# Supplementary material for: Dynamic Expression Profile of Follicles at Different Stages in High- and Low-Production Laying Hens
Source: Genes (Basel). 2023 Dec 26;15(1):40. doi: 10.3390/genes15010040 (PMC10815237; doi:10.3390/genes15010040)
Supplement: Supplementary file 1 [file genes-15-00040-s001.zip]

Archive with 8 entries (8 files):
- Table S1. Quality analysis and mapping of RNA-Seq data to the chicken reference genome.xlsx
- Table S2. Differentially expressed mRNAs in pairwise stages.xlsx
- Table S3. List of DEGs and functional enrichment analysis results for DEGs at stage of SWF.xlsx
- Table S4. List of DEGs and functional enrichment analysis results for DEGs at stage of SYF.xlsx
- Table S5. List of DEGs and functional enrichment analysis results for DEGs at stage of F5.xlsx
- Table S6. List of DEGs and functional enrichment analysis results for DEGs at stage of F2.xlsx
- Table S7. List of H-Group mRNAs in STEM map of significantly different modules.xlsx
- Table S8. List of L-Group mRNAs in STEM map of significantly different modules.xlsx
