# Supplementary material for: Dynamic Expression Profile of Follicles at Different Stages in High- and Low-Production Laying Hens
Source: Genes (Basel). 2023 Dec 26;15(1):40. doi: 10.3390/genes15010040 (PMC10815237; doi:10.3390/genes15010040)
Supplement: Supplementary file 1 [file genes-15-00040-s001.zip › Table S1. Quality analysis and mapping of RNA-Seq data to the chicken reference genome.xlsx]

## Sheet: sheet 1
Table S1. Quality analysis and mapping of RNA-Seq data to the chicken reference genome
Sample	Number of raw reads	Number of raw bases(G)	Number of clean reads	Number of clean bases(G)	Q20 ratio (%)	Q30 ratio (%)	GC content (%)	Total mapped genome (%)	Unique mapped genome (%)
H1_SWF	62581766	9.38	60977950	9.14	0.977	0.9384	0.4744	0.8142	0.7878
H3_SWF	52526730	7.86	51141220	7.68	0.9772	0.9392	0.4726	0.818	0.7921
H4_SWF	61696930	9.24	60055512	9	0.9774	0.9396	0.4752	0.8156	0.787
H1_SYF	56742314	8.5	55279008	8.3	0.9763	0.9374	0.4771	0.8195	0.791
H2_SYF	64747436	9.7	63121820	9.46	0.9762	0.9371	0.4753	0.8205	0.7932
H3_SYF	60972796	9.14	59160832	8.88	0.9765	0.9377	0.4726	0.8158	0.7894
H4_SYF	62984766	9.44	61288658	9.2	0.9764	0.9373	0.4768	0.8204	0.7909
H2_F5	60788860	9.1	59292210	8.9	0.9771	0.9389	0.4756	0.8273	0.8001
H3_F5	64709122	9.7	62688396	9.4	0.9766	0.938	0.4726	0.8138	0.7866
H1_F2	58925476	8.82	57421530	8.62	0.9766	0.938	0.4843	0.8206	0.7944
H2_F2	64692638	9.7	62803850	9.42	0.9766	0.9381	0.4763	0.82	0.7937
H3_F2	52199006	7.82	50854602	7.62	0.9774	0.9395	0.4794	0.8252	0.7985
L1_SWF	62939872	9.44	61302346	9.2	0.9758	0.9367	0.4724	0.8155	0.7876
L2_SWF	64152616	9.62	62299452	9.34	0.9768	0.9384	0.4711	0.8097	0.7849
L3_SWF	53197518	7.96	51601392	7.74	0.9769	0.9386	0.4728	0.8081	0.7816
L1_SYF	63499314	9.52	61927718	9.28	0.9765	0.9378	0.4696	0.8213	0.7895
L2_SYF	57768428	8.66	56091862	8.42	0.976	0.9367	0.4775	0.8124	0.7855
L3_SYF	57522774	8.62	56187646	8.42	0.9757	0.9367	0.4825	0.8042	0.7749
L1_F5	65140422	9.76	63603212	9.54	0.9758	0.9371	0.5034	0.8131	0.783
L2_F5	65806368	9.86	63774026	9.56	0.9765	0.938	0.4824	0.814	0.7864
L3_F5	54728874	8.2	53746150	8.06	0.9768	0.9383	0.4791	0.8173	0.7885
L1_F2	62284468	9.34	60460910	9.06	0.9763	0.9378	0.4763	0.8195	0.7923
L2_F2	66969764	10.04	64970000	9.74	0.9764	0.938	0.4797	0.8156	0.7893
L3_F2	67376574	10.1	66003546	9.9	0.9769	0.9388	0.4859	0.8128	0.786
