# Supplementary material for: Dynamic Expression Profile of Follicles at Different Stages in High- and Low-Production Laying Hens
Source: Genes (Basel). 2023 Dec 26;15(1):40. doi: 10.3390/genes15010040 (PMC10815237; doi:10.3390/genes15010040)
Supplement: Supplementary file 1 [file genes-15-00040-s001.zip › Table S2. Differentially expressed mRNAs in pairwise stages.xlsx]

## Sheet: L vs H_Follicles
Table S2. Differentially expressed mRNAs in pairwise stages
SWF				SYF				F5				F2
Gene ID	Gene Symbol	log2FoldChange	p-value	Gene ID	Gene Symbol	log2FoldChange	p-value	Gene ID	Gene Symbol	log2FoldChange	p-value	Gene ID	Gene Symbol	log2FoldChange	p-value
ENSGALG00000000141	BLB1	1.384	0.0105166	ENSGALG00000000317	NEFM	-1.1077	0.0248323	ENSGALG00000000299	PKP1	-1.6473	0.000410649	ENSGALG00000000242	EBF2	-3.3114	0.00449501
ENSGALG00000000299	PKP1	1.0957	0.00209295	ENSGALG00000000394	SLC6A17	-1.1878	0.0373472	ENSGALG00000000311	DOCK5	-1.0923	0.0481714	ENSGALG00000000299	PKP1	-1.4537	0.00161983
ENSGALG00000000585	MYL4	-1.8206	4.91889e-08	ENSGALG00000000452	TNFRSF10B	-1.1579	0.0177124	ENSGALG00000000314	NEFL	-3.7556	0.00426519	ENSGALG00000000371	CRHR1	-9.5183	0.0196898
ENSGALG00000001191	MEOX1	-2.6294	0.01104	ENSGALG00000000544	RAB44	-1.1528	0.00127403	ENSGALG00000000317	NEFM	-2.7646	0.000935205	ENSGALG00000000824	MYLKSML	-3.2268	0.00116713
ENSGALG00000002170	BARL	1.2601	0.00761806	ENSGALG00000000919	PIGR	-1.8056	0.0183881	ENSGALG00000000371	CRHR1	-9.6135	0.00783047	ENSGALG00000000866	SELENBP1	-1.1198	0.0145035
ENSGALG00000002289	CHAT	-5.1619	0.00468562	ENSGALG00000000994	RAB42	-1.9696	0.037924	ENSGALG00000000394	SLC6A17	-6.3155	0.000111958	ENSGALG00000000901	CHST4	-3.9046	0.0407184
ENSGALG00000002579	RIMBP2	1.4749	0.00686264	ENSGALG00000001171	SEMA6B	-1.0892	0.00404876	ENSGALG00000000608	CDH1	-2.2711	0.00298128	ENSGALG00000000902	KDF1	-1.7747	0.0309138
ENSGALG00000003179	ANGPTL7	-2.0242	0.0267736	ENSGALG00000001418	GUCA1B	-1.6638	0.00879487	ENSGALG00000000629	CD320	-1.395	1.38112e-05	ENSGALG00000000919	PIGR	-3.8309	0.0028268
ENSGALG00000003908	SLC6A5	1.0955	0.0253799	ENSGALG00000001449	STRA6	1.2641	0.0318005	ENSGALG00000000793	VPS72	-1.0167	0.0186013	ENSGALG00000001171	SEMA6B	-1.5241	0.020511
ENSGALG00000004251	ARR3	-1.7572	0.0407597	ENSGALG00000001721	ZP3L2	-1.1621	0.016316	ENSGALG00000000824	MYLKSML	-3.7022	0.000313012	ENSGALG00000001405	IRF6	-4.1772	0.00486016
ENSGALG00000004401	WNT11B	1.0356	0.0182554	ENSGALG00000001828	SH2B2	-1.1372	0.0178422	ENSGALG00000000891	NSUN5	-1.1574	0.0148584	ENSGALG00000001480	FAM212B	-1.4631	0.00163127
ENSGALG00000005923	NPY4R	1.4738	0.00775726	ENSGALG00000002048	GPRIN2	1.099	0.00131552	ENSGALG00000000893	TAT	-3.7078	0.0220212	ENSGALG00000001512	KCND1	-3.3479	0.00115498
ENSGALG00000005996	FSD2	2.8522	0.00281899	ENSGALG00000002083	PLIN3L	-1.3091	0.0107399	ENSGALG00000000901	CHST4	-6.132	0.0111896	ENSGALG00000001608	UNC5D	-1.2241	0.0061253
ENSGALG00000006453	TF	1.1496	0.0229234	ENSGALG00000002112	CSF3R	-1.0087	0.0128784	ENSGALG00000000902	KDF1	-1.9092	0.0403939	ENSGALG00000001617	CAMKK1	-1.2033	0.0430242
ENSGALG00000006547	PROCR	1.1903	0.00210312	ENSGALG00000002260	CISH	-1.0541	0.00442835	ENSGALG00000001006	TP73	-1.7145	0.0331862	ENSGALG00000001697	ITIH3	-3.1396	0.0291177
ENSGALG00000006995	APOD	-1.1732	0.00681748	ENSGALG00000002289	CHAT	-3.0232	0.00162962	ENSGALG00000001171	SEMA6B	-2.245	0.000610701	ENSGALG00000001721	ZP3L2	-5.8551	0.0228998
ENSGALG00000007047	GAL	2.3571	0.0234996	ENSGALG00000002318	LVRN	-2.3329	0.0153432	ENSGALG00000001273	C2CD4C	-10.0679	0.00195813	ENSGALG00000001740	MGAT5B	1.0371	0.0258603
ENSGALG00000007831	TLX1	1.5515	0.0244012	ENSGALG00000002579	RIMBP2	1.4525	7.06407e-05	ENSGALG00000001405	IRF6	-6.2936	0.000453785	ENSGALG00000001959	HENMT1	-2.1416	0.0154592
ENSGALG00000009355	CLDN11	1.101	0.00264778	ENSGALG00000002728	SLC16A3	-1.6002	0.0170724	ENSGALG00000001449	STRA6	-3.7969	0.00524107	ENSGALG00000002046	SYT15	1.1524	0.00121357
ENSGALG00000009730	SLC38A4	1.2515	0.0225239	ENSGALG00000003138	OXTR	-1.8361	0.0272442	ENSGALG00000001534	TMEM88B	2.6088	0.0448543	ENSGALG00000002150	CPEB1	-2.8778	0.0140338
ENSGALG00000010114	PAX9	1.1726	0.0178185	ENSGALG00000003241	CCDC28B	-1.0114	0.0245586	ENSGALG00000001565	C5	-2.2947	0.0156932	ENSGALG00000002167	PATL2	-1.2202	0.0250816
ENSGALG00000011040	SCN3A	1.2983	0.0253552	ENSGALG00000003336	DAPK2	-1.2343	0.0280598	ENSGALG00000001721	ZP3L2	-9.6577	0.00656236	ENSGALG00000002266	OGDHL	-3.3686	0.00163569
ENSGALG00000011594	NR1H4	-1.9588	0.0199528	ENSGALG00000003348	HIGD2A	-2.3041	0.0122254	ENSGALG00000001740	MGAT5B	1.2425	0.000254003	ENSGALG00000002318	LVRN	-3.9681	1.29824e-20
ENSGALG00000011735	XCR1	1.4594	0.0335984	ENSGALG00000003435	PGC	-1.0978	0.036857	ENSGALG00000001883	ST6GALNAC2	-1.9525	0.0156642	ENSGALG00000002370	SH2D4B	-4.1988	0.00331345
ENSGALG00000012155	EGF	1.0835	0.0383592	ENSGALG00000003802	OTUD7A	-1.4682	0.00110577	ENSGALG00000001959	HENMT1	-2.2083	0.014864	ENSGALG00000002428	ZP2	-6.0588	0.00632862
ENSGALG00000012442	MFNG	1.019	0.00119246	ENSGALG00000004162	SLC16A6	-1.0749	0.0293819	ENSGALG00000002083	PLIN3L	-9.551	0.00683789	ENSGALG00000002579	RIMBP2	1.4777	0.00290767
ENSGALG00000012700	RNF182	1.2467	0.0173837	ENSGALG00000004167	SRGN	-2.3237	0.0164243	ENSGALG00000002105	FOXI1	-2.3923	0.0185295	ENSGALG00000002621	SLC25A42	-1.119	0.0474685
ENSGALG00000013239	NES	-1.1261	0.00414811	ENSGALG00000004243	IFITM1	-1.3032	0.0106287	ENSGALG00000002142	DGKQ	-1.4528	0.0434579	ENSGALG00000002647	PLS1	-4.0141	0.0196104
ENSGALG00000014938	ABHD3	-1.4835	0.0354984	ENSGALG00000004436	CYP3A4	-1.0089	0.00588303	ENSGALG00000002150	CPEB1	-2.5586	0.00153614	ENSGALG00000002714	TMEM132C	-1.9848	0.0030152
ENSGALG00000014962	FAM26F	-1.4629	0.021634	ENSGALG00000004446	NPFFR1	-2.6226	0.00514875	ENSGALG00000002170	BARL	1.1082	0.0425108	ENSGALG00000002744	PCDH15	-2.1312	0.0358425
ENSGALG00000014965	COL10A1	2.9165	0.0331171	ENSGALG00000004525	TSPAN10	-1.3219	0.0251347	ENSGALG00000002203	FGF18	1.4411	0.0419886	ENSGALG00000003011	TOM1L1	-1.124	0.005979
ENSGALG00000014997	PLA1A	1.0965	0.00756823	ENSGALG00000004582	MYL2	-1.581	0.00406695	ENSGALG00000002266	OGDHL	-3.5302	0.0019825	ENSGALG00000003122	ZFAND2A	-1.242	0.00180009
ENSGALG00000015079	UPK1B	1.1128	0.00386316	ENSGALG00000004804	TGM3	-1.7677	0.0068627	ENSGALG00000002298	COL8A2	-1.1631	0.0267395	ENSGALG00000003146	CCDC92	-1.0168	0.0182333
ENSGALG00000015244	TBX19	-1.3434	0.0465572	ENSGALG00000005263	SOX8	-2.4368	0.000544914	ENSGALG00000002318	LVRN	-3.3988	0.00119845	ENSGALG00000003217	LITAF	-1.4608	0.0470613
ENSGALG00000015253	COL8A1	-1.4985	9.32097e-06	ENSGALG00000005361	HPRTL	-1.4029	0.0430922	ENSGALG00000002370	SH2D4B	-3.9635	0.0114107	ENSGALG00000003334	METTL11B	-2.2514	0.0395363
ENSGALG00000015269	OPRK1	-2.756	0.00208034	ENSGALG00000005572	NOXO1	-1.0156	0.0370143	ENSGALG00000002428	ZP2	-8.7221	0.000120099	ENSGALG00000003374	ESRP2	-2.7677	0.00833461
ENSGALG00000015419	PENK	1.531	0.0145557	ENSGALG00000005601	DNAH12	-1.2031	0.014629	ENSGALG00000002517	TMEM35B	-2.8148	0.00846767	ENSGALG00000003403	ZNF385C	-4.4637	0.0144126
ENSGALG00000015730	TMPRSS15	2.6143	0.002742	ENSGALG00000005613	PITX3	1.5981	0.0213999	ENSGALG00000002605	MRPL17	-1.296	0.0276289	ENSGALG00000003559	ACTR5	-1.1985	0.0443268
ENSGALG00000016128	B3GALT5	1.7273	0.0344828	ENSGALG00000005923	NPY4R	2.3314	0.0234967	ENSGALG00000002645	PIWIL1	-4.4601	4.4741e-05	ENSGALG00000003644	C2CD4A	-2.4802	0.014159
ENSGALG00000017136	GJB6	-1.4657	0.00759724	ENSGALG00000005951	VPS29L	-1.3166	0.00642487	ENSGALG00000002647	PLS1	-4.8213	9.73976e-05	ENSGALG00000003744	ADAM19	-1.6748	0.0289901
ENSGALG00000020292	GABRE	1.0583	0.0385937	ENSGALG00000006025	XIRP1	-2.091	0.0463993	ENSGALG00000002651	ST3GAL2	-1.0423	0.0221395	ENSGALG00000003777	NELL1	-2.301	0.00774047
ENSGALG00000021567	EPHA8	1.8688	0.0348613	ENSGALG00000006160	HNRNPA0	-1.5661	0.00216803	ENSGALG00000002675	SCUBE3	-2.0309	0.0420358	ENSGALG00000003904	MLPH	-5.3989	0.0376941
ENSGALG00000022720	GJB2	1.1566	0.0464996	ENSGALG00000006515	BSX	-3.4671	0.0107227	ENSGALG00000002744	PCDH15	-2.2178	0.0226695	ENSGALG00000004078	-	-2.5822	0.00214291
ENSGALG00000023472	SULT2B1L1	1.5187	0.00179689	ENSGALG00000006522	HCK	-1.143	0.0444978	ENSGALG00000003103	MST1R	-1.0022	0.00892854	ENSGALG00000004129	SPP2	1.2182	0.0211598
ENSGALG00000023763	PIFO	2.7787	8.23709e-05	ENSGALG00000006997	BRINP1	1.0201	0.0487458	ENSGALG00000003217	LITAF	-2.1137	0.00132057	ENSGALG00000004161	CCNB2	-1.0671	0.0356843
ENSGALG00000023781	TREM2	1.1723	0.0260465	ENSGALG00000007082	CREM	-1.145	0.019236	ENSGALG00000003227	RAB11FIP4	-1.2235	0.00848616	ENSGALG00000004243	IFITM1	-5.4363	0.00261374
ENSGALG00000024138	-	-1.8718	0.00945118	ENSGALG00000007927	CNTN6	-1.0286	0.0218374	ENSGALG00000003348	HIGD2A	-4.6042	0.000306947	ENSGALG00000004297	DNAH1	-2.9561	0.00448855
ENSGALG00000024171	HRH2	1.0459	0.0329571	ENSGALG00000008014	CEBPB	-1.0972	2.46518e-05	ENSGALG00000003374	ESRP2	-2.4762	0.0133294	ENSGALG00000004401	WNT11B	-3.3123	0.0408026
ENSGALG00000024428	C18H17ORF67	-2.7431	0.00031533	ENSGALG00000008308	BHLHE40	-1.1362	0.00424254	ENSGALG00000003403	ZNF385C	-4.6229	0.000636589	ENSGALG00000004436	CYP3A4	-1.5028	0.0271224
ENSGALG00000026754	-	1.4901	0.0353425	ENSGALG00000008349	LMCD1	-1.1741	0.00413585	ENSGALG00000003416	FAM160A2	-1.2003	0.0081987	ENSGALG00000004530	MMD2	1.2172	0.00899981
ENSGALG00000027440	COX20	-2.7244	0.0245048	ENSGALG00000008548	MDH1B	1.1771	0.00847919	ENSGALG00000003472	VWC2L	-1.2006	0.019203	ENSGALG00000004665	KPNA7	-4.2804	0.0399315
ENSGALG00000027742	KLHL33	-2.8826	0.0489923	ENSGALG00000009415	SMOC1	1.1237	0.00196378	ENSGALG00000003537	SGK2	-6.2783	0.000441371	ENSGALG00000004742	BMP15	-3.7982	0.0296922
ENSGALG00000028928	LCAT	1.0116	0.0148475	ENSGALG00000009875	HMGA2	-2.3952	0.00325143	ENSGALG00000003559	ACTR5	-1.241	0.0448719	ENSGALG00000004917	DOC2B	2.5514	0.0252183
ENSGALG00000029569	GIMAP7L6	1.0402	0.00442722	ENSGALG00000010036	FOSL2	-1.3377	0.00921992	ENSGALG00000003644	C2CD4A	-3.1889	0.0152721	ENSGALG00000005122	MYO1H	-3.7263	0.0230602
ENSGALG00000030005	IGSF1	1.1921	0.0499652	ENSGALG00000010338	CXCL13L3	3.4757	0.0374819	ENSGALG00000003660	FANCF	-1.1495	0.0281294	ENSGALG00000005259	VIPR1	-1.3238	0.0419253
ENSGALG00000030237	PITX1	4.3219	0.0112304	ENSGALG00000010500	NKX6-2	-1.8324	0.00659046	ENSGALG00000003690	KRT17	-1.1095	0.0240266	ENSGALG00000005291	-	-1.1233	0.0488557
ENSGALG00000030368	BLB3	1.7395	0.00298523	ENSGALG00000010535	SGMS2	-1.0676	0.0100579	ENSGALG00000003777	NELL1	-2.1018	0.000944834	ENSGALG00000005361	HPRTL	-4.9248	0.00549513
ENSGALG00000030832	AT2	9.1964	0.0495055	ENSGALG00000010812	RYR2	-1.1438	0.0231409	ENSGALG00000003836	RBM44	-1.7069	0.0209276	ENSGALG00000005412	SNAP47	-1.2026	0.0191691
ENSGALG00000030886	PTGDS	-1.3263	0.0189362	ENSGALG00000010901	ABCB5	-1.2318	0.0141141	ENSGALG00000003878	PIN4	-1.0038	0.0101001	ENSGALG00000005426	FREM1	-1.2179	0.0234039
ENSGALG00000031301	TULP1	-1.7648	0.0137846	ENSGALG00000010927	DMP1	-1.9514	0.0310383	ENSGALG00000003895	PRDM12	-9.3144	0.0385366	ENSGALG00000005499	IL17RD	-1.0565	0.00889929
ENSGALG00000031546	GIF	1.2295	0.00217114	ENSGALG00000011202	COLQ	-1.2174	0.0369501	ENSGALG00000003904	MLPH	-12.0385	0.0483787	ENSGALG00000005519	TLL2	-2.202	0.02263
ENSGALG00000031590	B3GAT2	-1.0257	0.0269949	ENSGALG00000011243	DAZL	-1.2729	0.0312493	ENSGALG00000003908	SLC6A5	-3.7225	0.0111055	ENSGALG00000005547	PIK3AP1	-1.3269	0.0365118
ENSGALG00000031768	SPO11	-1.0341	0.0226603	ENSGALG00000011358	WNT6	-1.1446	0.010237	ENSGALG00000003914	EPS15L1	-2.483	0.0292163	ENSGALG00000005572	NOXO1	-4.1445	0.000549026
ENSGALG00000032789	TBX18	-1.4351	0.00570906	ENSGALG00000011735	XCR1	1.86	0.0417697	ENSGALG00000003925	MYPN	-3.9005	0.021561	ENSGALG00000005601	DNAH12	-1.95	0.0195117
ENSGALG00000033591	-	2.532	0.0345273	ENSGALG00000011889	PRKCH	-1.1975	0.0188447	ENSGALG00000003928	LHX3	-9.9218	0.0159918	ENSGALG00000005621	CAMK2A	-4.9918	0.00407636
ENSGALG00000033680	MHCIY	1.8062	0.0270597	ENSGALG00000012357	CXCR4	-1.0874	0.00505491	ENSGALG00000004078	-	-2.8945	0.0177701	ENSGALG00000005628	COL9A3	-1.3327	0.0185359
ENSGALG00000033729	-	2.0046	0.0432089	ENSGALG00000012538	NR4A2	-1.8021	0.00149439	ENSGALG00000004096	CHRNA7	-2.8707	0.00450225	ENSGALG00000005762	BIRC7	-4.2874	0.0148361
ENSGALG00000034053	-	1.028	0.0172768	ENSGALG00000012735	EDN1	-2.2272	0.0240638	ENSGALG00000004116	TRPM8	1.0079	0.0173771	ENSGALG00000005763	VILL	-4	0.00307065
ENSGALG00000037142	PRCP	-5.3339	0.000778842	ENSGALG00000012834	AKR1D1	-1.442	0.004047	ENSGALG00000004123	PABPC1L	-1.2044	0.0282967	ENSGALG00000005766	PKD2L1	-3.5236	0.0398727
ENSGALG00000037282	GPR35	-1.5045	0.0463742	ENSGALG00000013072	AKR1B10L2	1.2731	0.00630031	ENSGALG00000004129	SPP2	1.2332	0.0159636	ENSGALG00000005824	SUSD2	-4.8725	0.0100007
ENSGALG00000037298	-	-8.3952	0.0466246	ENSGALG00000013225	VAT1L	-1.2942	0.00530891	ENSGALG00000004162	SLC16A6	-1.5948	0.0213014	ENSGALG00000005842	GDPD2	-4.5222	0.0185956
ENSGALG00000037319	USMG5	3.8074	0.000834117	ENSGALG00000013239	NES	-1.2029	2.33971e-05	ENSGALG00000004199	TMEM184A	-2.6644	0.00306917	ENSGALG00000005932	MYT1	-3.5151	0.0277158
ENSGALG00000037673	HIST1H46	2.8387	0.0353284	ENSGALG00000013287	C4H4ORF47	-1.5277	0.023545	ENSGALG00000004230	LIPC	1.5137	0.0284521	ENSGALG00000005951	VPS29L	-4.2815	0.00442621
ENSGALG00000037683	CCLL4	2.1699	0.042064	ENSGALG00000013783	PDCL2	1.6283	0.0278765	ENSGALG00000004243	IFITM1	-3.9676	0.00732043	ENSGALG00000005968	MMP11	1.024	0.00109907
ENSGALG00000037687	MYH1A	1.6783	0.000553251	ENSGALG00000014094	STK38L	-1.2085	0.0156386	ENSGALG00000004297	DNAH1	-2.6369	0.00842634	ENSGALG00000006008	HOMER2	-2.2295	0.0103283
ENSGALG00000037695	CDK9	-1.1908	0.0156322	ENSGALG00000014227	UPK3A	-1.903	0.00689054	ENSGALG00000004401	WNT11B	-4.6049	0.00183604	ENSGALG00000006016	PASK	-1.261	0.00372541
ENSGALG00000037794	RAD9A	11.6707	4.26751e-07	ENSGALG00000014508	CD38	1.1482	3.33162e-06	ENSGALG00000004436	CYP3A4	-1.8405	0.0206737	ENSGALG00000006031	BRDT	-1.3812	0.0253044
ENSGALG00000038050	-	-1.6225	0.0313695	ENSGALG00000014804	THBS4	-1.0206	0.0161857	ENSGALG00000004441	CPSF4L	-5.3843	2.82167e-05	ENSGALG00000006064	TEKT1	-2.0981	0.0352432
ENSGALG00000038233	CENPA	-3.0479	0.00130839	ENSGALG00000014944	GCNT4	1.4041	0.0352158	ENSGALG00000004491	DMGDH	1.2149	0.02111	ENSGALG00000006072	-	-10.4784	0.00282105
ENSGALG00000039722	HIST1H2B7	-2.3668	0.0156655	ENSGALG00000014955	FAM26D	-1.5848	0.011968	ENSGALG00000004505	CCDC137	-1.0123	0.0108858	ENSGALG00000006242	PABPN1L	-3.8826	0.00247221
ENSGALG00000040260	TUBA1C	2.5675	0.0224258	ENSGALG00000014979	FRK	1.3431	0.0411141	ENSGALG00000004525	TSPAN10	-4.8051	0.0137909	ENSGALG00000006346	CXCL14	-2.4027	0.0162796
ENSGALG00000040869	-	-1.5105	0.0230068	ENSGALG00000015013	MSX1	-1.8305	0.0237236	ENSGALG00000004538	TNN	-1.6483	0.0188296	ENSGALG00000006368	PTPN5	-2.9939	0.00673703
ENSGALG00000041327	TRIM55	1.5209	0.000117741	ENSGALG00000015106	-	-1.3922	0.0426163	ENSGALG00000004665	KPNA7	-6.6617	0.0149523	ENSGALG00000006576	GRM3	1.7191	0.0156708
ENSGALG00000041634	ACTG2	-1.045	4.32809e-05	ENSGALG00000015122	TAF4B	-1.463	0.00506057	ENSGALG00000004742	BMP15	-8.074	9.56754e-07	ENSGALG00000006631	TICRR	-1.1307	0.049665
ENSGALG00000041748	FAM83A	-7.6677	0.0457928	ENSGALG00000015244	TBX19	-1.9612	0.0457971	ENSGALG00000004804	TGM3	-2.0986	0.0329157	ENSGALG00000006719	GNAZ	-1.4164	0.0106766
ENSGALG00000042279	CYP24A1	-2.0355	0.00122739	ENSGALG00000015466	SIM1	-2.4495	0.0150672	ENSGALG00000004841	APLNR	-1.5804	0.0121924	ENSGALG00000006804	ODF2L	-2.3113	0.0125649
ENSGALG00000042295	-	1.5259	0.0127123	ENSGALG00000015677	SUSD1	-1.1725	0.00521947	ENSGALG00000004849	WSCD2	-1.3744	0.00841521	ENSGALG00000006827	IL4	-10.6408	0.00181773
ENSGALG00000042329	ODF3L15	-3.1493	0.0407518	ENSGALG00000015754	TMEM215	-2.3536	0.0444686	ENSGALG00000005122	MYO1H	-4.9388	0.00189114	ENSGALG00000006983	DNTT	-2.585	0.0479364
ENSGALG00000042798	GDAP1	1.4158	0.0219295	ENSGALG00000015799	ELAVL2	-1.7933	0.00122694	ENSGALG00000005150	PTRH2	-1.0515	0.0455346	ENSGALG00000007080	SHROOM1	-1.8159	0.0352789
ENSGALG00000043027	HEPHL1	-2.3336	0.00382317	ENSGALG00000016173	UBASH3A	-1.7664	0.00305998	ENSGALG00000005258	SSTR5	-4.5769	0.00767787	ENSGALG00000007222	UTS2B	-1.685	0.0493474
ENSGALG00000043484	-	1.0537	0.00453962	ENSGALG00000016287	NR0B1	-1.1451	0.000578549	ENSGALG00000005285	TBX4	-4.406	0.0230303	ENSGALG00000007226	OSTN	-2.0907	0.000215747
ENSGALG00000043650	GFI1	1.1709	0.0190845	ENSGALG00000016465	ZPAX	-1.2966	0.00828352	ENSGALG00000005361	HPRTL	-5.9758	0.0149709	ENSGALG00000007242	SLITRK4	-1.6019	8.59643e-05
ENSGALG00000043908	FAM71D	-1.4668	0.0183164	ENSGALG00000016664	NEIL2	-1.0682	0.035517	ENSGALG00000005423	GRHPR	-1.0788	0.0191329	ENSGALG00000007284	SYNPR	-1.0524	0.0136557
ENSGALG00000044557	TNFSF4	-1.3297	0.0195274	ENSGALG00000016699	OPN5L2	-2.3959	0.00822673	ENSGALG00000005462	ZP4	-9.2163	0.000432827	ENSGALG00000007324	TP63	-2.5128	0.0206728
ENSGALG00000044661	CTSG	1.0949	0.00833077	ENSGALG00000016740	OCA2	-1.6625	0.0174364	ENSGALG00000005519	TLL2	-2.6755	0.0082663	ENSGALG00000007690	TFAP2C	-2.5772	0.0418966
ENSGALG00000045097	TARM1L	3.4562	0.000372401	ENSGALG00000016867	ITGBL1	1.5376	0.0467048	ENSGALG00000005547	PIK3AP1	-1.5968	0.0175074	ENSGALG00000007706	FGF8	-4.3759	0.0489449
				ENSGALG00000017524	DOHH	-1.5748	0.00924756	ENSGALG00000005572	NOXO1	-6.0647	0.00119187	ENSGALG00000007732	RTN4R	-1.5047	0.0364924
				ENSGALG00000019061	MMP1	-1.9838	0.0123879	ENSGALG00000005599	UGT8L	-5.46	2.05844e-05	ENSGALG00000007768	AURKA	-1.5737	0.0172888
				ENSGALG00000019290	SLC6A12	-2.0721	0.0355006	ENSGALG00000005601	DNAH12	-2.1651	0.0168099	ENSGALG00000007796	BCAS1	-1.1242	0.0274299
				ENSGALG00000019312	-	-2.4684	0.00169658	ENSGALG00000005628	COL9A3	-1.4528	0.0467478	ENSGALG00000007868	BCO2	-1.5226	0.00113733
				ENSGALG00000019554	SERPINB10A	-3.4374	0.00361697	ENSGALG00000005684	FBXL15	-1.4284	0.00192411	ENSGALG00000007964	GATSL3	-1.6515	0.0323332
				ENSGALG00000020193	PLAC8L1	-1.1065	0.0266988	ENSGALG00000005739	SCD	-1.0517	0.0326702	ENSGALG00000007972	TRPC5	-2.2058	0.0404398
				ENSGALG00000020486	FADS1L2	-2.0364	0.00316871	ENSGALG00000005762	BIRC7	-5.444	0.00207385	ENSGALG00000007993	DCX	-1.7413	0.00785776
				ENSGALG00000020905	KSR2	-1.7335	0.0264041	ENSGALG00000005763	VILL	-2.6211	0.0361327	ENSGALG00000008055	SYT13	-1.2216	0.0417913
				ENSGALG00000021627	IFI27L1	-2.2504	0.0267143	ENSGALG00000005766	PKD2L1	-4.2121	0.0491219	ENSGALG00000008105	CYP2AB4	-2.6912	0.016991
				ENSGALG00000023303	SIX2	-2.9054	0.035852	ENSGALG00000005795	CYP2C23a	-4.8188	0.0296924	ENSGALG00000008135	SATB2	-4.7366	0.00183269
				ENSGALG00000023622	AVD	1.1149	0.011975	ENSGALG00000005824	SUSD2	-4.7188	0.00957016	ENSGALG00000008198	TPCN3	-1.7131	0.00689499
				ENSGALG00000023819	-	-1.1893	0.0100662	ENSGALG00000005842	GDPD2	-4.9933	0.000483653	ENSGALG00000008206	TESC	-2.243	0.0361117
				ENSGALG00000024428	C18H17ORF67	-1.4457	0.000462474	ENSGALG00000005932	MYT1	-5.0761	0.0247389	ENSGALG00000008602	SLC39A12	-3.7214	0.0138441
				ENSGALG00000025915	ARRDC3	-1.0836	0.0135124	ENSGALG00000005951	VPS29L	-4.4077	1.98841e-05	ENSGALG00000008697	RBM20	-2.9642	0.0162047
				ENSGALG00000026098	IL8L2	-1.6175	0.00871136	ENSGALG00000005968	MMP11	1.0854	0.000402794	ENSGALG00000008908	NEUROD1	-4.7885	0.0235043
				ENSGALG00000026449	H2A2BL	-2.3747	0.00917263	ENSGALG00000005972	KBTBD12	-4.4452	0.0018176	ENSGALG00000009260	TMEM62	-1.3051	0.0138743
				ENSGALG00000026525	CEBPA	-1.8612	0.0172831	ENSGALG00000006016	PASK	-1.1842	0.0108806	ENSGALG00000009301	CHRNA1	-2.0111	0.0052421
				ENSGALG00000027446	HDDC3	-3.1268	0.0154083	ENSGALG00000006072	-	-9.6853	0.0246697	ENSGALG00000009509	CALCR	-2.2074	0.00932346
				ENSGALG00000027712	SLAMF8	-2.7518	0.00145271	ENSGALG00000006106	TNFRSF6B	-1.0274	0.00814032	ENSGALG00000009572	ADAMTS20	-1.6118	0.0244832
				ENSGALG00000027772	NANOG	-1.7242	0.00727533	ENSGALG00000006160	HNRNPA0	-1.7726	0.00049167	ENSGALG00000009574	IL12A	-3.333	0.00468904
				ENSGALG00000027786	SOCS3	-1.787	0.00106764	ENSGALG00000006242	PABPN1L	-5.7166	4.37488e-05	ENSGALG00000009725	SCG5	1.4122	0.0156244
				ENSGALG00000027791	FGF23	-2.7791	0.0224491	ENSGALG00000006323	LECT2	-6.1264	0.000819173	ENSGALG00000009759	SLC16A7	-1.0536	0.0390293
				ENSGALG00000028595	CCNO	-2.0543	0.00978829	ENSGALG00000006368	PTPN5	-2.6562	0.0171894	ENSGALG00000009877	KCNH1	-2.9183	0.0212518
				ENSGALG00000029151	ISLR2	-1.1278	0.00778632	ENSGALG00000006376	TMC3	-1.274	0.0348893	ENSGALG00000010057	KIF6	-3.4629	0.00608096
				ENSGALG00000029282	FOXL2	-1.0016	0.0117994	ENSGALG00000006515	BSX	-9.3808	0.0361968	ENSGALG00000010068	KCNK17	-2.1365	0.0213549
				ENSGALG00000029369	PREB	-1.2376	0.0211495	ENSGALG00000006608	C5NT1AL	1.1909	0.00788575	ENSGALG00000010120	KIF2C	-1.2909	0.0335084
				ENSGALG00000029648	TH	2.1554	0.0220321	ENSGALG00000006725	ACAN	2.2416	0.00729961	ENSGALG00000010129	PLK3	-1.5296	0.0140384
				ENSGALG00000029687	SLC39A1	-1.3471	0.0451369	ENSGALG00000006776	KLHDC8B	-1.314	0.00219183	ENSGALG00000010179	RFX3	-1.0601	0.0234306
				ENSGALG00000029917	SGCA	1.0393	0.00234617	ENSGALG00000006785	IRF1	1.2019	0.00117018	ENSGALG00000010232	VRTN	-4.4656	0.0126227
				ENSGALG00000029968	GADD45B	-1.2224	1.56826e-05	ENSGALG00000006802	LAMB2	-1.1957	0.0221531	ENSGALG00000010337	GPR149	-1.5443	0.00401904
				ENSGALG00000030031	TTPA	-1.782	0.0240074	ENSGALG00000006804	ODF2L	-3.4014	0.00603747	ENSGALG00000010427	TM4SF4	-3.2027	0.012712
				ENSGALG00000030237	PITX1	3.3049	0.0225791	ENSGALG00000006819	AGBL1	-4.7297	0.00345467	ENSGALG00000010478	STIL	-1.255	0.0452664
				ENSGALG00000030250	SV2B	1.6368	0.00799949	ENSGALG00000006827	IL4	-10.2408	0.00249749	ENSGALG00000010497	SLC29A4	1.7443	8.99236e-05
				ENSGALG00000030368	BLB3	2.2793	2.95892e-07	ENSGALG00000006876	CTSA	-1.3595	0.0165411	ENSGALG00000010500	NKX6-2	-3.4485	0.0382813
				ENSGALG00000030502	ADAMTS4	-1.3339	0.0247497	ENSGALG00000006973	BLNK	-1.8284	0.0103991	ENSGALG00000010535	SGMS2	-1.1265	0.040115
				ENSGALG00000030917	CCDC65	-1.6694	0.0155236	ENSGALG00000007080	SHROOM1	-2.6227	0.0126418	ENSGALG00000010540	TTC39A	-2.1185	0.0192217
				ENSGALG00000031076	ESRP1	-1.0979	0.0311099	ENSGALG00000007124	POP5	-2.9504	0.00823582	ENSGALG00000010583	VIT	-2.3381	0.0402997
				ENSGALG00000031301	TULP1	-1.5049	0.0221927	ENSGALG00000007157	FAM46D	1.052	0.0191272	ENSGALG00000010662	CLDN22	-4.4725	0.0187976
				ENSGALG00000031430	SELE	-1.4212	0.0107418	ENSGALG00000007222	UTS2B	-2.5471	0.0411242	ENSGALG00000010812	RYR2	-1.0662	0.0333352
				ENSGALG00000031518	DDIT3	-1.1685	0.0199553	ENSGALG00000007226	OSTN	-1.6506	0.0357448	ENSGALG00000010820	CHGA	-1.6355	0.0220846
				ENSGALG00000031735	CD5	-1.5244	0.0301341	ENSGALG00000007267	MVD	-1.277	0.00579792	ENSGALG00000010866	AREG	-4.418	0.000443519
				ENSGALG00000031768	SPO11	-1.9716	0.00147696	ENSGALG00000007311	CLDN2	1.0581	0.0484457	ENSGALG00000010901	ABCB5	-3.6	8.71295e-05
				ENSGALG00000031776	NFASC	2.7482	0.000322379	ENSGALG00000007324	TP63	-3.0079	0.000597512	ENSGALG00000010926	SPP1	3.4402	0.0205221
				ENSGALG00000032098	ARTN	-2.1658	0.00257166	ENSGALG00000007341	MED19	-1.0767	0.000431501	ENSGALG00000011093	AK7	-4.0032	0.00136059
				ENSGALG00000032329	NPM3	-1.3036	0.00855868	ENSGALG00000007383	HSPB8	-1.4426	0.013151	ENSGALG00000011113	SGIP1	-2.0164	0.024167
				ENSGALG00000032618	DUSP5	-1.1567	0.0308929	ENSGALG00000007611	RPL35A	-3.7513	0.027489	ENSGALG00000011117	AGT	-4.4981	0.000327828
				ENSGALG00000032980	DLGAP3	-1.415	0.0373402	ENSGALG00000007618	BTG4	-6.8022	0.00845704	ENSGALG00000011252	RACGAP1L	-3.4362	0.0095057
				ENSGALG00000033090	VDR	-1.1976	0.0189074	ENSGALG00000007620	GFRA3	-3.8413	0.0411091	ENSGALG00000011270	KERA	-1.6966	0.0219149
				ENSGALG00000033530	GRN	-2.2502	0.00461955	ENSGALG00000007690	TFAP2C	-2.2147	0.0282014	ENSGALG00000011349	MNR2	-7.0356	0.0017757
				ENSGALG00000033927	MFSD5	-1.8261	0.00887744	ENSGALG00000007868	BCO2	-1.1723	0.00776316	ENSGALG00000011358	WNT6	-4.8649	0.00177064
				ENSGALG00000037142	PRCP	-2.566	0.00784623	ENSGALG00000007927	CNTN6	-4.1628	0.0214413	ENSGALG00000011369	LHX8	-3.3745	0.0119441
				ENSGALG00000037211	RETSAT	-2.5564	0.0360277	ENSGALG00000007954	TBC1D10A	-1.4149	0.00106676	ENSGALG00000011581	KIF26A	-1.0491	0.0090438
				ENSGALG00000037265	CMKLR1	-2.2756	0.00312886	ENSGALG00000007964	GATSL3	-2.2085	0.000485205	ENSGALG00000011616	NPFFR2	-9.5443	0.02855
				ENSGALG00000037316	PLEKHA1	-1.0017	0.0148311	ENSGALG00000007972	TRPC5	-3.3916	0.0224789	ENSGALG00000011635	TFCP2L1	-2.5466	0.011559
				ENSGALG00000037319	USMG5	2.2544	0.0247937	ENSGALG00000008014	CEBPB	-1.5737	0.00632511	ENSGALG00000011681	DEPDC7	-1.3472	0.0348123
				ENSGALG00000037437	CCDC127	-1.2797	0.0168695	ENSGALG00000008085	NEFH	-4.3634	0.00294148	ENSGALG00000011914	CENPM	-1.5054	0.03712
				ENSGALG00000037464	ELMO1	-1.3735	0.0139665	ENSGALG00000008091	PTPMT1	-2.1444	0.0285963	ENSGALG00000011986	FABP2	-4.4725	0.0408476
				ENSGALG00000037484	PHF14	-3.045	0.000652494	ENSGALG00000008135	SATB2	-4.8956	0.000667398	ENSGALG00000012089	C5H14orf37	-3.7825	0.0398854
				ENSGALG00000037595	SLC9A1	3.2033	0.0018175	ENSGALG00000008198	TPCN3	-1.4373	0.0240417	ENSGALG00000012095	C5H14ORF105	-5.6206	0.0182681
				ENSGALG00000037737	KIF20A	2.053	0.0449134	ENSGALG00000008206	TESC	-2.5834	0.00790197	ENSGALG00000012100	CFAP221	-4.7841	0.00911689
				ENSGALG00000037794	RAD9A	9.9873	4.00838e-05	ENSGALG00000008231	PACSIN3	-1.028	0.0259407	ENSGALG00000012317	ADGB	-2.765	0.0068164
				ENSGALG00000037896	VSX1	-2.7469	0.0196074	ENSGALG00000008297	SEMA4B	-1.0321	0.0188932	ENSGALG00000012401	GPR137C	-1.417	0.0381277
				ENSGALG00000037925	SP1	-1.0703	0.015541	ENSGALG00000008602	SLC39A12	-6.7708	0.00074998	ENSGALG00000012732	PHACTR1	-2.1468	0.0187682
				ENSGALG00000038233	CENPA	-2.6191	0.00630655	ENSGALG00000008697	RBM20	-3.4672	0.00905456	ENSGALG00000012768	GCM2	-4.9069	0.0243178
				ENSGALG00000038355	GDF5	-2.1339	0.0108914	ENSGALG00000008701	XDH	-1.9331	0.0017633	ENSGALG00000012834	AKR1D1	-1.809	9.59331e-05
				ENSGALG00000038512	AGTR1	1.943	0.0205087	ENSGALG00000008722	MCOLN2	-5.6389	1.32503e-05	ENSGALG00000012850	RAB19	-2.7667	0.00377774
				ENSGALG00000038540	ZBTB16	-1.3769	1.78862e-05	ENSGALG00000008908	NEUROD1	-10.2722	0.00971084	ENSGALG00000012875	WEE2	-4.0418	0.0298031
				ENSGALG00000038714	NDUFB7	-2.1509	0.0160218	ENSGALG00000008909	USP13	-1.2738	0.0418436	ENSGALG00000012984	MYO5B	-5.4928	0.0160987
				ENSGALG00000038884	SRL	-1.5746	0.0387946	ENSGALG00000008940	SPTBN5	1.212	0.0376759	ENSGALG00000012987	CCDC77	-1.7063	0.019048
				ENSGALG00000038933	FABP7	1.2592	0.0117327	ENSGALG00000008969	EPCAM	-6.5706	0.000617826	ENSGALG00000013097	SLC15A5	-4.4312	0.000418235
				ENSGALG00000038951	RASSF1	-1.396	0.00529662	ENSGALG00000008980	VWA2	-3.0906	0.0239427	ENSGALG00000013183	TERT	-2.3897	0.0468397
				ENSGALG00000039477	FBXO41	-2.4696	0.00309767	ENSGALG00000009260	TMEM62	-1.1222	0.0396681	ENSGALG00000013253	INSRR	1.0433	0.000330719
				ENSGALG00000039837	CCKBR	-1.9203	0.00529844	ENSGALG00000009301	CHRNA1	-2.3935	0.00108358	ENSGALG00000013287	C4H4ORF47	-2.5959	0.0446669
				ENSGALG00000040021	HOXA11	2.7614	0.0223635	ENSGALG00000009400	SLC8A3	1.2714	4.93835e-05	ENSGALG00000013294	CYP19A1	-2.7077	0.023534
				ENSGALG00000040479	PGR2/3	-2.0656	0.00827837	ENSGALG00000009402	LRRC34	-1.5387	0.0145693	ENSGALG00000013600	GTF2E1L	-4.224	0.0193399
				ENSGALG00000040619	BAAT	-1.0076	0.0107602	ENSGALG00000009415	SMOC1	1.4874	6.63219e-09	ENSGALG00000013626	GMNN	-1.2962	0.0169331
				ENSGALG00000041078	MID1IP1	-1.3546	0.0208315	ENSGALG00000009498	NPY1R	-3.1	0.0384525	ENSGALG00000013663	FGF20	-6.7334	0.00238239
				ENSGALG00000041103	SLC18A3	-2.383	0.00325	ENSGALG00000009507	PLEKHH1	-2.1935	0.0361026	ENSGALG00000013684	SGCZ	-8.1464	0.0492343
				ENSGALG00000041152	MOGS	-1.103	0.0189907	ENSGALG00000009519	ARG2	-2.0559	0.0108045	ENSGALG00000014126	ENDOUL	-2.4163	0.00397575
				ENSGALG00000041154	MNX1	-2.1293	0.000113152	ENSGALG00000009604	DBX2	-3.969	0.0196965	ENSGALG00000014202	GABRA4	-3.4246	0.00254318
				ENSGALG00000041204	IGF2BP1	-1.3367	0.0146675	ENSGALG00000009687	KCNK2	-4.4518	4.51096e-05	ENSGALG00000014727	PDE4D	1.2693	0.0165386
				ENSGALG00000041662	OPN4-1	-1.051	0.00579038	ENSGALG00000009719	PCDH10	-2.4668	0.0308633	ENSGALG00000014812	SIDT1	-4.0419	0.00719845
				ENSGALG00000041898	FAM43A	-1.5063	0.00810993	ENSGALG00000009877	KCNH1	-5.7152	0.000983075	ENSGALG00000014872	FGF10	-1.2956	0.0471178
				ENSGALG00000041932	SLC5A5	2.0186	0.0334232	ENSGALG00000009959	RAB3IP	-1.844	0.0430735	ENSGALG00000014918	RFX6	-2.2966	0.0267537
				ENSGALG00000041981	PRR7	-1.6849	0.00709843	ENSGALG00000009976	LRRC10	-9.5825	0.0394824	ENSGALG00000014938	ABHD3	-1.0922	0.0191318
				ENSGALG00000042045	IRX3	-2.2895	0.0284803	ENSGALG00000010068	KCNK17	-2.7999	0.0150526	ENSGALG00000015010	NSG1	-1.9167	0.0487584
				ENSGALG00000042136	PKHD1	-1.3553	0.0321153	ENSGALG00000010078	GLP1R	1.1171	0.0117522	ENSGALG00000015013	MSX1	-4.3748	0.00484761
				ENSGALG00000042153	APC2	-2.0738	0.029886	ENSGALG00000010116	DNAH8	-9.6736	0.0068929	ENSGALG00000015079	UPK1B	-2.3682	0.0451404
				ENSGALG00000042257	MYH1F	-1.8154	5.21418e-05	ENSGALG00000010129	PLK3	-2.0924	0.0025332	ENSGALG00000015084	IGSF11	-2.2768	0.0168027
				ENSGALG00000042295	-	1.6416	2.36725e-05	ENSGALG00000010166	VLDLR	-1.8935	0.0423553	ENSGALG00000015154	TRPM6	-1.05	0.0177326
				ENSGALG00000042543	PRKACA	-1.7457	0.00267957	ENSGALG00000010225	ACSS1L	1.1914	0.0329466	ENSGALG00000015193	CCDC80	-1.4338	0.000658572
				ENSGALG00000043016	CD6	-2.0693	0.0294684	ENSGALG00000010232	VRTN	-5.6225	1.44354e-05	ENSGALG00000015218	SLC19A2	-3.0505	0.00189203
				ENSGALG00000043433	SCX	-3.8365	0.00399302	ENSGALG00000010307	ACYP1	-1.0797	0.0184183	ENSGALG00000015224	AK9	-2.9442	0.00323127
				ENSGALG00000043493	IGFBP1	-2.0512	0.0402759	ENSGALG00000010490	DPYSL4	-1.3692	0.0368086	ENSGALG00000015404	KIF20AL	-1.8917	0.0225448
				ENSGALG00000043506	NMB	-1.1852	0.0261167	ENSGALG00000010500	NKX6-2	-4.429	0.00185453	ENSGALG00000015410	BVES	-5.6776	0.00779093
				ENSGALG00000043641	JUND	-1.0547	1.25664e-08	ENSGALG00000010533	ELAVL4	-2.4384	0.00673251	ENSGALG00000015528	JAKMIP1	-1.2286	0.0377863
				ENSGALG00000044557	TNFSF4	-2.3252	0.00218381	ENSGALG00000010535	SGMS2	-1.2813	0.0496393	ENSGALG00000015928	DDX43	-10.5018	0.000355071
				ENSGALG00000044851	ITIH6	-1.266	0.00584566	ENSGALG00000010593	GALC	-1.9025	0.0119249	ENSGALG00000015944	RIMS1	-1.2536	0.000231817
				ENSGALG00000044991	SPATA2L	-2.9485	0.000499653	ENSGALG00000010752	CDCP2	1.0562	0.0195095	ENSGALG00000016157	UMODL1	-2.9329	0.0379169
				ENSGALG00000045179	ZP3L1	-1.0694	0.00571299	ENSGALG00000010773	GREM2	-3.0627	0.0161881	ENSGALG00000016221	EFHC2	-1.5108	0.0272822
				ENSGALG00000045611	GLMP	-1.3491	0.00281755	ENSGALG00000010866	AREG	-4.1394	0.00739788	ENSGALG00000016316	GCM1	-1.7437	0.0354531
				ENSGALG00000045747	C19orf25	-2.3081	0.0342699	ENSGALG00000010901	ABCB5	-2.5628	0.00162618	ENSGALG00000016455	GREB1	-1.4279	0.00214114
				ENSGALG00000046593	ADM	-1.2767	3.47395e-07	ENSGALG00000010980	STK31	-3.6392	0.00946409	ENSGALG00000016522	PPEF1	-2.0843	0.0391656
								ENSGALG00000011003	SLC35F3	-3.0118	0.0260451	ENSGALG00000016651	TDH	-1.4384	0.0069793
								ENSGALG00000011052	SLC38A11	-5.4551	0.000503572	ENSGALG00000016664	NEIL2	-4.5791	0.00985103
								ENSGALG00000011093	AK7	-3.018	0.0103411	ENSGALG00000016699	OPN5L2	-3.2297	0.00937814
								ENSGALG00000011113	SGIP1	-2.0635	0.00745952	ENSGALG00000016740	OCA2	-2.0043	0.0110961
								ENSGALG00000011117	AGT	-6.6563	0.04489	ENSGALG00000016761	LYG2	-3.2036	0.0475227
								ENSGALG00000011141	ITGB6	-1.7067	0.0355142	ENSGALG00000016809	EDAR	-1.2878	0.0350953
								ENSGALG00000011202	COLQ	-3.263	0.0238889	ENSGALG00000017029	FGL1L	-2.0388	0.0301828
								ENSGALG00000011225	SLC25A47	-3.8132	0.0123168	ENSGALG00000017031	TPTE2	-2.2734	0.000258483
								ENSGALG00000011243	DAZL	-4.8444	0.000592116	ENSGALG00000017044	TRPC4	-1.5398	0.016062
								ENSGALG00000011347	IHH	-4.598	0.00430362	ENSGALG00000017102	GPR12	-4.9773	0.00604777
								ENSGALG00000011349	MNR2	-11.9967	5.93109e-05	ENSGALG00000017106	ATP8A2	-4.074	0.00358365
								ENSGALG00000011355	WNT10A	-9.7814	0.00524025	ENSGALG00000017332	KLHL35	-4.7885	0.0109986
								ENSGALG00000011358	WNT6	-6.1906	1.58635e-06	ENSGALG00000017343	FOLR1	-4.0125	0.000764315
								ENSGALG00000011369	LHX8	-3.328	0.00724085	ENSGALG00000019211	MAEL	-4.3652	0.00141945
								ENSGALG00000011376	ANKRD9	-2.1718	0.0236871	ENSGALG00000019325	-	1.3336	0.0435961
								ENSGALG00000011562	PARK2	-1.4323	0.039205	ENSGALG00000019756	MLANA	-1.107	0.0387123
								ENSGALG00000011616	NPFFR2	-8.6795	0.0267573	ENSGALG00000020193	PLAC8L1	-5	0.0489164
								ENSGALG00000011635	TFCP2L1	-2.1067	0.0317378	ENSGALG00000020316	IL13RA2	-1.033	0.00231832
								ENSGALG00000011668	IL8L1	4.0704	0.0327654	ENSGALG00000020390	SPIA5	-4.8455	0.0240266
								ENSGALG00000011856	FMC1	-6.433	0.009271	ENSGALG00000020486	FADS1L2	-6.843	0.00340532
								ENSGALG00000011914	CENPM	-1.0149	0.0175266	ENSGALG00000020905	KSR2	-3.5656	0.0200735
								ENSGALG00000012015	NDST4	-3.1919	0.00352337	ENSGALG00000020943	AGXT	-4.1626	0.0079165
								ENSGALG00000012089	C5H14orf37	-5.3576	0.00548669	ENSGALG00000021271	MPZL3	-3.4048	0.00184813
								ENSGALG00000012092	ESYT3	-3.2397	0.00342526	ENSGALG00000021340	CA9	-4.3394	0.0142634
								ENSGALG00000012106	SCTR	-10.6618	0.000300339	ENSGALG00000023025	ZBTB42	-2.0339	0.0365672
								ENSGALG00000012145	TBPL2	-5.5648	0.0109082	ENSGALG00000023622	AVD	1.9147	0.0185737
								ENSGALG00000012297	GRM1	-5.3171	0.0381107	ENSGALG00000023847	HAP1	-2.8239	0.0120374
								ENSGALG00000012300	RAB32	-1.2609	0.0435973	ENSGALG00000024296	TMEM45BL	-2.9692	0.0105035
								ENSGALG00000012317	ADGB	-3.6379	0.00692362	ENSGALG00000024428	C18H17ORF67	-1.8727	8.66999e-05
								ENSGALG00000012401	GPR137C	-1.7558	0.0175352	ENSGALG00000024490	TMEM156	1.1994	0.0332692
								ENSGALG00000012538	NR4A2	-1.5574	0.0406774	ENSGALG00000025450	MIR1685	4.0531	0.0442191
								ENSGALG00000012623	CFC1	1.0192	0.00636423	ENSGALG00000025772	ELOVL3	-2.7589	0.034334
								ENSGALG00000012768	GCM2	-9.6012	0.0256201	ENSGALG00000026011	GALR1	-1.9661	0.0224464
								ENSGALG00000012816	SLC22A23	-1.417	0.036252	ENSGALG00000026080	OMD	2.4649	0.0226074
								ENSGALG00000012830	IRF4	-2.0207	0.0219191	ENSGALG00000026179	FAM163B	-3.7891	0.00343602
								ENSGALG00000012850	RAB19	-2.0565	0.0299198	ENSGALG00000026187	NMNAT3	-4.6797	0.0494065
								ENSGALG00000012875	WEE2	-4.3766	0.00324517	ENSGALG00000026625	MIR6613	-1.6477	0.0261
								ENSGALG00000012984	MYO5B	-7.9396	0.000415848	ENSGALG00000026687	PLCD4	1.337	0.0229372
								ENSGALG00000012987	CCDC77	-1.3739	0.0128764	ENSGALG00000026747	GTF2A1L	-1.9949	0.00992558
								ENSGALG00000013072	AKR1B10L2	1.012	0.046214	ENSGALG00000026761	LIN28B	-4.8365	0.01037
								ENSGALG00000013097	SLC15A5	-4.9132	9.12547e-05	ENSGALG00000026955	DIRAS1	-1.9728	0.0215061
								ENSGALG00000013193	IRX2	-4.2895	0.0266262	ENSGALG00000027090	-	-4.1556	0.0263658
								ENSGALG00000013225	VAT1L	-1.6889	0.0369038	ENSGALG00000027247	EOMES	-3.1791	0.000214086
								ENSGALG00000013253	INSRR	1.1187	0.0291372	ENSGALG00000027736	MIR3533	-8.0038	0.0472477
								ENSGALG00000013287	C4H4ORF47	-3.3582	0.00163958	ENSGALG00000027887	C1QTNF3	-1.9694	0.00802354
								ENSGALG00000013409	CYSP1L	-4.4975	0.0227799	ENSGALG00000028207	ZBBX	-2.43	0.0168109
								ENSGALG00000013576	MTNR1A	-8.6196	0.0255249	ENSGALG00000028250	ANKRD22	-2.1408	0.0193165
								ENSGALG00000013600	GTF2E1L	-6.7023	0.00447272	ENSGALG00000028308	TNS4	-1.3702	0.0395382
								ENSGALG00000014453	TENT5C	-2.8324	0.00124103	ENSGALG00000028318	CDKN1A	-1.0515	0.0287506
								ENSGALG00000014668	MCTP1	-1.6416	0.0102528	ENSGALG00000028536	MPEG1	1.0014	0.00100911
								ENSGALG00000014812	SIDT1	-4.0094	0.0117723	ENSGALG00000028595	CCNO	-4.9307	0.0180419
								ENSGALG00000014955	FAM26D	-8.1713	4.29169e-05	ENSGALG00000029006	SYPL1	-3.9699	0.0280957
								ENSGALG00000014971	SLC2A9	-2.4744	0.0346659	ENSGALG00000029446	-	-1.6154	0.0222903
								ENSGALG00000014994	CRHBP	-2.7024	4.81481e-05	ENSGALG00000029606	MYH1E	-2.3564	0.00149387
								ENSGALG00000015013	MSX1	-8.6381	0.000533306	ENSGALG00000030025	FABP4	2.1333	0.00104873
								ENSGALG00000015028	RLN3	-4.7258	0.0101722	ENSGALG00000030154	-	-3.8632	0.0472612
								ENSGALG00000015079	UPK1B	-3.1876	0.0451718	ENSGALG00000030368	BLB3	1.549	0.00546313
								ENSGALG00000015106	-	-5.7124	0.000470845	ENSGALG00000030858	FRMD5	-5.667	0.00198808
								ENSGALG00000015126	TRPM3	1.1044	0.00383876	ENSGALG00000030886	PTGDS	-1.3974	0.0319546
								ENSGALG00000015136	ILDR1	-2.7905	0.0259296	ENSGALG00000030985	MYH7B	-4.215	0.00197898
								ENSGALG00000015218	SLC19A2	-2.6341	0.00319167	ENSGALG00000031301	TULP1	-2.194	0.00290342
								ENSGALG00000015404	KIF20AL	-2.9417	0.00672072	ENSGALG00000031410	ENPEP	-3.0173	0.0153457
								ENSGALG00000015410	BVES	-10.7621	0.0025444	ENSGALG00000031768	SPO11	-4.1555	0.00383591
								ENSGALG00000015422	NRG1	-1.7182	0.0424924	ENSGALG00000032108	TMEM136-1	-3.3877	0.000640591
								ENSGALG00000015466	SIM1	-5.8278	0.016965	ENSGALG00000032146	SLC4A5	-1.5272	0.0388437
								ENSGALG00000015474	CD80	-1.0291	0.0150056	ENSGALG00000032173	TADA1	-1.0152	0.0187264
								ENSGALG00000015599	SOHO-1	-10.2877	0.00888126	ENSGALG00000032428	-	1.0886	0.000305
								ENSGALG00000015608	ADRA2C	-3.8524	0.0393099	ENSGALG00000032672	KRT5	-3.0218	0.0113443
								ENSGALG00000015660	SNX30	-1.057	0.0102743	ENSGALG00000033561	DGKB	-1.0248	0.0185726
								ENSGALG00000015677	SUSD1	-2.1657	0.0154628	ENSGALG00000033634	TDRD5	-6.1165	0.00482786
								ENSGALG00000015812	SMIM8	1.0459	0.0033569	ENSGALG00000033729	-	2.0172	0.0403285
								ENSGALG00000015928	DDX43	-4.0589	0.00882691	ENSGALG00000034053	-	1.0794	0.00985442
								ENSGALG00000015935	SMYD1	1.5317	0.025112	ENSGALG00000037156	TAP1	-1.5639	0.0349442
								ENSGALG00000016086	EGR4	1.9516	0.0308972	ENSGALG00000037274	NPRL2	-2.5742	0.0446746
								ENSGALG00000016138	DSCAM	-2.277	0.0456305	ENSGALG00000037435	TMEM241	-2.3685	0.0434643
								ENSGALG00000016142	MX1	1.3746	0.00308738	ENSGALG00000037464	ELMO1	-2.551	0.0136503
								ENSGALG00000016415	MAP7D2	-3.8485	0.0479146	ENSGALG00000037467	-	-3.7558	0.00174912
								ENSGALG00000016464	VSNL1	-1.6686	0.0137958	ENSGALG00000037561	VPS25	-3.9194	0.037235
								ENSGALG00000016465	ZPAX	-13.5965	0.0193578	ENSGALG00000037571	AP4B1	-7.0067	0.00151201
								ENSGALG00000016478	MATN3	1.198	2.28741e-05	ENSGALG00000037595	SLC9A1	2.2266	0.0395786
								ENSGALG00000016492	TDRD15	-7.9069	0.00243279	ENSGALG00000037608	ATAD3A	-1.6628	0.0156432
								ENSGALG00000016522	PPEF1	-3.4552	0.000780232	ENSGALG00000037611	PRDM16	-1.334	0.0256284
								ENSGALG00000016609	CENPO	-1.2693	0.0312627	ENSGALG00000037678	ASZ1	-4.5281	0.0472607
								ENSGALG00000016664	NEIL2	-5.4494	9.43679e-05	ENSGALG00000037683	CCLL4	1.7741	0.0378518
								ENSGALG00000016668	AvBD6	-13.8662	0.000648155	ENSGALG00000037740	SLC23A1	-3.3418	0.00264497
								ENSGALG00000016669	AvBD2	-7.035	0.0081892	ENSGALG00000037794	RAD9A	10.2208	0.000124124
								ENSGALG00000016761	LYG2	-5.5791	0.0395057	ENSGALG00000037925	SP1	-1.9905	0.0440772
								ENSGALG00000016964	EPSTI1	1.3021	0.0118756	ENSGALG00000038112	DAPK3	1.6775	0.0169185
								ENSGALG00000017021	ATP7B	1.0681	0.0227981	ENSGALG00000038469	CDC25A	-1.4011	0.0266059
								ENSGALG00000017031	TPTE2	-2.5118	0.0317553	ENSGALG00000038495	GRHL1	-2.8716	0.0100082
								ENSGALG00000017052	CCNA1	-4.4878	0.00389239	ENSGALG00000038940	FBXO43	-6.1883	0.0206983
								ENSGALG00000017102	GPR12	-5.3058	0.00164316	ENSGALG00000039102	TOX	-1.4764	0.0437408
								ENSGALG00000017106	ATP8A2	-5.3668	0.00522855	ENSGALG00000039447	KRT23	-1.8712	0.00702748
								ENSGALG00000017343	FOLR1	-5.9177	7.47659e-08	ENSGALG00000039536	C2H8ORF22	1.6932	0.0257236
								ENSGALG00000017524	DOHH	-2.149	4.78985e-06	ENSGALG00000039687	NIPAL4	-9.5825	0.00516465
								ENSGALG00000017715	TINAGL1	-1.0161	0.041242	ENSGALG00000040045	DBH	-2.7111	0.0370387
								ENSGALG00000018503	NKX6-3	-5.4897	0.0267249	ENSGALG00000040418	DGAT2	-2.7462	0.0017636
								ENSGALG00000019003	PRAG1	-1.9641	0.0345347	ENSGALG00000040802	SOWAHA	-6.8379	0.00269432
								ENSGALG00000019312	-	-6.7987	0.00102747	ENSGALG00000041054	FHDC1	-1.6165	0.0331314
								ENSGALG00000019325	-	1.9981	0.0231947	ENSGALG00000041365	SALL4	-3.1554	0.00155394
								ENSGALG00000019543	FAM105B	1.1468	0.00641871	ENSGALG00000041372	MYRIP	-1.8941	0.00709344
								ENSGALG00000019696	CAMP	-13.7755	0.00244242	ENSGALG00000041461	DNMT3B	-2.136	0.0435544
								ENSGALG00000020002	SLC22A3	-2.067	0.0171568	ENSGALG00000041708	WNT4	-4.8128	0.00724557
								ENSGALG00000020193	PLAC8L1	-9.7868	0.0221839	ENSGALG00000042148	FKBP5	-1.2291	0.000561269
								ENSGALG00000020390	SPIA5	-11.1033	0.000796412	ENSGALG00000042289	SUSD5	1.4225	0.0046645
								ENSGALG00000020486	FADS1L2	-10.5281	0.00612921	ENSGALG00000042295	-	1.8034	0.0065822
								ENSGALG00000020742	PPRC1	-1.1237	0.000406708	ENSGALG00000042388	LAMA2	-1.9503	6.32655e-17
								ENSGALG00000020905	KSR2	-3.4448	0.0142792	ENSGALG00000043027	HEPHL1	-2.5335	0.000717202
								ENSGALG00000021198	HAUS3L	-12.8151	0.0311206	ENSGALG00000043393	CADM2	-2.1618	0.0170757
								ENSGALG00000021271	MPZL3	-5.1687	3.37078e-05	ENSGALG00000043734	LIPG	-1.1292	0.0417854
								ENSGALG00000021340	CA9	-6.6206	6.1163e-05	ENSGALG00000044406	PPP1R1B	-1.0064	0.0167374
								ENSGALG00000021627	IFI27L1	-1.7852	0.0342255	ENSGALG00000044894	CCDC63	-5.5822	0.00753301
								ENSGALG00000022137	CRP	-1.462	0.0476208	ENSGALG00000045097	TARM1L	2.081	0.00437381
								ENSGALG00000022440	EVA1B	-3.0883	0.0323247	ENSGALG00000046008	RSPH3	-2.1871	0.045253
								ENSGALG00000022815	AvBD1	-13.9228	0.00116406	ENSGALG00000046009	-	-4.7039	0.00113322
								ENSGALG00000023025	ZBTB42	-2.5156	0.00592119
								ENSGALG00000023195	DLX6	-9.7482	0.0382561
								ENSGALG00000023444	APELA	-3.6009	0.024733
								ENSGALG00000023541	SPHK1	-1.4148	0.0169191
								ENSGALG00000023612	LZTS2	-1.0671	0.00721449
								ENSGALG00000023622	AVD	1.4175	8.44198e-07
								ENSGALG00000023626	NTN1	-1.0451	0.032499
								ENSGALG00000023828	LDHD	-1.0054	0.011098
								ENSGALG00000023847	HAP1	-2.9001	0.0233668
								ENSGALG00000024047	MYCL	-2.208	0.00881158
								ENSGALG00000024136	-	-5.6049	0.000789427
								ENSGALG00000024138	-	-9.3144	0.045543
								ENSGALG00000024296	TMEM45BL	-3.6905	0.0195068
								ENSGALG00000024428	C18H17ORF67	-1.9485	4.45583e-05
								ENSGALG00000024507	MIR22	-4.8745	0.0145344
								ENSGALG00000025342	MIR1640	-9.1882	0.00551241
								ENSGALG00000025844	AMT	-2.787	0.000191475
								ENSGALG00000025948	SLA2	-1.9503	0.0135688
								ENSGALG00000026037	EIF4E1B	-5.4117	0.0029633
								ENSGALG00000026081	RBM38	-1.211	0.0443234
								ENSGALG00000026089	SLC26A6	-4.693	0.0185846
								ENSGALG00000026095	CDC26	-4.2467	0.000124789
								ENSGALG00000026163	TNFSF11	-1.96	0.0418753
								ENSGALG00000026179	FAM163B	-3.1466	0.0194616
								ENSGALG00000026187	NMNAT3	-6.145	8.80981e-05
								ENSGALG00000026449	H2A2BL	-3.5536	6.25083e-05
								ENSGALG00000026525	CEBPA	-3.0732	0.00509066
								ENSGALG00000026631	HOXA10	-4.1577	0.00640569
								ENSGALG00000026747	GTF2A1L	-1.5929	0.0114353
								ENSGALG00000026761	LIN28B	-10.3952	0.00897992
								ENSGALG00000026768	SLCO4C1	-3.2817	0.00190972
								ENSGALG00000026862	CLDN1	-2.4597	1.18742e-05
								ENSGALG00000026957	SEMA4G	-1.0177	0.00505242
								ENSGALG00000027090	-	-5.0116	0.00172021
								ENSGALG00000027188	SREBF1	-1.4059	0.0191848
								ENSGALG00000027231	NRARP	-5.6566	0.000239152
								ENSGALG00000027247	EOMES	-4.2896	1.8281e-06
								ENSGALG00000027260	MC3R	-9.2605	0.0426483
								ENSGALG00000027420	POPDC3	-5.7638	0.00260616
								ENSGALG00000027446	HDDC3	-4.2443	1.03767e-05
								ENSGALG00000027482	SNTB2	-1.4094	0.0149558
								ENSGALG00000027546	BZFP1	-1.536	0.0420971
								ENSGALG00000027772	NANOG	-13.031	0.0266405
								ENSGALG00000027973	CATH1	-7.3375	0.00987636
								ENSGALG00000027980	NANOS1	-4.7321	0.0115659
								ENSGALG00000028047	RHOV	-10.0945	0.0132447
								ENSGALG00000028207	ZBBX	-3.5895	0.00121473
								ENSGALG00000028256	CCL19	1.5763	0.00661737
								ENSGALG00000028294	VWA5B2	-1.4058	0.0155227
								ENSGALG00000028308	TNS4	-1.6892	0.00574747
								ENSGALG00000028318	CDKN1A	-1.6482	0.00851244
								ENSGALG00000028407	GDF9	-6.7111	0.000725114
								ENSGALG00000028595	CCNO	-7.375	0.000302783
								ENSGALG00000028598	SERPINA3/4L	-4.693	0.0368309
								ENSGALG00000028759	LYPD6B	-1.642	0.0426873
								ENSGALG00000028770	INHBB	-3.6962	0.0203905
								ENSGALG00000028985	-	-1.5445	0.00381911
								ENSGALG00000029000	HYAL3	-3.4536	0.00215323
								ENSGALG00000029006	SYPL1	-4.6105	0.00146406
								ENSGALG00000029170	NPBWR2	-8.0768	0.0488615
								ENSGALG00000029199	WDR55	-1.0351	0.0282199
								ENSGALG00000029244	SMAP2	-1.1121	0.0375031
								ENSGALG00000029282	FOXL2	-1.9412	0.000327609
								ENSGALG00000029369	PREB	-2.9228	0.000317792
								ENSGALG00000029401	SIX1	-1.4338	0.0286355
								ENSGALG00000029445	FADS6	-2.149	0.0371643
								ENSGALG00000029521	SKOR1	-9.835	0.00942989
								ENSGALG00000029583	PLBD1	-1.4413	0.0142902
								ENSGALG00000029588	BAZ2A	-1.4941	1.88009e-05
								ENSGALG00000029617	COL17A1	-2.3497	2.05835e-06
								ENSGALG00000029648	TH	-10.0316	0.00534762
								ENSGALG00000029687	SLC39A1	-3.7751	0.022425
								ENSGALG00000029768	PTGDR	-2.0632	0.0188661
								ENSGALG00000029788	CCK	-4.1859	0.0167495
								ENSGALG00000029863	PHYHIPL	1.2167	0.0207264
								ENSGALG00000029968	GADD45B	-2.8291	0.0406956
								ENSGALG00000030025	FABP4	1.3279	0.0137887
								ENSGALG00000030095	AP5S1	-3.8968	0.0111239
								ENSGALG00000030154	-	-10.7341	0.00725971
								ENSGALG00000030303	PPP1R3B	-1.6356	0.0283304
								ENSGALG00000030305	XKR8	-1.3235	0.0219644
								ENSGALG00000030344	ISYNA1	-1.162	0.00213945
								ENSGALG00000030368	BLB3	1.9821	0.00054757
								ENSGALG00000030407	IL6R	-1.1945	0.00057301
								ENSGALG00000030502	ADAMTS4	-1.555	0.0358118
								ENSGALG00000030530	HAND2	-3.482	0.00156582
								ENSGALG00000030534	SYT17	-1.5777	0.0175596
								ENSGALG00000030569	TRIM41	-1.0144	0.0352959
								ENSGALG00000030821	CBLN4	-4.6258	0.00406426
								ENSGALG00000030845	ENHO	-2.8058	0.00300323
								ENSGALG00000030858	FRMD5	-5.8712	0.000932609
								ENSGALG00000030932	NKX2-3	-4.0083	0.00446775
								ENSGALG00000030964	LRRC20	-1.1235	0.0199758
								ENSGALG00000030985	MYH7B	-3.6923	0.00836015
								ENSGALG00000031076	ESRP1	-7.5607	0.00179045
								ENSGALG00000031212	MGAT2	-5.8621	0.0260281
								ENSGALG00000031243	ABCB8	-1.2846	0.0362069
								ENSGALG00000031496	SPIK5	1.0347	0.0296204
								ENSGALG00000031518	DDIT3	-1.3715	0.00596607
								ENSGALG00000031723	BANF1	-1.7778	1.78457e-05
								ENSGALG00000031768	SPO11	-3.3139	0.0412789
								ENSGALG00000031839	SUV39H1	-1.1659	0.0232391
								ENSGALG00000031853	PIGBOS1	-11.5635	6.67335e-07
								ENSGALG00000032098	ARTN	-3.9344	0.00561854
								ENSGALG00000032108	TMEM136-1	-3.3353	0.0102082
								ENSGALG00000032206	MARVELD1	-1.5327	0.00152844
								ENSGALG00000032335	MARCKSL1	-1.6002	0.0103935
								ENSGALG00000032428	-	1.0164	0.0148142
								ENSGALG00000032595	NDUFB2	-1.486	0.0434332
								ENSGALG00000032854	ACP5	-2.091	2.2711e-05
								ENSGALG00000033150	MIDN	-1.0991	0.0181838
								ENSGALG00000033405	DBN1	-1.4089	0.0268602
								ENSGALG00000033447	H2AFV	-1.3263	0.00306424
								ENSGALG00000033530	GRN	-2.9404	0.0163935
								ENSGALG00000033573	GPKOW	-1.2258	7.89e-05
								ENSGALG00000033634	TDRD5	-4.3279	0.00142606
								ENSGALG00000033720	CA7	-6.4026	0.000148016
								ENSGALG00000033760	PTGES2	-1.4673	0.040225
								ENSGALG00000033806	ITPRIPL2	-1.8016	0.0103623
								ENSGALG00000033807	TYSND1	-2.8412	0.00334092
								ENSGALG00000033857	NAT8B	-1.6212	0.0154779
								ENSGALG00000033877	KANSL2	-1.0436	0.00010787
								ENSGALG00000033927	MFSD5	-4.1112	8.06683e-05
								ENSGALG00000034053	-	1.0767	0.0205762
								ENSGALG00000037050	TMUB1	-1.444	0.0183222
								ENSGALG00000037089	PRLHR2	-1.9091	0.0300155
								ENSGALG00000037138	KLHL21	-2.7023	0.0409342
								ENSGALG00000037142	PRCP	-4.1592	0.0391586
								ENSGALG00000037150	NDUFA6	-2.3929	0.0136438
								ENSGALG00000037152	SDF2	-10.5085	6.77398e-09
								ENSGALG00000037316	PLEKHA1	-1.6992	0.0212259
								ENSGALG00000037361	DEAF1	-2.4301	0.00132901
								ENSGALG00000037394	HEPH	-1.8298	0.00547991
								ENSGALG00000037409	TULP4	-1.277	0.0252223
								ENSGALG00000037435	TMEM241	-2.9617	0.0467889
								ENSGALG00000037463	AOAH	-1.7971	0.0102446
								ENSGALG00000037467	-	-3.9428	0.0307925
								ENSGALG00000037478	DNAJC13	-2.1337	0.0133448
								ENSGALG00000037484	PHF14	-2.7641	0.00405226
								ENSGALG00000037561	VPS25	-5.323	0.0027462
								ENSGALG00000037571	AP4B1	-10.5918	0.0053977
								ENSGALG00000037595	SLC9A1	2.1357	0.0379842
								ENSGALG00000037611	PRDM16	-2.2085	0.00620974
								ENSGALG00000037633	UNC50	-1.6809	0.00599024
								ENSGALG00000037665	-	-1.608	0.0312664
								ENSGALG00000037678	ASZ1	-6.9612	1.70868e-05
								ENSGALG00000037688	ZNF302	-1.1319	0.000787484
								ENSGALG00000037705	UBE2L3	-1.9259	0.0368171
								ENSGALG00000037713	RBFOX1	-11.9967	4.10302e-07
								ENSGALG00000037735	C10orf10	-1.1949	0.0330906
								ENSGALG00000037737	KIF20A	-3.2928	0.00364734
								ENSGALG00000037740	SLC23A1	-3.2862	0.0186431
								ENSGALG00000037751	CHL1	-1.0797	0.00812164
								ENSGALG00000037812	VIL1	-1.6654	0.00900267
								ENSGALG00000037821	NOTO	-8.2127	0.0447105
								ENSGALG00000037842	SLC16A8	-3.7346	0.00784962
								ENSGALG00000037852	CTNNB1	-1.0109	0.00878469
								ENSGALG00000037857	ZFHX4	-1.9481	0.0252397
								ENSGALG00000037889	ANGPT2	-2.9442	0.000789629
								ENSGALG00000037896	VSX1	-2.786	5.85069e-05
								ENSGALG00000037925	SP1	-1.63	0.0121712
								ENSGALG00000037941	UBA7	-1.2003	0.00168882
								ENSGALG00000037942	HS6ST2	-1.3091	0.0382896
								ENSGALG00000037992	TNPO2	-4.3785	0.0188991
								ENSGALG00000038112	DAPK3	2.1232	0.000993259
								ENSGALG00000038201	POU4F1	-10.3627	0.00814387
								ENSGALG00000038225	MIR1651	-3.1322	0.0217827
								ENSGALG00000038330	ATG9B	-1.7804	0.0427613
								ENSGALG00000038343	H2AFJ	-1.2808	0.0157776
								ENSGALG00000038469	CDC25A	-1.1739	0.0209846
								ENSGALG00000038495	GRHL1	-2.4281	0.00889107
								ENSGALG00000038540	ZBTB16	-1.4518	0.000598227
								ENSGALG00000038590	GLYATL3	-2.2953	0.0041136
								ENSGALG00000038714	NDUFB7	-4.5029	0.0103682
								ENSGALG00000038715	-	-1.7032	0.036118
								ENSGALG00000038936	TMEM182	3.5185	0.0377519
								ENSGALG00000038939	TARBP2	-1.6617	0.00630772
								ENSGALG00000038940	FBXO43	-12.2298	2.35323e-05
								ENSGALG00000038951	RASSF1	-2.5113	0.0318179
								ENSGALG00000038964	CLDN15	-8.8031	0.0190893
								ENSGALG00000039032	FJX1	-5.5643	0.0045191
								ENSGALG00000039071	IPO4	-1.5132	0.0211389
								ENSGALG00000039140	CD14	-2.4706	0.0242553
								ENSGALG00000039190	CDK2AP2	-3.1472	0.00457121
								ENSGALG00000039212	NDUFA13	-1.3821	3.21702e-05
								ENSGALG00000039458	MSTN	-4.3505	0.0468658
								ENSGALG00000039605	CREBZF	-5.398	0.00307082
								ENSGALG00000039687	NIPAL4	-5.5402	0.0276181
								ENSGALG00000039779	NUDT16L1	-1.724	0.00320256
								ENSGALG00000039817	NOG2	-3.0205	0.0430592
								ENSGALG00000039837	CCKBR	-2.7403	0.00581643
								ENSGALG00000039964	KIFC1	-1.2827	0.00391171
								ENSGALG00000040045	DBH	-3.3951	0.0388921
								ENSGALG00000040260	TUBA1C	4.3364	0.000272288
								ENSGALG00000040291	-	-1.3319	0.00746533
								ENSGALG00000040415	ACTBL2L	-4.0268	0.0153968
								ENSGALG00000040418	DGAT2	-3.1907	0.00414352
								ENSGALG00000040436	GAD2	-9.5635	0.0280215
								ENSGALG00000040582	LMX1B	-9.3068	0.0169513
								ENSGALG00000040648	RGS11	-2.2762	0.018117
								ENSGALG00000040672	IGFBP4	-1.2176	0.0148155
								ENSGALG00000040761	DRD4	1.9587	0.0224478
								ENSGALG00000040802	SOWAHA	-4.3219	0.00423072
								ENSGALG00000040877	UBALD2	-1.1746	0.00110661
								ENSGALG00000041054	FHDC1	-1.736	0.0117014
								ENSGALG00000041078	MID1IP1	-2.6215	0.00096505
								ENSGALG00000041152	MOGS	-3.1963	0.0371022
								ENSGALG00000041153	FAM109A	-1.9991	0.0129046
								ENSGALG00000041154	MNX1	-12.2877	1.26922e-05
								ENSGALG00000041204	IGF2BP1	-1.6072	0.0293239
								ENSGALG00000041338	TUSC2	-1.4087	0.00654939
								ENSGALG00000041365	SALL4	-4.2685	9.6782e-05
								ENSGALG00000041380	BF2	-1.3563	0.0125757
								ENSGALG00000041461	DNMT3B	-3.5246	0.000416093
								ENSGALG00000041630	NFIX	-1.3708	0.0128503
								ENSGALG00000041708	WNT4	-5.5982	0.000330102
								ENSGALG00000041832	CCNT1	-1.091	0.0353386
								ENSGALG00000041898	FAM43A	-3.6264	0.0161388
								ENSGALG00000041981	PRR7	-2.2077	0.00190587
								ENSGALG00000042033	PRKAG1	-1.5464	0.03937
								ENSGALG00000042045	IRX3	-8.8765	0.0314783
								ENSGALG00000042077	HIC1	-1.1601	0.0110458
								ENSGALG00000042082	MOS	-6.5041	0.0104147
								ENSGALG00000042103	C5H11ORF96	-2.531	0.0120163
								ENSGALG00000042220	PRUNE1	-1.3399	0.0422453
								ENSGALG00000042232	PSMG4	-1.791	0.0434627
								ENSGALG00000042246	BCKDHA	-1.6764	0.000969947
								ENSGALG00000042287	HNRNPUL1	-1.3511	0.000271227
								ENSGALG00000042295	-	2.3382	0.00131868
								ENSGALG00000042329	ODF3L15	-5.9604	0.0174789
								ENSGALG00000042388	LAMA2	-1.4135	7.88258e-05
								ENSGALG00000042454	DCDC2	-2.8447	0.0485712
								ENSGALG00000042463	CCDC142	-3.4193	0.00492757
								ENSGALG00000042543	PRKACA	-2.7849	0.0107779
								ENSGALG00000042551	PSD	-1.1913	0.000150206
								ENSGALG00000042553	RAP2B	-1.1768	0.0454667
								ENSGALG00000042572	TIMM10B	-3.5397	0.00508463
								ENSGALG00000042589	TMEM167B	-1.197	0.000168113
								ENSGALG00000042773	VOPP1	-2.0287	0.0107141
								ENSGALG00000042929	-	-1.3736	0.0155124
								ENSGALG00000043002	TOMM6	-1.3006	0.0356211
								ENSGALG00000043034	KIFC3	-1.1641	0.0098818
								ENSGALG00000043089	VWCE	-1.8276	0.0039426
								ENSGALG00000043204	PAX7	-4.6088	0.0399049
								ENSGALG00000043327	PHC2	-2.8371	0.00900179
								ENSGALG00000043396	-	-1.2843	0.0178559
								ENSGALG00000043400	BCDIN3D	-1.1605	0.0493769
								ENSGALG00000043433	SCX	-3.9937	0.000547848
								ENSGALG00000043909	MSMB	1.4227	0.0447813
								ENSGALG00000044191	-	3.848	0.0393324
								ENSGALG00000044204	AEN	-1.0895	0.00569989
								ENSGALG00000044427	MZB1	-4.6167	0.00211008
								ENSGALG00000044510	C18orf63	-10.1421	0.00287561
								ENSGALG00000044519	APOPT1	-1.1847	0.0498635
								ENSGALG00000044970	LARP6L	-6.893	0.00273372
								ENSGALG00000044991	SPATA2L	-5.0336	0.00191875
								ENSGALG00000044995	ADAD1	-4.107	0.00167763
								ENSGALG00000045045	GDPGP1	-4.8188	0.00406018
								ENSGALG00000045085	IFIT5	1.1577	0.0427411
								ENSGALG00000045179	ZP3L1	-3.0004	0.00576526
								ENSGALG00000045312	SEMA6C	-2.7117	0.011651
								ENSGALG00000045414	RNF17	-6.0903	0.00448007
								ENSGALG00000045499	TCFL5	-1.7733	0.029577
								ENSGALG00000045552	-	-3.6323	0.00354062
								ENSGALG00000045574	CAMK2N2	-2.3219	0.031716
								ENSGALG00000045611	GLMP	-2.2105	0.00531012
								ENSGALG00000045740	HEMGN	-4.3619	0.016904
								ENSGALG00000045747	C19orf25	-3.8562	0.00190535
								ENSGALG00000045753	MRPL12	-1.5709	0.0100107
								ENSGALG00000045783	NAA38	-1.4376	0.0316171
								ENSGALG00000045889	MEIOC	-6.0268	0.0211756
								ENSGALG00000046009	-	-5.9037	0.000733784
								ENSGALG00000046425	FAM110A	-4.1439	0.000882441
								ENSGALG00000046507	-	-1.1453	3.43078e-05
								ENSGALG00000046593	ADM	-1.2178	0.0313291
								ENSGALG00000046607	SCNM1	-2.0374	0.0113446
								ENSGALG00000046656	PMVK	-1.2148	0.000601829

## Sheet: H-Group
SWF vs SYF				SWF vs F5				SWF vs F2				SYF vs F5				SYF vs F2					F5 vs F2
Gene ID	Gene Symbol	log2FoldChange	p-value	Gene ID	Gene Symbol	log2FoldChange	p-value	Gene ID	Gene Symbol	log2FoldChange	p-value	Gene ID	Gene Symbol	log2FoldChange	p-value	Gene ID	Gene Symbol		log2FoldChange	p-value	Gene ID	Gene Symbol	log2FoldChange	p-value
ENSGALG00000000081	IL4I1	-1.8468	0.0112971	ENSGALG00000000081	IL4I1	-2.2141	0.0437563	ENSGALG00000000071	DDIAS	-1.0913	0.00473	ENSGALG00000000208	MCC	-1.0912	0.000403607	ENSGALG00000000081	IL4I1		1.8673	0.00716585	ENSGALG00000000081	IL4I1	2.2347	0.0339464
ENSGALG00000000164	MYBPH	-3.0858	0.000598418	ENSGALG00000000154	DENND2D	-1.3807	2.29701e-05	ENSGALG00000000102	UBE2T	-1.2853	4.61089e-05	ENSGALG00000000226	TMEM9	-1.0598	0.00627841	ENSGALG00000000102	UBE2T		-1.3451	5.04378e-08	ENSGALG00000000102	UBE2T	-1.335	2.28531e-06
ENSGALG00000000168	ADORA1	1.1282	9.15596e-13	ENSGALG00000000164	MYBPH	-5.5539	1.44017e-07	ENSGALG00000000142	CEPT1	-1.2075	2.98318e-05	ENSGALG00000000242	EBF2	-1.9794	0.0424219	ENSGALG00000000184	SLC27A6		-1.1338	0.000237136	ENSGALG00000000168	ADORA1	-1.5033	0.0021909
ENSGALG00000000242	EBF2	-2.4137	0.00174243	ENSGALG00000000168	ADORA1	1.7231	1.35527e-11	ENSGALG00000000154	DENND2D	-1.4344	6.94402e-07	ENSGALG00000000293	A2ML4	-2.3547	1.3274e-05	ENSGALG00000000208	MCC		-1.1715	0.000403934	ENSGALG00000000184	SLC27A6	-1.5105	0.000140878
ENSGALG00000000299	PKP1	-2.4373	1.46105e-10	ENSGALG00000000226	TMEM9	-1.2823	0.0110406	ENSGALG00000000164	MYBPH	-5.3453	1.11277e-08	ENSGALG00000000299	PKP1	-2.2132	1.61455e-06	ENSGALG00000000226	TMEM9		-1.2668	0.00456363	ENSGALG00000000299	PKP1	1.0606	0.0437859
ENSGALG00000000302	TNNT2	-3.0453	0.0101762	ENSGALG00000000242	EBF2	-4.3931	3.37233e-15	ENSGALG00000000184	SLC27A6	-1.269	0.0081344	ENSGALG00000000311	DOCK5	-1.7788	1.9991e-09	ENSGALG00000000242	EBF2		-3.9225	6.76367e-05	ENSGALG00000000336	PPP1R12B	1.0027	1.2481e-09
ENSGALG00000000314	NEFL	-1.5332	0.000282433	ENSGALG00000000251	CD79B	-1.5972	0.00233471	ENSGALG00000000208	MCC	-1.0785	0.00149453	ENSGALG00000000314	NEFL	-4.2458	6.66633e-25	ENSGALG00000000293	A2ML4		-1.8796	0.000698885	ENSGALG00000000516	FANCA	-1.2482	0.00224427
ENSGALG00000000317	NEFM	-2.3703	1.26317e-06	ENSGALG00000000284	HOXB4	1.0672	3.16943e-18	ENSGALG00000000226	TMEM9	-1.4893	0.0148462	ENSGALG00000000317	NEFM	-2.0066	0.000283681	ENSGALG00000000299	PKP1		-1.1526	0.0221399	ENSGALG00000000585	MYL4	1.0138	0.000176867
ENSGALG00000000318	CSRP1	1.1174	1.44986e-11	ENSGALG00000000293	A2ML4	-2.1785	4.27467e-05	ENSGALG00000000235	PPP2R2A	-1.0144	0.000955225	ENSGALG00000000371	CRHR1	-7.9366	0.0329012	ENSGALG00000000311	DOCK5		-1.2488	0.000128955	ENSGALG00000000632	CHTF8	-1.4389	9.32496e-05
ENSGALG00000000371	CRHR1	-3.3947	2.16194e-06	ENSGALG00000000299	PKP1	-4.6505	1.66657e-31	ENSGALG00000000242	EBF2	-6.3363	9.78481e-23	ENSGALG00000000394	SLC6A17	-5.1099	1.21485e-06	ENSGALG00000000314	NEFL		-3.5258	1.99286e-05	ENSGALG00000000690	GDPD4	-4.6439	0.0211906
ENSGALG00000000394	SLC6A17	-3.2661	6.73756e-17	ENSGALG00000000302	TNNT2	-4.8108	0.000651463	ENSGALG00000000259	PSMF1	-1.0772	5.87487e-06	ENSGALG00000000441	KCNA10	-8.7566	0.00439149	ENSGALG00000000318	CSRP1		1.6345	9.85189e-20	ENSGALG00000000791	FAM72A	-1.3369	0.000165474
ENSGALG00000000400	KCNC4	-3.104	0.00014443	ENSGALG00000000309	LAD1	-3.0704	0.0335359	ENSGALG00000000293	A2ML4	-1.7035	0.00482949	ENSGALG00000000451	MEIG1	-3.2891	0.00536283	ENSGALG00000000336	PPP1R12B		1.2128	1.9005e-16	ENSGALG00000001109	GTSF1	-1.5615	0.00295975
ENSGALG00000000441	KCNA10	-2.0994	0.00959842	ENSGALG00000000311	DOCK5	-1.7116	5.28002e-11	ENSGALG00000000299	PKP1	-3.5899	1.39952e-16	ENSGALG00000000585	MYL4	1.2413	1.7331e-08	ENSGALG00000000364	STC1		1.9324	0.0466054	ENSGALG00000001314	PTGS1	1.4988	1.38227e-06
ENSGALG00000000451	MEIG1	-2.9119	1.68838e-11	ENSGALG00000000314	NEFL	-5.779	7.06566e-60	ENSGALG00000000302	TNNT2	-10.4546	3.98725e-06	ENSGALG00000000608	CDH1	-3.2536	2.15813e-28	ENSGALG00000000371	CRHR1		-7.9366	0.0202718	ENSGALG00000001445	FABP6	-1.0305	0.0355472
ENSGALG00000000544	RAB44	-2.0538	5.36427e-05	ENSGALG00000000317	NEFM	-4.3769	1.48653e-29	ENSGALG00000000309	LAD1	-3.9773	0.0149884	ENSGALG00000000681	PAK1	-1.7444	1.88758e-07	ENSGALG00000000394	SLC6A17		-3.6018	0.000216382	ENSGALG00000001475	STMN1	-1.544	4.04597e-08
ENSGALG00000000585	MYL4	1.7665	2.39172e-19	ENSGALG00000000318	CSRP1	1.881	1.29515e-30	ENSGALG00000000311	DOCK5	-1.1816	0.00156504	ENSGALG00000000795	MFSD12	-1.2325	8.77176e-05	ENSGALG00000000433	TUBA4A		-1.1137	4.10413e-07	ENSGALG00000001506	PTTG2	-1.509	2.64384e-13
ENSGALG00000000627	DNAJC11	-1.3927	2.86744e-07	ENSGALG00000000371	CRHR1	-11.3313	4.90115e-07	ENSGALG00000000314	NEFL	-5.059	9.25619e-08	ENSGALG00000000824	MYLKSML	-3.0192	5.33685e-07	ENSGALG00000000441	KCNA10		-2.9321	0.0342824	ENSGALG00000001559	ZP3	3.0123	0.0238695
ENSGALG00000000745	SLC26A9	-3.8228	0.00430452	ENSGALG00000000394	SLC6A17	-8.376	2.13834e-20	ENSGALG00000000317	NEFM	-4.7833	0.000849109	ENSGALG00000000893	TAT	-4.0323	0.000125306	ENSGALG00000000451	MEIG1		-2.0462	0.041573	ENSGALG00000001571	MYO1F	1.2612	6.04031e-06
ENSGALG00000000775	CTSS	-1.2577	7.56288e-05	ENSGALG00000000400	KCNC4	-10.2839	5.096e-05	ENSGALG00000000318	CSRP1	2.7519	3.30663e-70	ENSGALG00000000894	APCDD1	-1.0044	0.00071155	ENSGALG00000000516	FANCA		-1.486	5.89397e-07	ENSGALG00000001632	MIS12	-1.2657	0.000141646
ENSGALG00000000816	SRGAP2	-1.055	6.872e-06	ENSGALG00000000409	CHMP7	-1.1983	3.24513e-12	ENSGALG00000000336	PPP1R12B	1.7626	1.66379e-42	ENSGALG00000000901	CHST4	-5.4229	0.002696	ENSGALG00000000521	SPIRE2		2.3493	0.00333401	ENSGALG00000001696	SAG	-1.493	0.0467649
ENSGALG00000000824	MYLKSML	-2.7723	1.72129e-09	ENSGALG00000000441	KCNA10	-10.8559	1.07579e-05	ENSGALG00000000371	CRHR1	-11.3313	7.01457e-09	ENSGALG00000000902	KDF1	-2.1898	5.40381e-09	ENSGALG00000000585	MYL4		2.2551	6.29263e-25	ENSGALG00000001857	FAM132A	1.8054	0.00117488
ENSGALG00000000893	TAT	-2.445	0.00120784	ENSGALG00000000451	MEIG1	-6.201	6.91864e-13	ENSGALG00000000394	SLC6A17	-6.8679	2.06651e-07	ENSGALG00000001006	TP73	-1.6358	6.60629e-05	ENSGALG00000000607	GPR37L1		-1.7482	0.0107882	ENSGALG00000001916	SLIT3	1.0347	5.34042e-08
ENSGALG00000000901	CHST4	-3.0034	2.76458e-05	ENSGALG00000000461	MRC2	1.2374	4.8128e-17	ENSGALG00000000400	KCNC4	-10.2839	6.88466e-06	ENSGALG00000001094	ADGRD2	-1.2152	0.0285539	ENSGALG00000000608	CDH1		-2.7799	1.97267e-28	ENSGALG00000002053	POR	-1.3182	1.2972e-09
ENSGALG00000000902	KDF1	-1.5198	1.01061e-06	ENSGALG00000000504	ETV7	-1.5536	0.0488163	ENSGALG00000000402	LOXL2	1.2539	3.88916e-11	ENSGALG00000001115	MMEL1	-4.1428	7.3964e-29	ENSGALG00000000632	CHTF8		-1.9184	7.24159e-09	ENSGALG00000002105	FOXI1	2.1806	0.0133771
ENSGALG00000000911	IL20	-2.8826	0.0301516	ENSGALG00000000511	KCTD20	-1.0201	9.25318e-06	ENSGALG00000000408	LSM7	-1.1636	3.0893e-05	ENSGALG00000001375	COX10	-1.1394	3.86833e-05	ENSGALG00000000681	PAK1		-1.5354	4.0337e-06	ENSGALG00000002112	CSF3R	1.3911	0.000457202
ENSGALG00000000919	PIGR	-2.795	7.97432e-06	ENSGALG00000000544	RAB44	-3.0257	1.33542e-05	ENSGALG00000000409	CHMP7	-1.3352	3.24842e-10	ENSGALG00000001405	IRF6	-5.8097	6.13301e-21	ENSGALG00000000690	GDPD4		-5.5118	0.000303293	ENSGALG00000002113	LCP2	1.0072	0.00365175
ENSGALG00000001006	TP73	-1.265	0.000283207	ENSGALG00000000549	URAH	-2.5416	0.00958503	ENSGALG00000000438	ERMP1	-1.1411	1.38975e-06	ENSGALG00000001407	ADAMTS15	-1.8887	1.07331e-09	ENSGALG00000000769	RAB7B		1.5454	2.07431e-11	ENSGALG00000002175	KIF14	-1.0935	1.85686e-05
ENSGALG00000001017	WRAP73	-1.1739	8.70571e-06	ENSGALG00000000551	C26H6orf89	-1.2553	1.09119e-07	ENSGALG00000000441	KCNA10	-5.0315	3.81192e-05	ENSGALG00000001418	GUCA1B	-10.5579	1.00948e-05	ENSGALG00000000775	CTSS		1.0881	0.0007029	ENSGALG00000002319	TEKT2	-2.1401	0.000469038
ENSGALG00000001035	NR1D1	-1.663	0.0164457	ENSGALG00000000585	MYL4	3.0078	1.22181e-41	ENSGALG00000000442	KCNA2	-1.261	0.00503643	ENSGALG00000001449	STRA6	-3.9499	1.37438e-09	ENSGALG00000000795	MFSD12		-1.4997	8.33549e-06	ENSGALG00000002346	CLSPN	-1.1698	3.15352e-06
ENSGALG00000001094	ADGRD2	-1.797	2.16205e-06	ENSGALG00000000596	CDC27	-1.1213	0.000124306	ENSGALG00000000451	MEIG1	-4.9581	1.33002e-12	ENSGALG00000001459	TNNC1	1.0082	7.38606e-05	ENSGALG00000000824	MYLKSML		-2.2898	0.000212011	ENSGALG00000002421	SELENOU	1.1108	0.00708404
ENSGALG00000001115	MMEL1	2.7499	3.85181e-21	ENSGALG00000000604	NKAIN1	1.0161	0.0145791	ENSGALG00000000458	TMPRSS9	1.0404	0.000172884	ENSGALG00000001512	KCND1	-4.0045	0.00632582	ENSGALG00000000866	SELENBP1		1.0444	6.69848e-05	ENSGALG00000002452	AQP3	2.0598	0.00125117
ENSGALG00000001171	SEMA6B	-2.0264	4.99615e-06	ENSGALG00000000608	CDH1	-3.8127	1.95356e-30	ENSGALG00000000461	MRC2	1.4943	8.94656e-23	ENSGALG00000001565	C5	-2.0954	7.34645e-07	ENSGALG00000000893	TAT		-3.0688	0.0131863	ENSGALG00000002556	NGF	1.1574	0.00674066
ENSGALG00000001189	NCF1	-1.5789	5.85523e-09	ENSGALG00000000618	ZCCHC17	-1.2395	2.33064e-08	ENSGALG00000000505	KCNH6	-1.9102	0.0260472	ENSGALG00000001604	GLB1L2	-1.5497	5.61382e-05	ENSGALG00000000894	APCDD1		-1.8912	3.47332e-12	ENSGALG00000002599	ARHGEF39	-1.2437	0.022332
ENSGALG00000001244	TBC1D24L	-2.0612	0.00243469	ENSGALG00000000627	DNAJC11	-1.9873	1.36068e-10	ENSGALG00000000516	FANCA	-1.9709	2.11603e-06	ENSGALG00000001605	PPM1J	-1.0653	8.15534e-05	ENSGALG00000000901	CHST4		-2.9375	0.0231594	ENSGALG00000002671	TMEM132D	1.4399	0.000127727
ENSGALG00000001261	CFAP52	-2	0.000661532	ENSGALG00000000657	TERF2	-1.0984	1.1764e-05	ENSGALG00000000544	RAB44	-2.8021	3.28434e-05	ENSGALG00000001618	OGFOD3	-1.0797	8.38176e-06	ENSGALG00000000902	KDF1		-2.6166	1.11953e-13	ENSGALG00000002679	GLT1D1	1.5462	0.00413727
ENSGALG00000001270	PRKCZ	-1.0344	1.28022e-05	ENSGALG00000000667	EDN2	-1.3778	0.000324206	ENSGALG00000000551	C26H6orf89	-1.3681	3.85351e-08	ENSGALG00000001620	CUTA	-2.8841	4.02986e-05	ENSGALG00000000927	ANGPTL2		1.1532	1.30376e-11	ENSGALG00000002714	TMEM132C	-1.9762	0.00131284
ENSGALG00000001282	GABRD	1.0755	0.00109844	ENSGALG00000000681	PAK1	-1.7185	4.70616e-09	ENSGALG00000000585	MYL4	4.0217	4.94847e-67	ENSGALG00000001662	ATP10B	-2.3966	0.000612196	ENSGALG00000001006	TP73		-1.5504	6.34388e-05	ENSGALG00000002781	BRCA1	-1.5864	1.59278e-07
ENSGALG00000001288	CFAP74	-2.2472	2.26421e-05	ENSGALG00000000699	WWP2	-1.4392	1.13966e-16	ENSGALG00000000596	CDC27	-1.2974	3.8099e-06	ENSGALG00000001721	ZP3L2	-8.8517	8.4733e-09	ENSGALG00000001101	MBD3		-1.1051	4.8892e-14	ENSGALG00000002789	MAP2	1.1552	0.0286271
ENSGALG00000001373	TRAF3IP3	-1.5547	0.00130952	ENSGALG00000000745	SLC26A9	-10.0989	0.000569981	ENSGALG00000000607	GPR37L1	-2.3517	0.00305538	ENSGALG00000001773	RFX2	-2.1065	1.81706e-10	ENSGALG00000001115	MMEL1		-4.2186	3.59394e-30	ENSGALG00000002802	PACSIN1	-1.2898	0.0132057
ENSGALG00000001405	IRF6	-2.1635	1.91155e-06	ENSGALG00000000775	CTSS	-1.4912	0.000462494	ENSGALG00000000608	CDH1	-3.3391	2.73921e-30	ENSGALG00000001862	ST6GALNAC1	-1.5593	0.0023744	ENSGALG00000001126	CHAF1A		-1.0731	4.79171e-08	ENSGALG00000002908	TRAIP	-1.4894	0.00038794
ENSGALG00000001407	ADAMTS15	1.8747	4.9235e-16	ENSGALG00000000795	MFSD12	-1.2618	0.00177247	ENSGALG00000000615	SNRNP40	-1.1388	8.03831e-06	ENSGALG00000001869	LINGO2	-2.8142	0.0306587	ENSGALG00000001177	CD34		-1.2969	2.23464e-07	ENSGALG00000002911	MOXD1	-1.9821	3.15272e-09
ENSGALG00000001410	SPNS3	-1.5861	0.00123238	ENSGALG00000000816	SRGAP2	-1.2404	3.6733e-05	ENSGALG00000000618	ZCCHC17	-1.44	1.00917e-11	ENSGALG00000001883	ST6GALNAC2	-1.5909	0.00272575	ENSGALG00000001191	MEOX1		1.6296	0.0202608	ENSGALG00000002974	SPHKAP	3.3025	0.00433547
ENSGALG00000001418	GUCA1B	-2.8466	3.25082e-09	ENSGALG00000000824	MYLKSML	-5.7915	6.58002e-55	ENSGALG00000000627	DNAJC11	-2.2137	3.9511e-15	ENSGALG00000001959	HENMT1	-1.8672	0.00153031	ENSGALG00000001234	CETP		1.9326	0.0152565	ENSGALG00000002982	SLC2A6	1.1727	0.0190372
ENSGALG00000001433	B3GNTL1	-1.0605	2.7987e-05	ENSGALG00000000845	UVRAG	-1.2386	5.08746e-07	ENSGALG00000000632	CHTF8	-1.9356	2.71907e-07	ENSGALG00000001971	UBE2O	-1.008	1.26982e-05	ENSGALG00000001288	CFAP74		-1.3768	0.0117122	ENSGALG00000003011	TOM1L1	-1.4119	0.00454729
ENSGALG00000001440	ACTL9	-8.0589	0.0321357	ENSGALG00000000862	RLF	-1.273	3.04849e-09	ENSGALG00000000637	ZBTB48	-1.1017	2.88842e-05	ENSGALG00000001977	LDB3	-1.4181	0.0257093	ENSGALG00000001314	PTGS1		1.7164	1.03823e-11	ENSGALG00000003085	CDK1	-1.5748	1.90974e-06
ENSGALG00000001449	STRA6	3.1732	5.74119e-09	ENSGALG00000000881	GPATCH3	-1.1491	0.00394083	ENSGALG00000000638	UTP4	-1.043	0.000383516	ENSGALG00000001983	FNDC7	-1.1351	0.0037722	ENSGALG00000001375	COX10		-1.3221	8.54914e-07	ENSGALG00000003114	NOG	1.9461	3.9803e-06
ENSGALG00000001486	ZAP70	-1.0759	0.0456551	ENSGALG00000000891	NSUN5	-1.3561	0.0012974	ENSGALG00000000650	NIP7	-1.0925	0.00184248	ENSGALG00000002083	PLIN3L	-9.0741	3.66891e-09	ENSGALG00000001405	IRF6		-4.5542	3.70203e-13	ENSGALG00000003122	ZFAND2A	-1.195	0.000390705
ENSGALG00000001504	DDX20	-1.1223	5.29523e-07	ENSGALG00000000893	TAT	-6.4774	2.66466e-22	ENSGALG00000000657	TERF2	-1.5532	6.89909e-10	ENSGALG00000002118	KCNMB1	1.2575	2.34721e-06	ENSGALG00000001407	ADAMTS15		-1.6332	1.32702e-08	ENSGALG00000003227	RAB11FIP4	1.2494	0.0123841
ENSGALG00000001512	KCND1	-2.0355	0.0225782	ENSGALG00000000894	APCDD1	-1.6136	2.6053e-09	ENSGALG00000000681	PAK1	-1.5094	1.79387e-06	ENSGALG00000002132	KCNIP1	-3.0958	2.132e-09	ENSGALG00000001409	IL12B		-2.7326	0.0238171	ENSGALG00000003283	COMP	1.3806	9.55991e-09
ENSGALG00000001559	ZP3	2.3287	2.20832e-11	ENSGALG00000000901	CHST4	-8.4263	8.41586e-08	ENSGALG00000000690	GDPD4	-5.4811	0.0028676	ENSGALG00000002142	DGKQ	-1.8423	2.68242e-07	ENSGALG00000001418	GUCA1B		-3.4287	0.00393493	ENSGALG00000003324	PRRX1	-2.0265	4.03524e-05
ENSGALG00000001565	C5	-2.5485	3.19892e-14	ENSGALG00000000902	KDF1	-3.7097	2.05232e-29	ENSGALG00000000699	WWP2	-1.2286	1.7347e-12	ENSGALG00000002150	CPEB1	-2.5096	5.65402e-10	ENSGALG00000001459	TNNC1		1.6827	4.84845e-11	ENSGALG00000003334	METTL11B	-2.1246	0.00485276
ENSGALG00000001571	MYO1F	-1.0437	0.00220457	ENSGALG00000000906	RALGPS1	-1.173	0.00202675	ENSGALG00000000734	RPA4	-1.4098	2.08113e-06	ENSGALG00000002167	PATL2	-1.2472	8.05167e-05	ENSGALG00000001475	STMN1		-1.6428	7.82369e-08	ENSGALG00000003361	TREM-B1	1.0978	0.00440296
ENSGALG00000001603	NARF	-1.4183	1.20973e-18	ENSGALG00000000909	GFAP	1.7866	0.0385199	ENSGALG00000000745	SLC26A9	-6.04	0.00100847	ENSGALG00000002183	PRR16	-1.1469	0.00190958	ENSGALG00000001480	FAM212B		-1.4456	0.000365404	ENSGALG00000003438	NUF2	-1.4538	6.36576e-05
ENSGALG00000001608	UNC5D	-1.8772	0.000126613	ENSGALG00000000911	IL20	-9.2046	0.00555045	ENSGALG00000000795	MFSD12	-1.529	0.000348758	ENSGALG00000002266	OGDHL	-3.6783	2.45327e-15	ENSGALG00000001506	PTTG2		-2.3267	8.77309e-13	ENSGALG00000003484	BARD1	-1.2658	0.0001525
ENSGALG00000001611	B3GAT1	-1.017	0.0342146	ENSGALG00000000919	PIGR	-3.7584	1.60291e-05	ENSGALG00000000824	MYLKSML	-5.0621	6.45385e-32	ENSGALG00000002289	CHAT	-8.4919	0.00597334	ENSGALG00000001512	KCND1		-2.867	0.00852937	ENSGALG00000003554	OPTC	-1.0899	0.000300656
ENSGALG00000001617	CAMKK1	-1.159	0.000719268	ENSGALG00000001006	TP73	-2.9007	7.67582e-17	ENSGALG00000000862	RLF	-1.1872	1.0608e-11	ENSGALG00000002294	SEMA6A	-1.2278	8.48749e-07	ENSGALG00000001534	TMEM88B		1.4044	0.0214595	ENSGALG00000003578	FN1	1.0206	3.05881e-06
ENSGALG00000001618	OGFOD3	-1.3882	3.12947e-09	ENSGALG00000001017	WRAP73	-1.6939	2.4744e-07	ENSGALG00000000866	SELENBP1	1.1072	2.63467e-05	ENSGALG00000002314	CDHR1	-5.4919	0.00234023	ENSGALG00000001558	MOV10		-1.1685	4.80651e-14	ENSGALG00000003584	KPNA2	-1.4389	1.49756e-05
ENSGALG00000001620	CUTA	-1.3403	0.000338412	ENSGALG00000001035	NR1D1	-2.0947	0.0308413	ENSGALG00000000881	GPATCH3	-1.1065	0.0147371	ENSGALG00000002335	DOCK3	-2.5474	5.25964e-10	ENSGALG00000001559	ZP3		2.0499	0.022619	ENSGALG00000003589	VTN	1.3521	0.00875824
ENSGALG00000001697	ITIH3	-2.9038	0.0177666	ENSGALG00000001062	GGT7	-1.3485	0.00206611	ENSGALG00000000891	NSUN5	-1.339	0.0156835	ENSGALG00000002358	CDO1	1.2194	2.70706e-08	ENSGALG00000001565	C5		-1.8954	1.95854e-05	ENSGALG00000003660	FANCF	-1.2387	0.0214248
ENSGALG00000001721	ZP3L2	-2.7406	1.12129e-10	ENSGALG00000001094	ADGRD2	-3.0122	1.09005e-17	ENSGALG00000000893	TAT	-5.5139	0.000435929	ENSGALG00000002370	SH2D4B	-4.0386	0.0010104	ENSGALG00000001571	MYO1F		1.0324	7.6417e-09	ENSGALG00000003670	MAFB	1.4409	5.71882e-07
ENSGALG00000001749	ACSBG2	-1.3701	2.4626e-07	ENSGALG00000001115	MMEL1	-1.393	0.00210676	ENSGALG00000000894	APCDD1	-2.5004	2.09937e-25	ENSGALG00000002421	SELENOU	-1.685	1.33744e-15	ENSGALG00000001604	GLB1L2		-2.3269	9.43692e-11	ENSGALG00000003689	PAPSS2	1.3964	7.9004e-05
ENSGALG00000001764	HCN4	1.2519	0.000129692	ENSGALG00000001126	CHAF1A	-1.0052	0.000619976	ENSGALG00000000901	CHST4	-5.9408	2.83343e-12	ENSGALG00000002428	ZP2	-8.7807	2.27861e-21	ENSGALG00000001618	OGFOD3		-1.0552	0.00137757	ENSGALG00000003690	KRT17	-1.4035	0.00183749
ENSGALG00000001857	FAM132A	-1.5689	0.00260683	ENSGALG00000001171	SEMA6B	-2.7384	6.47144e-07	ENSGALG00000000902	KDF1	-4.1364	7.04555e-38	ENSGALG00000002452	AQP3	-4.3967	3.12769e-13	ENSGALG00000001620	CUTA		-1.6657	0.0203414	ENSGALG00000003720	FANCD2	-1.0652	0.000988849
ENSGALG00000001882	TNFRSF18	-1.461	0.000707108	ENSGALG00000001174	RCC1L	-1.0609	0.000427677	ENSGALG00000000906	RALGPS1	-1.2825	0.000572338	ENSGALG00000002458	VAC14	-1.1567	4.78511e-06	ENSGALG00000001632	MIS12		-1.4666	1.064e-08	ENSGALG00000003859	KRT222	-1.5938	7.31124e-06
ENSGALG00000001883	ST6GALNAC2	-1.8374	7.22024e-06	ENSGALG00000001183	MYH10	1.1189	5.65433e-14	ENSGALG00000000909	GFAP	1.5218	0.0457167	ENSGALG00000002470	CYP27A1	-1.6394	5.1705e-07	ENSGALG00000001662	ATP10B		-1.7955	0.0213983	ENSGALG00000003881	ERCC6L	-1.4893	0.000286962
ENSGALG00000001905	DTX2	-1.6894	8.93153e-11	ENSGALG00000001189	NCF1	-1.8575	2.85605e-08	ENSGALG00000000911	IL20	-5.1457	0.0103831	ENSGALG00000002551	CFAP70	-1.0458	0.00379615	ENSGALG00000001696	SAG		-2.3654	2.36654e-05	ENSGALG00000003922	TOP2A	-1.5584	1.45259e-06
ENSGALG00000001959	HENMT1	-2.2397	5.2251e-10	ENSGALG00000001191	MEOX1	2.7279	0.0022749	ENSGALG00000000919	PIGR	-4.9649	7.62109e-07	ENSGALG00000002555	RET	-2.1011	0.00202346	ENSGALG00000001709	MUSTN1		1.1878	0.00955974	ENSGALG00000004037	DNA2	-1.6158	4.70565e-10
ENSGALG00000001977	LDB3	-1.4115	0.000347752	ENSGALG00000001244	TBC1D24L	-4.2069	9.04548e-05	ENSGALG00000000927	ANGPTL2	1.431	1.50424e-17	ENSGALG00000002606	CLSTN1	-1.6745	1.53415e-10	ENSGALG00000001721	ZP3L2		-4.8398	0.000775806	ENSGALG00000004058	GPR146	1.4585	0.000301714
ENSGALG00000002080	DOCK2	-1.3282	1.1837e-08	ENSGALG00000001261	CFAP52	-3.4396	4.60744e-05	ENSGALG00000001006	TP73	-2.8154	6.77711e-17	ENSGALG00000002621	SLC25A42	-1.7001	1.69302e-06	ENSGALG00000001773	RFX2		-1.9288	6.64455e-09	ENSGALG00000004161	CCNB2	-1.3726	1.40784e-05
ENSGALG00000002082	AMPD1	-1.0265	0.0488914	ENSGALG00000001270	PRKCZ	-1.446	2.80762e-06	ENSGALG00000001014	ARPC5L	-1.3316	0.00133438	ENSGALG00000002637	RBP7	1.4474	2.11488e-07	ENSGALG00000001857	FAM132A		1.3382	0.0024175	ENSGALG00000004173	AXDND1	-2.0436	0.00169069
ENSGALG00000002083	PLIN3L	-2.975	1.56276e-11	ENSGALG00000001273	C2CD4C	-9.7538	0.00177204	ENSGALG00000001017	WRAP73	-2.1184	2.81608e-12	ENSGALG00000002645	PIWIL1	-4.063	8.56481e-09	ENSGALG00000001862	ST6GALNAC1		-1.0663	0.028367	ENSGALG00000004195	KIF4A	-1.3867	1.14584e-05
ENSGALG00000002105	FOXI1	-1.6099	0.011852	ENSGALG00000001282	GABRD	1.3285	3.92391e-05	ENSGALG00000001035	NR1D1	-2.5823	0.00846022	ENSGALG00000002647	PLS1	-4.317	8.19406e-09	ENSGALG00000001869	LINGO2		-9.043	0.000257704	ENSGALG00000004216	TOR3A	-1.0456	0.000216753
ENSGALG00000002112	CSF3R	-1.7792	0.00128655	ENSGALG00000001288	CFAP74	-3.206	1.49745e-10	ENSGALG00000001048	OLFML2A	1.0572	1.61831e-10	ENSGALG00000002671	TMEM132D	-1.7077	3.70042e-06	ENSGALG00000001942	SPDL1		-1.0744	4.77077e-14	ENSGALG00000004280	ANO9	-1.9502	0.0497397
ENSGALG00000002113	LCP2	-1.2372	0.000326206	ENSGALG00000001314	PTGS1	1.142	1.37103e-08	ENSGALG00000001109	GTSF1	-1.3407	0.0462613	ENSGALG00000002675	SCUBE3	-2.9552	6.77007e-18	ENSGALG00000001959	HENMT1		-1.9911	8.9673e-05	ENSGALG00000004373	KCNJ16	-4.6582	0.0198064
ENSGALG00000002150	CPEB1	-2.3267	4.45141e-10	ENSGALG00000001331	ST14	-1.3459	1.49714e-08	ENSGALG00000001115	MMEL1	-1.4688	0.00388949	ENSGALG00000002679	GLT1D1	-2.3365	4.51968e-05	ENSGALG00000002008	RNF157		-1.8198	1.6398e-05	ENSGALG00000004418	SSTR2	-2.6478	0.0455909
ENSGALG00000002167	PATL2	-1.3505	0.000331147	ENSGALG00000001373	TRAF3IP3	-1.3611	0.016161	ENSGALG00000001122	CALN1	-4.4374	0.0217418	ENSGALG00000002714	TMEM132C	-1.374	0.00070356	ENSGALG00000002015	SNCG		-2.3333	0.0127708	ENSGALG00000004444	SHCBP1	-1.2405	0.00532427
ENSGALG00000002266	OGDHL	-1.6398	4.46596e-07	ENSGALG00000001375	COX10	-1.1663	1.57184e-06	ENSGALG00000001126	CHAF1A	-1.7737	2.19104e-13	ENSGALG00000002744	PCDH15	-2.7346	0.000613914	ENSGALG00000002046	SYT15		-1.0472	4.485e-05	ENSGALG00000004515	KNTC1	-1.4413	6.84629e-09
ENSGALG00000002289	CHAT	4.433	0.00402461	ENSGALG00000001392	MMP23B	1.4657	5.52721e-29	ENSGALG00000001130	WBSCR17	-1.13	0.00362003	ENSGALG00000002756	TMEM121	-1.0583	0.00756548	ENSGALG00000002048	GPRIN2		-1.1152	0.00705049	ENSGALG00000004526	TNR	3.1484	0.0242456
ENSGALG00000002307	LRIT2	-2.5952	0.0126046	ENSGALG00000001405	IRF6	-7.9733	6.31328e-83	ENSGALG00000001171	SEMA6B	-2.4686	1.15501e-06	ENSGALG00000002771	CRIP1	1.2021	1.16742e-11	ENSGALG00000002053	POR		-1.4466	1.72661e-16	ENSGALG00000004538	TNN	1.4393	0.0335238
ENSGALG00000002314	CDHR1	-2.8797	0.000143324	ENSGALG00000001410	SPNS3	-2.6064	1.68674e-06	ENSGALG00000001174	RCC1L	-1.3416	1.61778e-07	ENSGALG00000002804	RND2	-1.5572	0.0220671	ENSGALG00000002083	PLIN3L		-4.1931	0.0364093	ENSGALG00000004614	NPL	1.0122	0.00547115
ENSGALG00000002358	CDO1	1.3396	2.703e-07	ENSGALG00000001412	SEMA7A	-1.1398	4.99611e-05	ENSGALG00000001183	MYH10	1.3614	3.5365e-25	ENSGALG00000002888	CASZ1	-2.4156	2.26912e-12	ENSGALG00000002112	CSF3R		1.5113	7.5039e-09	ENSGALG00000004631	DRAXIN	-1.7431	6.47708e-06
ENSGALG00000002370	SH2D4B	-2.6625	5.55897e-05	ENSGALG00000001418	GUCA1B	-13.4045	2.51985e-11	ENSGALG00000001191	MEOX1	3.3576	1.50763e-05	ENSGALG00000002960	HMGCS2	1.7892	0.024102	ENSGALG00000002132	KCNIP1		-2.521	2.54894e-08	ENSGALG00000004700	NCF2	1.1271	0.021482
ENSGALG00000002432	DYDC1	-2.5746	0.000184844	ENSGALG00000001425	SNX19	-1.069	0.000629653	ENSGALG00000001244	TBC1D24L	-2.499	0.00123661	ENSGALG00000002993	CA10	-1.9276	5.31131e-14	ENSGALG00000002142	DGKQ		-1.0297	0.00606314	ENSGALG00000004722	ASPN	1.3184	8.61702e-07
ENSGALG00000002504	TROVE2	-1.0913	4.95395e-06	ENSGALG00000001433	B3GNTL1	-1.2476	0.000232743	ENSGALG00000001261	CFAP52	-3.9202	7.93502e-06	ENSGALG00000003058	HOMER3	-1.296	0.00647418	ENSGALG00000002150	CPEB1		-2.6717	3.16218e-10	ENSGALG00000004742	BMP15	4.2378	0.00429316
ENSGALG00000002532	GJA4	-1.404	1.22139e-05	ENSGALG00000001459	TNNC1	1.8069	1.03475e-11	ENSGALG00000001262	CLIC4	1.1658	6.92143e-21	ENSGALG00000003114	NOG	-2.7124	1.03464e-13	ENSGALG00000002167	PATL2		-2.1139	8.70261e-13	ENSGALG00000004771	C1QB	1.1238	3.23663e-06
ENSGALG00000002546	COL5A1	1.0637	5.10705e-09	ENSGALG00000001480	FAM212B	-1.2947	0.0290077	ENSGALG00000001267	MAP2K2	-1.0358	9.2602e-06	ENSGALG00000003126	ERBB4	-1.2294	0.00662918	ENSGALG00000002175	KIF14		-1.8207	1.9587e-13	ENSGALG00000004897	GTSE1	-1.305	0.00213781
ENSGALG00000002549	RGS1	-1.1062	0.00012529	ENSGALG00000001504	DDX20	-1.4853	1.18173e-07	ENSGALG00000001270	PRKCZ	-1.681	4.4862e-10	ENSGALG00000003146	CCDC92	-1.0323	0.00723921	ENSGALG00000002189	SNX1		-1.024	2.52934e-05	ENSGALG00000004980	KCNMA1	1.0728	1.75976e-05
ENSGALG00000002556	NGF	-1.1294	0.00424427	ENSGALG00000001512	KCND1	-6.04	1.41763e-05	ENSGALG00000001273	C2CD4C	-5.6949	0.00323274	ENSGALG00000003148	SPAG16	-1.4983	0.000180257	ENSGALG00000002203	FGF18		1.1383	0.00540297	ENSGALG00000005038	CENPI	-1.4312	5.74223e-06
ENSGALG00000002563	TPM4	1.0838	4.84495e-11	ENSGALG00000001538	ST7L	-1.0712	8.6223e-06	ENSGALG00000001288	CFAP74	-3.6239	8.33411e-14	ENSGALG00000003217	LITAF	-1.7901	0.00065297	ENSGALG00000002242	GALNT9		-1.2744	0.0343461	ENSGALG00000005094	GRAP	1.0526	0.0166429
ENSGALG00000002621	SLC25A42	-1.1335	0.000624847	ENSGALG00000001559	ZP3	1.3664	2.6133e-12	ENSGALG00000001309	SNF8	-1.2626	8.08846e-06	ENSGALG00000003227	RAB11FIP4	-2.9741	1.93908e-19	ENSGALG00000002266	OGDHL		-4.4278	7.55155e-18	ENSGALG00000005256	EPHA4	1.1989	0.000915945
ENSGALG00000002645	PIWIL1	-2.5964	2.59884e-09	ENSGALG00000001564	ATP2A3	-1.1159	0.000757268	ENSGALG00000001314	PTGS1	2.6407	4.04842e-25	ENSGALG00000003359	RAB5C	-1.096	1.51502e-05	ENSGALG00000002289	CHAT		-8.4919	0.00198286	ENSGALG00000005401	WNT9A	-1.8828	0.000944028
ENSGALG00000002647	PLS1	-2.9446	4.82758e-08	ENSGALG00000001565	C5	-4.6439	6.64995e-30	ENSGALG00000001331	ST14	-1.4711	3.80942e-10	ENSGALG00000003374	ESRP2	-2.2485	0.00251927	ENSGALG00000002303	LRIT1		-7.7313	0.0308396	ENSGALG00000005462	ZP4	5.2224	0.0316853
ENSGALG00000002710	IPMK	-1.1532	0.000539104	ENSGALG00000001571	MYO1F	-1.2725	0.00570847	ENSGALG00000001375	COX10	-1.3489	3.5889e-08	ENSGALG00000003403	ZNF385C	-2.9745	0.0111034	ENSGALG00000002318	LVRN		1.5946	0.0342761	ENSGALG00000005503	WFDC1	1.9388	9.35311e-37
ENSGALG00000002714	TMEM132C	-1.4642	0.000277446	ENSGALG00000001583	TRAF1	-1.0853	0.0216264	ENSGALG00000001392	MMP23B	1.0982	5.68179e-18	ENSGALG00000003426	RHBDL3	-1.5095	0.0114756	ENSGALG00000002319	TEKT2		-2.6638	3.53297e-09	ENSGALG00000005541	GJB1	-1.481	0.00843675
ENSGALG00000002728	SLC16A3	-1.4553	0.0310821	ENSGALG00000001603	NARF	-2.2636	4.40571e-19	ENSGALG00000001405	IRF6	-6.7177	9.90088e-47	ENSGALG00000003472	VWC2L	-1.8008	0.000167181	ENSGALG00000002335	DOCK3		-2.2374	1.04729e-08	ENSGALG00000005551	DKK3	1.0465	1.94541e-05
ENSGALG00000002744	PCDH15	-2.3871	1.24692e-06	ENSGALG00000001605	PPM1J	-1.6122	2.22951e-06	ENSGALG00000001409	IL12B	-3.1919	0.0184305	ENSGALG00000003521	TPM1	1.0851	2.75837e-09	ENSGALG00000002346	CLSPN		-1.3673	2.22655e-09	ENSGALG00000005554	ADIPOQ	1.159	0.000418699
ENSGALG00000002756	TMEM121	-1.3835	0.000237455	ENSGALG00000001608	UNC5D	-2.6901	7.86001e-08	ENSGALG00000001410	SPNS3	-2.2224	5.99409e-06	ENSGALG00000003537	SGK2	-6.6998	5.43185e-37	ENSGALG00000002358	CDO1		1.7441	3.35026e-13	ENSGALG00000005589	SYNGR3	1.1229	0.000189986
ENSGALG00000002781	BRCA1	-1.5759	0.000133288	ENSGALG00000001611	B3GAT1	-1.5291	0.0255115	ENSGALG00000001418	GUCA1B	-6.2752	0.000198412	ENSGALG00000003547	SKP2	-1.5197	4.57282e-14	ENSGALG00000002370	SH2D4B		-4.071	0.000406033	ENSGALG00000005638	IL2RG	1.2598	0.000300777
ENSGALG00000002789	MAP2	-1.2683	0.000524544	ENSGALG00000001617	CAMKK1	-1.5786	0.000195737	ENSGALG00000001433	B3GNTL1	-1.169	0.00110829	ENSGALG00000003548	BAIAP2L1	-1.3791	0.000145426	ENSGALG00000002371	RUSC2		1.4344	2.34234e-26	ENSGALG00000005648	SESN2	1.0029	0.025159
ENSGALG00000002804	RND2	-2.1208	8.27494e-07	ENSGALG00000001618	OGFOD3	-2.468	1.1375e-16	ENSGALG00000001459	TNNC1	2.4814	3.30017e-18	ENSGALG00000003550	ARHGAP40	-1.9958	2.31888e-13	ENSGALG00000002407	HYDIN		1.0145	0.0398567	ENSGALG00000005657	CRHR2	1.3479	0.000243357
ENSGALG00000002841	RFNG	-1.0344	6.45391e-09	ENSGALG00000001620	CUTA	-4.2244	8.4547e-10	ENSGALG00000001467	ANKFY1	-1.0944	1.19621e-08	ENSGALG00000003558	NADK2	-2.2413	1.5829e-18	ENSGALG00000002428	ZP2		-6.857	1.32669e-08	ENSGALG00000005808	KREMEN1	-1.2393	0.00240042
ENSGALG00000002845	CTNNA3	-1.9326	5.35257e-10	ENSGALG00000001633	DUSP26	-1.33	5.58483e-05	ENSGALG00000001475	STMN1	-1.8736	1.55433e-09	ENSGALG00000003559	ACTR5	-1.1856	0.0027755	ENSGALG00000002432	DYDC1		-8.0901	0.00705889	ENSGALG00000005961	DGUOK	-1.1986	7.27954e-06
ENSGALG00000002883	SCAPER	-1.4021	1.83848e-05	ENSGALG00000001662	ATP10B	-3.1572	1.88009e-08	ENSGALG00000001480	FAM212B	-1.8979	0.000643107	ENSGALG00000003568	PPP1R16B	-1.4399	1.33356e-05	ENSGALG00000002452	AQP3		-2.3369	3.67851e-05	ENSGALG00000006037	MCM2	-1.0372	0.000258051
ENSGALG00000002886	NKX2-5	-3.7004	0.00694951	ENSGALG00000001678	PRKAB2	-1.1064	5.5644e-05	ENSGALG00000001504	DDX20	-1.7026	3.17685e-11	ENSGALG00000003569	TMEM130	-2.2883	2.35121e-10	ENSGALG00000002470	CYP27A1		-1.7025	3.83566e-08	ENSGALG00000006048	FAM64A	-1.5185	8.99207e-06
ENSGALG00000002893	STC2	1.4122	1.95973e-06	ENSGALG00000001716	C10H15ORF59	1.4177	0.00962314	ENSGALG00000001506	PTTG2	-1.6831	4.45348e-09	ENSGALG00000003644	C2CD4A	-3.3726	6.34671e-05	ENSGALG00000002484	CRYM		-1.1438	3.58201e-06	ENSGALG00000006051	CDC7	-1.6808	5.65223e-09
ENSGALG00000002988	PHGDH	1.0869	0.0328768	ENSGALG00000001721	ZP3L2	-11.5924	7.5959e-15	ENSGALG00000001512	KCND1	-4.9025	2.22836e-06	ENSGALG00000003713	CLCNKB	1.0245	0.0348821	ENSGALG00000002496	SFTPA1		-7.5887	0.0322377	ENSGALG00000006064	TEKT1	-1.0859	0.0250945
ENSGALG00000002992	DAW1	-1.2628	0.00411596	ENSGALG00000001727	LZTS1	-1.2047	0.000103808	ENSGALG00000001531	FN3K	-1.0071	0.0172581	ENSGALG00000003736	ABCB9	-1.1184	0.000707596	ENSGALG00000002551	CFAP70		-1.3514	0.000384761	ENSGALG00000006110	PLK1	-1.6153	1.17955e-05
ENSGALG00000002993	CA10	1.0591	5.66101e-09	ENSGALG00000001749	ACSBG2	-2.1359	9.82811e-34	ENSGALG00000001538	ST7L	-1.0336	1.23948e-05	ENSGALG00000003777	NELL1	-1.9903	6.60224e-05	ENSGALG00000002555	RET		-1.935	0.00489076	ENSGALG00000006165	WDFY4	1.1318	0.00245646
ENSGALG00000003122	ZFAND2A	-1.6748	2.91793e-10	ENSGALG00000001764	HCN4	1.7971	3.24956e-07	ENSGALG00000001559	ZP3	4.3787	8.86516e-06	ENSGALG00000003802	OTUD7A	-1.7194	2.31733e-05	ENSGALG00000002556	NGF		1.1313	0.000137251	ENSGALG00000006172	ABCC8	1.0447	0.00539078
ENSGALG00000003126	ERBB4	-1.9257	4.54943e-07	ENSGALG00000001768	TENM2	-1.4601	0.000137128	ENSGALG00000001565	C5	-4.4439	1.88609e-24	ENSGALG00000003803	DAB2	-1.4728	1.91022e-06	ENSGALG00000002557	ADGRD1		1.0211	0.00284134	ENSGALG00000006186	RAD21L1	-1.6392	0.0420192
ENSGALG00000003134	ARL2	-2.7658	2.40663e-05	ENSGALG00000001773	RFX2	-1.6936	3.15727e-09	ENSGALG00000001603	NARF	-1.7104	5.79748e-13	ENSGALG00000003855	SRC	-1.0788	5.26272e-05	ENSGALG00000002599	ARHGEF39		-1.9318	9.33771e-05	ENSGALG00000006202	SCNN1B	1.4893	0.0229383
ENSGALG00000003136	IKZF2	-1.1376	0.00432951	ENSGALG00000001816	MAGI3	-1.0589	2.60056e-06	ENSGALG00000001604	GLB1L2	-1.5135	1.596e-08	ENSGALG00000003895	PRDM12	-8.7566	0.00487781	ENSGALG00000002606	CLSTN1		-1.6839	5.60502e-09	ENSGALG00000006267	TPX2	-1.4385	6.15522e-06
ENSGALG00000003148	SPAG16	-1.3692	3.35267e-06	ENSGALG00000001826	WWC1	-1.117	1.41456e-07	ENSGALG00000001605	PPM1J	-1.0935	0.0033352	ENSGALG00000003904	MLPH	-11.8047	2.59381e-07	ENSGALG00000002621	SLC25A42		-1.7765	9.00983e-08	ENSGALG00000006323	LECT2	3.489	0.0437408
ENSGALG00000003160	CERS1	-1.0335	0.000926926	ENSGALG00000001841	ROGDI	-1.0735	0.000153878	ENSGALG00000001608	UNC5D	-2.6102	3.69139e-08	ENSGALG00000003908	SLC6A5	-3.4463	0.00739616	ENSGALG00000002645	PIWIL1		-2.9069	3.8843e-08	ENSGALG00000006325	NTN4L	1.7722	1.45581e-05
ENSGALG00000003163	GNAO1	1.4983	1.06044e-07	ENSGALG00000001857	FAM132A	-2.0361	0.000268809	ENSGALG00000001611	B3GAT1	-2.0028	0.0220544	ENSGALG00000003914	EPS15L1	-2.1652	0.00167659	ENSGALG00000002647	PLS1		-3.2321	1.28542e-05	ENSGALG00000006346	CXCL14	-5.3569	2.8764e-22
ENSGALG00000003175	STKLD1	-1.4635	6.36651e-08	ENSGALG00000001862	ST6GALNAC1	-1.8205	0.000181845	ENSGALG00000001617	CAMKK1	-1.8033	1.24071e-05	ENSGALG00000003925	MYPN	-2.7225	0.0379847	ENSGALG00000002655	ITGAV		1.0269	2.31449e-11	ENSGALG00000006376	TMC3	1.4136	0.029553
ENSGALG00000003179	ANGPTL7	1.7912	0.000885895	ENSGALG00000001869	LINGO2	-3.2763	0.0169983	ENSGALG00000001618	OGFOD3	-2.4434	8.30143e-11	ENSGALG00000003928	LHX3	-10.5093	3.41019e-05	ENSGALG00000002667	OLFML2B		1.3457	5.21524e-07	ENSGALG00000006453	TF	2.2094	0.0394128
ENSGALG00000003193	CRABP1	-1.7314	0.0397517	ENSGALG00000001882	TNFRSF18	-1.1963	0.0280088	ENSGALG00000001620	CUTA	-3.0061	6.47479e-05	ENSGALG00000003980	IQCA1	-2.4838	5.75755e-05	ENSGALG00000002675	SCUBE3		-2.704	7.15941e-05	ENSGALG00000006519	KIAA1024	-3.3392	1.35203e-27
ENSGALG00000003217	LITAF	-2.3851	4.24927e-09	ENSGALG00000001883	ST6GALNAC2	-3.4283	1.14996e-23	ENSGALG00000001630	DHX33	-1.2408	1.51429e-06	ENSGALG00000004078	-	-2.889	0.00116635	ENSGALG00000002701	DNAJC9		-1.4882	1.56225e-09	ENSGALG00000006525	NCAPG2	-1.4843	1.04167e-06
ENSGALG00000003319	ADAP2	-1.1269	0.0113186	ENSGALG00000001905	DTX2	-2.3071	4.51895e-17	ENSGALG00000001632	MIS12	-1.2054	0.00497112	ENSGALG00000004096	CHRNA7	-4.4871	1.56029e-19	ENSGALG00000002714	TMEM132C		-3.3502	1.17991e-14	ENSGALG00000006560	SEMA3A	1.0023	0.00563764
ENSGALG00000003325	KMT5A	-1.061	0.000641528	ENSGALG00000001926	HSPB1	1.1571	1.23384e-25	ENSGALG00000001662	ATP10B	-2.5561	0.000463941	ENSGALG00000004123	PABPC1L	-1.2719	6.31025e-07	ENSGALG00000002744	PCDH15		-2.4191	0.000899701	ENSGALG00000006563	SEMA3D	1.4502	7.42906e-09
ENSGALG00000003334	METTL11B	-1.706	4.66154e-05	ENSGALG00000001933	CORO2A	-1.6888	0.00364253	ENSGALG00000001696	SAG	-2.1409	0.000401229	ENSGALG00000004161	CCNB2	-1.0406	0.00127983	ENSGALG00000002756	TMEM121		-1.4879	0.00380931	ENSGALG00000006565	GGT1	-1.0191	0.0211222
ENSGALG00000003349	PLEKHA2	-1.6437	1.64312e-09	ENSGALG00000001956	OLFML3	1.2565	3.39738e-11	ENSGALG00000001697	ITIH3	-3.4429	0.0275031	ENSGALG00000004162	SLC16A6	-1.8449	1.96273e-09	ENSGALG00000002771	CRIP1		1.6016	4.263e-20	ENSGALG00000006576	GRM3	2.2504	2.03372e-05
ENSGALG00000003361	TREM-B1	-2.013	1.33781e-07	ENSGALG00000001959	HENMT1	-4.1069	2.10177e-18	ENSGALG00000001716	C10H15ORF59	1.2377	0.0272114	ENSGALG00000004199	TMEM184A	-2.6411	2.78216e-12	ENSGALG00000002781	BRCA1		-1.9308	2.20519e-08	ENSGALG00000006639	CEP55	-1.2231	0.000578729
ENSGALG00000003370	KIAA1191	-1.2916	5.37449e-08	ENSGALG00000001971	UBE2O	-1.8875	3.70554e-12	ENSGALG00000001721	ZP3L2	-7.5804	6.49414e-06	ENSGALG00000004230	LIPC	2.4709	0.000280173	ENSGALG00000002845	CTNNA3		-1.0817	0.00522736	ENSGALG00000006647	DUSP8	1.4449	0.000107661
ENSGALG00000003374	ESRP2	-2.7451	5.67782e-08	ENSGALG00000001977	LDB3	-2.8297	4.88225e-07	ENSGALG00000001727	LZTS1	-1.3801	1.13813e-05	ENSGALG00000004243	IFITM1	-3.4083	0.000119183	ENSGALG00000002888	CASZ1		-2.4216	3.74121e-15	ENSGALG00000006689	ABHD2	1.1002	7.73587e-07
ENSGALG00000003403	ZNF385C	-2.5006	0.000225461	ENSGALG00000001978	MED16	-1.0962	0.000744491	ENSGALG00000001749	ACSBG2	-1.3833	0.00403255	ENSGALG00000004273	RALGPS2	-1.1277	2.36365e-09	ENSGALG00000002908	TRAIP		-1.895	4.66695e-07	ENSGALG00000006702	MFGE8	1.2066	2.92872e-15
ENSGALG00000003426	RHBDL3	-1.5603	0.000202307	ENSGALG00000001983	FNDC7	-2.0181	3.73236e-06	ENSGALG00000001768	TENM2	-1.3133	0.00115097	ENSGALG00000004297	DNAH1	-2.4681	0.000108115	ENSGALG00000002911	MOXD1		-2.5277	1.61285e-16	ENSGALG00000006719	GNAZ	1.2353	0.0132197
ENSGALG00000003435	PGC	-1.5967	0.000666445	ENSGALG00000001992	PKM	-1.1517	1.86624e-11	ENSGALG00000001773	RFX2	-1.5159	7.74485e-06	ENSGALG00000004320	FAT2	-3.4389	8.28234e-06	ENSGALG00000002960	HMGCS2		1.7621	0.00287459	ENSGALG00000006756	LBP	1.3356	0.00347242
ENSGALG00000003465	OCM2	-2.0116	0.000321056	ENSGALG00000002055	HES4	-1.216	0.00150376	ENSGALG00000001797	GPSM1	-1.405	0.00306351	ENSGALG00000004401	WNT11B	-4.6453	1.17023e-05	ENSGALG00000002982	SLC2A6		1.319	0.000172589	ENSGALG00000006775	TGM2	1.163	2.98755e-19
ENSGALG00000003472	VWC2L	1.1876	0.000494898	ENSGALG00000002080	DOCK2	-1.7457	2.60014e-14	ENSGALG00000001816	MAGI3	-1.328	4.03989e-08	ENSGALG00000004436	CYP3A4	-1.1263	0.0089342	ENSGALG00000002988	PHGDH		1.1929	0.0149407	ENSGALG00000006795	ABCG4	-1.1761	0.0468032
ENSGALG00000003478	GFI1B	-1.945	0.0366214	ENSGALG00000002083	PLIN3L	-12.0492	6.85922e-16	ENSGALG00000001826	WWC1	-1.089	2.20077e-07	ENSGALG00000004441	CPSF4L	-5.2607	9.67411e-13	ENSGALG00000002993	CA10		-1.8295	9.41886e-06	ENSGALG00000006851	PCDH11X	1.1707	9.58952e-05
ENSGALG00000003521	TPM1	1.1901	5.81286e-15	ENSGALG00000002085	FZR1	-1.2713	3.09419e-07	ENSGALG00000001841	ROGDI	-1.3299	6.02758e-07	ENSGALG00000004525	TSPAN10	-3.1375	0.0143136	ENSGALG00000003011	TOM1L1		-2.1791	3.18751e-06	ENSGALG00000006876	CTSA	2.1324	0.0453907
ENSGALG00000003537	SGK2	-1.7153	3.54421e-05	ENSGALG00000002105	FOXI1	-3.4529	0.000170114	ENSGALG00000001862	ST6GALNAC1	-1.3275	0.00462717	ENSGALG00000004538	TNN	-1.7976	5.40953e-05	ENSGALG00000003085	CDK1		-1.4757	0.000340058	ENSGALG00000006973	BLNK	1.0135	0.00220738
ENSGALG00000003547	SKP2	1.5194	3.6688e-31	ENSGALG00000002112	CSF3R	-1.659	0.0299709	ENSGALG00000001869	LINGO2	-9.5051	0.00034092	ENSGALG00000004545	WDR72	-10.8396	2.87576e-05	ENSGALG00000003122	ZFAND2A		-1.0771	0.000233207	ENSGALG00000006992	MMP9	1.1995	2.1973e-19
ENSGALG00000003548	BAIAP2L1	-1.1825	0.000778902	ENSGALG00000002113	LCP2	-1.2895	0.00365386	ENSGALG00000001883	ST6GALNAC2	-2.7253	2.67238e-22	ENSGALG00000004582	MYL2	-3.1699	5.94067e-05	ENSGALG00000003128	EDEM2		-1.0329	1.18078e-05	ENSGALG00000007001	TLR4	1.2265	0.00143993
ENSGALG00000003559	ACTR5	-1.9454	9.54781e-08	ENSGALG00000002118	KCNMB1	2.0416	9.4348e-17	ENSGALG00000001905	DTX2	-2.3892	2.86457e-21	ENSGALG00000004665	KPNA7	-6.7067	1.37295e-11	ENSGALG00000003146	CCDC92		-1.3157	0.000221079	ENSGALG00000007179	ATP13A5	-2.9159	0.0111141
ENSGALG00000003562	NPTX2	-1.2972	1.93795e-07	ENSGALG00000002121	PLEKHN1	-3.585	0.0313665	ENSGALG00000001926	HSPB1	1.3613	1.04032e-11	ENSGALG00000004742	BMP15	-7.0922	1.39138e-09	ENSGALG00000003148	SPAG16		-1.7331	1.72797e-06	ENSGALG00000007191	TK1	-1.2837	0.00015661
ENSGALG00000003572	ARHGEF18	-1.2192	5.19888e-14	ENSGALG00000002125	TMOD1	1.1663	0.00585487	ENSGALG00000001933	CORO2A	-1.2655	0.0263345	ENSGALG00000004849	WSCD2	-1.1775	0.00171792	ENSGALG00000003174	RIMS3		2.9696	0.016053	ENSGALG00000007269	GABRA3	-5.6214	0.000315868
ENSGALG00000003589	VTN	-1.0457	0.0498235	ENSGALG00000002132	KCNIP1	-3.4312	4.72837e-08	ENSGALG00000001942	SPDL1	-1.2892	3.83145e-05	ENSGALG00000004852	DNM1	-1.5917	2.34118e-14	ENSGALG00000003179	ANGPTL7		2.6734	0.00838921	ENSGALG00000007354	CIT	-1.4315	5.4372e-06
ENSGALG00000003594	ANK1	-1.3405	0.0484018	ENSGALG00000002142	DGKQ	-2.7273	1.69179e-25	ENSGALG00000001954	APTX	-1.1712	0.00135096	ENSGALG00000004903	CHST8	-1.4914	0.00883768	ENSGALG00000003193	CRABP1		-3.9635	0.0277742	ENSGALG00000007356	MAP3K8	1.4102	0.0170146
ENSGALG00000003644	C2CD4A	-2.4373	5.10266e-05	ENSGALG00000002150	CPEB1	-4.8363	2.71665e-63	ENSGALG00000001956	OLFML3	1.4807	2.60595e-10	ENSGALG00000004921	SLC6A1	1.7021	0.0380104	ENSGALG00000003227	RAB11FIP4		-1.7247	0.000384156	ENSGALG00000007409	SCN4B	1.8719	1.84082e-09
ENSGALG00000003660	FANCF	-1.4191	5.12636e-05	ENSGALG00000002151	PEX12	-1.3627	0.000205097	ENSGALG00000001959	HENMT1	-4.2308	2.87673e-24	ENSGALG00000004966	NYAP2	-2.1569	0.00375817	ENSGALG00000003228	OARD1		-1.1914	4.97925e-08	ENSGALG00000007419	MASP1	-3.3345	0.00829703
ENSGALG00000003670	MAFB	-1.4398	0.0023948	ENSGALG00000002167	PATL2	-2.5977	1.93671e-11	ENSGALG00000001971	UBE2O	-1.692	6.34491e-12	ENSGALG00000005005	MIEF2	-1.0701	0.00119398	ENSGALG00000003283	COMP		2.0411	1.01512e-18	ENSGALG00000007507	MASTL	-1.079	0.00863185
ENSGALG00000003713	CLCNKB	1.8881	6.44825e-05	ENSGALG00000002183	PRR16	-1.0669	0.0321683	ENSGALG00000001977	LDB3	-1.718	0.000587797	ENSGALG00000005043	ACACB	-1.0865	0.00134728	ENSGALG00000003310	SLC45A2		2.9194	0.0178244	ENSGALG00000007511	ITGB2	1.2033	2.03828e-05
ENSGALG00000003716	GDNF	1.0579	0.0113373	ENSGALG00000002189	SNX1	-1.3924	1.59893e-10	ENSGALG00000001978	MED16	-1.1593	2.3965e-05	ENSGALG00000005086	PLAU	-1.0175	0.00879401	ENSGALG00000003324	PRRX1		-2.1555	1.98479e-07	ENSGALG00000007530	-	-1.5944	0.000102387
ENSGALG00000003744	ADAM19	-1.9814	2.60973e-12	ENSGALG00000002192	PTPRC	-1.0126	0.0155088	ENSGALG00000001983	FNDC7	-1.651	6.98248e-05	ENSGALG00000005122	MYO1H	-4.6247	1.20173e-14	ENSGALG00000003334	METTL11B		-2.9325	5.51969e-07	ENSGALG00000007609	ARHGAP19	-1.3104	0.000183231
ENSGALG00000003777	NELL1	-2.2221	2.40479e-11	ENSGALG00000002219	WBP2	-1.6731	4.39133e-19	ENSGALG00000001992	PKM	-1.2029	1.21554e-05	ENSGALG00000005125	LSM14B	-1.1774	2.27652e-07	ENSGALG00000003354	KCNH4		-1.5833	0.0311164	ENSGALG00000007631	MEGF11	-1.9096	0.041785
ENSGALG00000003802	OTUD7A	-1.0803	0.000483841	ENSGALG00000002266	OGDHL	-5.3182	2.1006e-56	ENSGALG00000001995	LIMS2	1.3022	1.24807e-14	ENSGALG00000005170	HRH3	-1.9289	0.0262912	ENSGALG00000003359	RAB5C		-1.1692	1.67698e-06	ENSGALG00000007669	EGR1	1.4693	0.0419801
ENSGALG00000003836	RBM44	-2.1443	0.000676686	ENSGALG00000002282	TMEM200A	1.1056	2.82953e-14	ENSGALG00000002008	RNF157	-1.7747	0.000104909	ENSGALG00000005171	AP1S3	-1.1595	0.00723655	ENSGALG00000003361	TREM-B1		1.643	1.57449e-07	ENSGALG00000007676	EME1	-1.0303	0.000517136
ENSGALG00000003837	ADCY7	-1.233	0.000769469	ENSGALG00000002285	SPSB3	-1.5216	4.52526e-10	ENSGALG00000002046	SYT15	-1.2921	0.00255803	ENSGALG00000005204	GSTT1L	1.2156	8.40227e-06	ENSGALG00000003374	ESRP2		-2.2148	0.00207997	ENSGALG00000007713	CD300LG	1.031	0.00221802
ENSGALG00000003849	TRPM1	-1.7608	6.19924e-05	ENSGALG00000002307	LRIT2	-9.4717	0.00131565	ENSGALG00000002055	HES4	-1.1435	0.0216297	ENSGALG00000005258	SSTR5	-4.7279	4.01484e-05	ENSGALG00000003403	ZNF385C		-3.2492	0.00495427	ENSGALG00000007768	AURKA	-1.4521	0.000399
ENSGALG00000003857	ITK	-1.1546	0.0340322	ENSGALG00000002314	CDHR1	-8.3716	1.55676e-07	ENSGALG00000002080	DOCK2	-1.119	0.000431005	ENSGALG00000005285	TBX4	-4.6949	0.00820203	ENSGALG00000003435	PGC		1.0126	0.0085832	ENSGALG00000007786	DOK5	1.6485	0.000131981
ENSGALG00000003876	TIMD4	-1.0776	7.71406e-05	ENSGALG00000002335	DOCK3	-2.7902	1.02094e-12	ENSGALG00000002083	PLIN3L	-7.1682	0.00368029	ENSGALG00000005291	-	-1.78	1.85385e-12	ENSGALG00000003438	NUF2		-2.1885	3.75383e-13	ENSGALG00000007956	PLXDC2	1.0889	1.22187e-07
ENSGALG00000003895	PRDM12	-2.1553	0.0244423	ENSGALG00000002336	EP400	-1.5159	3.91946e-08	ENSGALG00000002085	FZR1	-1.3353	7.34546e-09	ENSGALG00000005297	HHATL	-1.5579	4.73869e-05	ENSGALG00000003445	MGST3		-1.1227	5.20899e-07	ENSGALG00000007980	KCNG1	1.6741	0.0021297
ENSGALG00000003899	RAB17	-4	6.89887e-06	ENSGALG00000002350	DNAH3	-1.774	7.43127e-09	ENSGALG00000002118	KCNMB1	1.4332	1.34434e-11	ENSGALG00000005319	CDH8	-8.388	0.0144606	ENSGALG00000003465	OCM2		-2.8329	0.00651698	ENSGALG00000007993	DCX	-1.6777	0.00100139
ENSGALG00000003904	MLPH	-2.8472	3.7989e-06	ENSGALG00000002358	CDO1	2.559	1.5263e-17	ENSGALG00000002132	KCNIP1	-2.8564	1.22345e-06	ENSGALG00000005323	DIRAS2	-2.4681	0.0110637	ENSGALG00000003472	VWC2L		-1.6142	0.00119309	ENSGALG00000008095	KIF23	-1.3142	0.000103848
ENSGALG00000003908	SLC6A5	-2.2554	0.000419424	ENSGALG00000002363	HSPA9	-1.0502	2.48426e-08	ENSGALG00000002134	THUMPD1	-1.2128	0.0001958	ENSGALG00000005332	CACNA1D	-1.4954	0.000719371	ENSGALG00000003484	BARD1		-1.7818	2.12678e-12	ENSGALG00000008127	SPI1	1.0473	0.00372347
ENSGALG00000003914	EPS15L1	-1.6408	1.41375e-05	ENSGALG00000002370	SH2D4B	-6.7011	1.74099e-10	ENSGALG00000002142	DGKQ	-1.9147	8.97526e-13	ENSGALG00000005361	HPRTL	-5.7469	0.000830076	ENSGALG00000003510	UCK2		-1.1988	4.42272e-06	ENSGALG00000008233	BUB1	-1.3884	3.62154e-05
ENSGALG00000003925	MYPN	-2.8585	2.22924e-06	ENSGALG00000002403	ULK1	-1.6605	9.36576e-14	ENSGALG00000002150	CPEB1	-4.9984	4.28882e-48	ENSGALG00000005400	CACNA2D3	-3.8777	0.00519482	ENSGALG00000003521	TPM1		1.6131	3.44238e-21	ENSGALG00000008257	MERTK	1.0705	0.00204585
ENSGALG00000003928	LHX3	-2.4088	0.002039	ENSGALG00000002412	GBA2	-1.1634	3.35782e-08	ENSGALG00000002151	PEX12	-1.4565	1.50247e-05	ENSGALG00000005403	DHRS11	-1.0652	2.30997e-05	ENSGALG00000003537	SGK2		-5.9042	0.00018401	ENSGALG00000008298	LRRC17	-1.1303	0.0219564
ENSGALG00000003931	ATOH7	-2.2258	0.0191963	ENSGALG00000002421	SELENOU	-1.5222	3.22341e-16	ENSGALG00000002164	DDX59	-1.019	0.00436324	ENSGALG00000005462	ZP4	-8.8605	2.14094e-08	ENSGALG00000003547	SKP2		-1.5981	8.5555e-10	ENSGALG00000008349	LMCD1	1.0122	6.62314e-05
ENSGALG00000003980	IQCA1	1.5769	7.21281e-05	ENSGALG00000002427	SMIM5	-1.1904	0.000312385	ENSGALG00000002167	PATL2	-3.4644	4.91014e-22	ENSGALG00000005493	ITGB1BP2	-2.0395	0.0369158	ENSGALG00000003550	ARHGAP40		-1.9269	7.04455e-09	ENSGALG00000008427	GNAT3	7.7142	0.0474805
ENSGALG00000004058	GPR146	-1.3561	0.000220898	ENSGALG00000002428	ZP2	-10.2138	2.5505e-73	ENSGALG00000002175	KIF14	-1.3366	2.78305e-05	ENSGALG00000005519	TLL2	-2.9252	8.75767e-05	ENSGALG00000003558	NADK2		-2.0654	1.90069e-17	ENSGALG00000008444	TUBAL3	-1.0356	0.00251321
ENSGALG00000004064	GPER1	-2.5446	3.77645e-06	ENSGALG00000002432	DYDC1	-6.0209	0.000365635	ENSGALG00000002189	SNX1	-1.7373	1.43901e-20	ENSGALG00000005547	PIK3AP1	-1.5754	8.69533e-05	ENSGALG00000003559	ACTR5		-1.3264	0.000328002	ENSGALG00000008498	MALRD1	3.2155	0.0104809
ENSGALG00000004078	-	-2.3848	1.41435e-05	ENSGALG00000002452	AQP3	-5.043	2.72898e-31	ENSGALG00000002219	WBP2	-1.6135	5.27302e-10	ENSGALG00000005572	NOXO1	-5.5204	5.15314e-06	ENSGALG00000003568	PPP1R16B		-1.1388	0.000455173	ENSGALG00000008516	CPO	3.1375	0.02872
ENSGALG00000004083	GRIA1	-2.4235	0.00406316	ENSGALG00000002470	CYP27A1	-2.098	1.98342e-14	ENSGALG00000002234	UNC13D	-1.2412	0.0366275	ENSGALG00000005599	UGT8L	-5.6625	3.92439e-14	ENSGALG00000003569	TMEM130		-2.1395	6.44435e-10	ENSGALG00000008518	GSL	1.0582	3.43417e-08
ENSGALG00000004096	CHRNA7	2.5391	8.46771e-12	ENSGALG00000002479	MAT1A	1.3954	3.2484e-08	ENSGALG00000002240	C12H3orf18	-1.2121	0.000769144	ENSGALG00000005601	DNAH12	-1.4278	0.0136888	ENSGALG00000003578	FN1		1.3625	9.74787e-12	ENSGALG00000008538	GINS1	-1.1005	0.0130129
ENSGALG00000004123	PABPC1L	-1.6795	4.6014e-11	ENSGALG00000002484	CRYM	-1.318	2.52211e-07	ENSGALG00000002242	GALNT9	-1.7287	0.0298847	ENSGALG00000005628	COL9A3	-1.9004	0.000123525	ENSGALG00000003584	KPNA2		-1.4083	0.000176104	ENSGALG00000008584	NUSAP1	-1.4234	3.09095e-06
ENSGALG00000004146	RIMS4	-1.6651	0.0118346	ENSGALG00000002496	SFTPA1	-9.3736	0.00168625	ENSGALG00000002266	OGDHL	-6.0677	6.73148e-52	ENSGALG00000005672	SLC6A7	2.0258	0.000676018	ENSGALG00000003589	VTN		1.2523	0.000647882	ENSGALG00000008638	MMR1L3	1.0954	0.000790896
ENSGALG00000004161	CCNB2	-1.1458	0.000786337	ENSGALG00000002504	TROVE2	-1.2287	0.000436608	ENSGALG00000002282	TMEM200A	1.2269	6.16079e-20	ENSGALG00000005675	PTTG1IP	-1.5968	1.19486e-07	ENSGALG00000003594	ANK1		1.5064	6.14873e-06	ENSGALG00000008698	MGME1	-1.0805	9.99629e-06
ENSGALG00000004162	SLC16A6	-1.8102	3.40025e-15	ENSGALG00000002527	TMEM201	-1.0366	0.00378758	ENSGALG00000002285	SPSB3	-1.4364	1.7124e-09	ENSGALG00000005684	FBXL15	-1.0636	6.5858e-05	ENSGALG00000003644	C2CD4A		-2.2103	0.00335063	ENSGALG00000008701	XDH	1.477	0.0105377
ENSGALG00000004167	SRGN	-1.864	0.0474865	ENSGALG00000002532	GJA4	-1.656	9.96345e-07	ENSGALG00000002298	COL8A2	1.4425	9.73936e-06	ENSGALG00000005759	IFNW1	-3.7602	0.00473337	ENSGALG00000003660	FANCF		-1.7027	5.81403e-05	ENSGALG00000008713	BIRC5	-1.6067	1.22237e-06
ENSGALG00000004199	TMEM184A	-1.7397	6.11248e-11	ENSGALG00000002546	COL5A1	1.5339	4.99164e-19	ENSGALG00000002303	LRIT1	-8.3219	0.0260247	ENSGALG00000005762	BIRC7	-4.8612	8.12779e-06	ENSGALG00000003670	MAFB		1.7407	2.01901e-23	ENSGALG00000008722	MCOLN2	3.0339	0.00234972
ENSGALG00000004243	IFITM1	-2.5475	4.80548e-10	ENSGALG00000002549	RGS1	-1.3187	0.000638893	ENSGALG00000002307	LRIT2	-5.1497	0.00261642	ENSGALG00000005763	VILL	-2.7318	0.0180422	ENSGALG00000003689	PAPSS2		1.5884	1.25274e-10	ENSGALG00000008901	PTGFR	-1.0281	0.0147448
ENSGALG00000004246	SLC6A4	-1.3584	8.8e-06	ENSGALG00000002551	CFAP70	-1.2575	0.00308897	ENSGALG00000002314	CDHR1	-5.4205	1.53685e-08	ENSGALG00000005766	PKD2L1	-3.717	0.0205463	ENSGALG00000003690	KRT17	KRT14	-2.3167	4.29049e-11	ENSGALG00000009003	SNAP25	-3.7976	0.000775001
ENSGALG00000004252	-	-1.2202	0.0470944	ENSGALG00000002555	RET	-2.347	0.0102493	ENSGALG00000002318	LVRN	2.6439	6.95479e-07	ENSGALG00000005795	CYP2C23a	-4.6029	0.000630103	ENSGALG00000003720	FANCD2		-1.2414	1.06742e-05	ENSGALG00000009050	CAPN3	1.3199	0.0439827
ENSGALG00000004261	AQP9	-1.6939	0.0304392	ENSGALG00000002556	NGF	-1.1555	0.0392709	ENSGALG00000002319	TEKT2	-2.4375	0.000205267	ENSGALG00000005824	SUSD2	-4.9117	0.00025557	ENSGALG00000003744	ADAM19		-1.2614	0.00190655	ENSGALG00000009052	LBH	1.2023	6.73302e-19
ENSGALG00000004262	TMIGD1	-2.7166	0.00142773	ENSGALG00000002563	TPM4	2.0248	3.50823e-15	ENSGALG00000002335	DOCK3	-2.4802	2.60247e-10	ENSGALG00000005842	GDPD2	-4.9925	1.23846e-09	ENSGALG00000003777	NELL1		-1.8003	0.000337172	ENSGALG00000009078	GALNT14	1.2206	0.000191684
ENSGALG00000004285	HNF4A	-1.9789	0.0241981	ENSGALG00000002583	PIK3CD	-1.073	0.00170622	ENSGALG00000002336	EP400	-1.3685	1.57996e-06	ENSGALG00000005932	MYT1	-5.641	0.000939228	ENSGALG00000003803	DAB2		-1.0039	0.0114254	ENSGALG00000009157	ECT2	-1.602	1.83229e-06
ENSGALG00000004297	DNAH1	-2.8893	2.51398e-09	ENSGALG00000002606	CLSTN1	-1.1574	4.18366e-08	ENSGALG00000002346	CLSPN	-1.3255	3.16365e-06	ENSGALG00000005951	VPS29L	-3.6036	5.0649e-11	ENSGALG00000003838	FAM49AL		-2.559	0.0250395	ENSGALG00000009403	GRK5	1.3791	0.0121403
ENSGALG00000004322	AHR1B	-2.8425	0.00106624	ENSGALG00000002621	SLC25A42	-2.8336	7.7693e-27	ENSGALG00000002350	DNAH3	-1.2546	0.000116212	ENSGALG00000005972	KBTBD12	-3.4179	5.29139e-05	ENSGALG00000003849	TRPM1		-1.585	0.00946282	ENSGALG00000009429	RXFP1	-1.6151	2.03394e-20
ENSGALG00000004398	CARD11	-1.0905	0.000238712	ENSGALG00000002637	RBP7	2.0647	3.83901e-15	ENSGALG00000002356	CMTR2	-1.0861	0.00332729	ENSGALG00000005978	RBP3	-2.6941	1.21734e-13	ENSGALG00000003859	KRT222		-1.8606	6.36357e-08	ENSGALG00000009450	DUSP10	1.2658	4.07916e-12
ENSGALG00000004401	WNT11B	-2.7146	4.25228e-06	ENSGALG00000002645	PIWIL1	-6.6594	7.84196e-31	ENSGALG00000002358	CDO1	3.0837	9.3791e-24	ENSGALG00000005981	GDF2	2.0969	0.010055	ENSGALG00000003881	ERCC6L		-1.5292	2.75527e-05	ENSGALG00000009470	SERPINI1	1.1849	0.0172279
ENSGALG00000004436	CYP3A4	-1.6885	4.78358e-06	ENSGALG00000002647	PLS1	-7.2616	1.63565e-34	ENSGALG00000002363	HSPA9	-1.3082	4.14562e-08	ENSGALG00000005985	GDF10	1.1581	1.77256e-05	ENSGALG00000003904	MLPH		-4.5132	9.28162e-05	ENSGALG00000009519	ARG2	1.4162	0.0261066
ENSGALG00000004441	CPSF4L	-2.5815	1.2425e-09	ENSGALG00000002671	TMEM132D	-2.5141	8.19411e-12	ENSGALG00000002370	SH2D4B	-6.7335	3.08934e-12	ENSGALG00000006008	HOMER2	-1.82	0.00209145	ENSGALG00000003908	SLC6A5		-2.6527	0.0188032	ENSGALG00000009538	RDH12	1.1909	0.00623192
ENSGALG00000004449	CYP3A5	-2.8779	0.00270555	ENSGALG00000002675	SCUBE3	-3.3306	3.31772e-18	ENSGALG00000002371	RUSC2	1.4108	3.78349e-27	ENSGALG00000006009	PODXL2	-3.1287	1.03573e-23	ENSGALG00000003914	EPS15L1		-1.7288	0.00184113	ENSGALG00000009572	ADAMTS20	-1.7102	0.00559898
ENSGALG00000004492	PIGL	-1.1533	0.00658925	ENSGALG00000002679	GLT1D1	-2.0422	0.000545551	ENSGALG00000002403	ULK1	-1.2199	1.15375e-08	ENSGALG00000006031	BRDT	-1.5213	4.51874e-07	ENSGALG00000003921	DBNDD2		1.1684	3.93817e-24	ENSGALG00000009687	KCNK2	2.7085	0.0216724
ENSGALG00000004525	TSPAN10	-2.5715	1.18092e-05	ENSGALG00000002683	DECR2	-1.1313	3.34141e-05	ENSGALG00000002426	EXOSC3	-1.0945	0.0109651	ENSGALG00000006072	-	-10.1228	0.000156527	ENSGALG00000003922	TOP2A		-1.7151	8.03206e-09	ENSGALG00000009690	CENPF	-1.4963	8.02941e-07
ENSGALG00000004538	TNN	-2.0842	8.94015e-09	ENSGALG00000002701	DNAJC9	-1.0957	0.00044982	ENSGALG00000002427	SMIM5	-1.0813	0.00593325	ENSGALG00000006172	ABCC8	-1.393	2.1307e-06	ENSGALG00000003925	MYPN		-2.6752	0.0295673	ENSGALG00000009693	CPXM2	1.6216	1.37509e-05
ENSGALG00000004545	WDR72	-3.264	1.65761e-05	ENSGALG00000002710	IPMK	-1.568	5.01412e-05	ENSGALG00000002428	ZP2	-8.2901	3.731e-10	ENSGALG00000006175	DPEP1	2.1244	0.0071488	ENSGALG00000003928	LHX3		-2.9143	0.0363765	ENSGALG00000009700	PDK4	1.504	0.0412501
ENSGALG00000004573	LRRC8A	-1.0535	5.46852e-10	ENSGALG00000002714	TMEM132C	-2.8382	1.36835e-10	ENSGALG00000002432	DYDC1	-10.6647	7.8417e-07	ENSGALG00000006208	OTOG	-10.1485	0.00023748	ENSGALG00000003939	KLF2		1.2785	2.17415e-07	ENSGALG00000009723	FMN1	1.1608	3.04002e-05
ENSGALG00000004574	NPPA	1.1	0.0306157	ENSGALG00000002728	SLC16A3	-1.5887	0.0487722	ENSGALG00000002439	BDP1L	1.2085	2.36653e-06	ENSGALG00000006242	PABPN1L	-5.2517	4.21324e-07	ENSGALG00000003952	RBPJL		-3.0112	0.00786717	ENSGALG00000009724	GREM1	1.6415	0.00861013
ENSGALG00000004582	MYL2	-1.3243	0.00101161	ENSGALG00000002734	UHMK1	-1.1861	3.79942e-08	ENSGALG00000002452	AQP3	-2.9832	9.03386e-12	ENSGALG00000006323	LECT2	-4.6285	0.00682864	ENSGALG00000003980	IQCA1		-1.9743	0.000294956	ENSGALG00000009725	SCG5	1.696	0.0140638
ENSGALG00000004614	NPL	-1.4889	7.80728e-05	ENSGALG00000002744	PCDH15	-5.1216	8.10733e-12	ENSGALG00000002470	CYP27A1	-2.1611	1.87477e-15	ENSGALG00000006329	IL9	-2.3723	5.69384e-06	ENSGALG00000004037	DNA2		-1.8917	6.87735e-15	ENSGALG00000009758	SLC7A11	-3.6346	0.00068811
ENSGALG00000004665	KPNA7	-2.6092	9.94963e-05	ENSGALG00000002756	TMEM121	-2.4419	1.21519e-16	ENSGALG00000002484	CRYM	-1.7266	2.51584e-15	ENSGALG00000006343	ACTA2	1.045	1.96907e-06	ENSGALG00000004058	GPR146		1.1715	6.45083e-05	ENSGALG00000009837	DTL	-1.4491	0.000797798
ENSGALG00000004671	ANKRD27	-1.2775	2.49229e-07	ENSGALG00000002771	CRIP1	1.3874	1.32187e-20	ENSGALG00000002496	SFTPA1	-9.3736	0.000832271	ENSGALG00000006368	PTPN5	-2.6606	7.14575e-05	ENSGALG00000004078	-		-2.0369	0.00765631	ENSGALG00000009844	ACTC1	1.6433	0.000234613
ENSGALG00000004700	NCF2	-1.8011	1.43016e-06	ENSGALG00000002781	BRCA1	-1.9204	7.65159e-06	ENSGALG00000002504	TROVE2	-1.2595	0.000185564	ENSGALG00000006376	TMC3	-1.5172	0.00299067	ENSGALG00000004123	PABPC1L		-1.187	8.39139e-07	ENSGALG00000009854	NEK2	-1.437	0.000869691
ENSGALG00000004704	TDRD12	-2.0411	3.63714e-06	ENSGALG00000002789	MAP2	-1.6967	7.75519e-05	ENSGALG00000002527	TMEM201	-1.0502	0.000426029	ENSGALG00000006482	FAH	1.0187	0.00810794	ENSGALG00000004161	CCNB2		-2.4132	5.94899e-13	ENSGALG00000010120	KIF2C	-1.5523	0.000228282
ENSGALG00000004742	BMP15	-1.7579	0.000257986	ENSGALG00000002804	RND2	-3.678	3.51938e-15	ENSGALG00000002528	DNAJC18	-1.0522	1.03078e-05	ENSGALG00000006490	SCN3B	-2.8982	5.97406e-05	ENSGALG00000004162	SLC16A6		-1.2822	2.48524e-06	ENSGALG00000010133	PTCH2	-3.2963	4.11271e-22
ENSGALG00000004759	DHRS7B	-1.0395	6.00455e-06	ENSGALG00000002841	RFNG	-1.3411	7.39011e-09	ENSGALG00000002532	GJA4	-1.2839	5.05185e-06	ENSGALG00000006508	FGF13	-3.0179	0.011123	ENSGALG00000004173	AXDND1		-1.6864	0.0053571	ENSGALG00000010180	GLIS3	2.4218	8.97085e-06
ENSGALG00000004760	TMEM116	-1.0899	0.000862272	ENSGALG00000002845	CTNNA3	-2.6998	2.62472e-09	ENSGALG00000002546	COL5A1	1.3968	2.64713e-16	ENSGALG00000006521	TRPM5	-3.406	0.000614477	ENSGALG00000004195	KIF4A		-1.6167	8.79345e-06	ENSGALG00000010195	PLK4	-1.1821	6.15488e-06
ENSGALG00000004809	PPIF	-1.3041	4.44424e-06	ENSGALG00000002848	OPN1MSW	-4.1911	0.0417086	ENSGALG00000002551	CFAP70	-1.5631	0.000699544	ENSGALG00000006560	SEMA3A	-2.1786	1.86604e-18	ENSGALG00000004199	TMEM184A		-1.8017	5.33901e-07	ENSGALG00000010225	ACSS1L	-2.769	1.54351e-06
ENSGALG00000004849	WSCD2	-1.606	1.0964e-06	ENSGALG00000002883	SCAPER	-2.084	3.29771e-09	ENSGALG00000002555	RET	-2.181	0.0160394	ENSGALG00000006593	CLDN18	-8.5411	0.00982974	ENSGALG00000004205	SOAT1		-1.3046	6.78448e-08	ENSGALG00000010237	NPC2	3.1717	0.0419045
ENSGALG00000004879	SLC6A11	-2.463	0.00326331	ENSGALG00000002886	NKX2-5	-9.3443	0.0019562	ENSGALG00000002563	TPM4	1.9581	2.69803e-26	ENSGALG00000006637	XKRX	1.0119	4.41293e-05	ENSGALG00000004216	TOR3A		-2.0316	3.38377e-30	ENSGALG00000010258	LTBP2	1.0979	0.00111325
ENSGALG00000004897	GTSE1	-1.2396	0.000103988	ENSGALG00000002888	CASZ1	-2.8243	3.47833e-12	ENSGALG00000002599	ARHGEF39	-1.9567	9.75926e-05	ENSGALG00000006707	NOX1	1.3634	0.00053433	ENSGALG00000004230	LIPC		2.5651	9.29007e-08	ENSGALG00000010331	MME	-1.111	0.0161219
ENSGALG00000004936	GLRA4	-1.6687	0.00031517	ENSGALG00000002893	STC2	1.9135	6.39412e-07	ENSGALG00000002606	CLSTN1	-1.1669	0.000522488	ENSGALG00000006719	GNAZ	-1.3962	0.025651	ENSGALG00000004243	IFITM1		-4.5782	5.43197e-06	ENSGALG00000010337	GPR149	-2.1885	1.70433e-07
ENSGALG00000004947	POLR3A	-1.7956	2.64702e-08	ENSGALG00000002908	TRAIP	-1.2007	0.00404465	ENSGALG00000002618	KCTD7	-1.2368	0.000714589	ENSGALG00000006728	SLC5A1	-2.5129	3.28133e-05	ENSGALG00000004245	NUDT1		-1.2539	1.30145e-06	ENSGALG00000010356	RAD54L	-1.0944	0.000194173
ENSGALG00000004958	BTK	-1.2896	1.95514e-05	ENSGALG00000002911	MOXD1	-1.0404	0.029477	ENSGALG00000002621	SLC25A42	-2.9101	6.06644e-32	ENSGALG00000006755	USP2	-1.1789	0.00834825	ENSGALG00000004254	TMEM120B		-1.0051	0.00232419	ENSGALG00000010384	CLRN1	-1.2542	0.0232867
ENSGALG00000004960	FBN1	1.126	4.41583e-08	ENSGALG00000002944	CPS1	-1.1421	0.00335607	ENSGALG00000002623	PCOLCE2	1.6463	1.90218e-05	ENSGALG00000006795	ABCG4	1.0271	0.0252519	ENSGALG00000004273	RALGPS2		-1.5371	8.08021e-14	ENSGALG00000010497	SLC29A4	1.3547	0.00276085
ENSGALG00000004966	NYAP2	-1.6912	0.00451676	ENSGALG00000002952	NRG4	-1.1916	0.000916006	ENSGALG00000002637	RBP7	1.515	3.04637e-09	ENSGALG00000006804	ODF2L	-3	6.43717e-05	ENSGALG00000004280	ANO9		-2.7603	5.16597e-05	ENSGALG00000010593	GALC	1.0793	0.0483041
ENSGALG00000005004	SAMD8	-1.0389	1.06934e-06	ENSGALG00000002960	HMGCS2	2.0985	0.0124203	ENSGALG00000002645	PIWIL1	-5.5033	1.97823e-40	ENSGALG00000006819	AGBL1	-4.9319	2.99593e-06	ENSGALG00000004297	DNAH1		-2.2239	0.0010594	ENSGALG00000010595	GPR65	1.373	0.00235036
ENSGALG00000005005	MIEF2	-1.1813	4.68748e-06	ENSGALG00000002964	DHX37	-1.0648	3.4366e-05	ENSGALG00000002647	PLS1	-6.1767	3.01824e-25	ENSGALG00000006821	TNMD	1.2319	0.000232389	ENSGALG00000004311	AGGF1		-1.0606	0.00133409	ENSGALG00000010623	ORC1	-1.166	0.000814311
ENSGALG00000005078	NUP210	-1.2015	1.02766e-08	ENSGALG00000002988	PHGDH	1.9207	0.000105428	ENSGALG00000002651	ST3GAL2	1.0217	1.93527e-05	ENSGALG00000006827	IL4	-9.8098	0.000330522	ENSGALG00000004320	FAT2		-3.6878	2.72183e-09	ENSGALG00000010633	GPX7	-1.0652	0.000552556
ENSGALG00000005094	GRAP	-1.1569	0.00420646	ENSGALG00000003031	SMYD4	-1.151	6.1946e-06	ENSGALG00000002663	ATR	-1.1722	3.58426e-06	ENSGALG00000006851	PCDH11X	1.3285	3.6434e-08	ENSGALG00000004339	PDE8B		-1.7748	0.0283476	ENSGALG00000010674	DCTD	-1.4935	1.85913e-10
ENSGALG00000005122	MYO1H	-2.7415	3.08964e-05	ENSGALG00000003035	FAM78B	-1.0794	0.0383592	ENSGALG00000002667	OLFML2B	1.6794	4.23945e-10	ENSGALG00000006876	CTSA	-1.5069	2.02579e-12	ENSGALG00000004342	ORC6		-1.0718	0.000279406	ENSGALG00000010719	NEIL3	-1.4234	8.16454e-05
ENSGALG00000005171	AP1S3	-1.0495	0.000760737	ENSGALG00000003058	HOMER3	-2.1627	1.11287e-06	ENSGALG00000002671	TMEM132D	-1.0742	0.0369098	ENSGALG00000006898	EIF4ENIF1	-1.3368	1.08585e-07	ENSGALG00000004365	WDR66		1.8315	0.0060845	ENSGALG00000010745	HMGB2	-1.2698	6.36128e-15
ENSGALG00000005245	SGPP2	-2.2905	3.45002e-05	ENSGALG00000003099	PCTP	-1.0686	0.00103982	ENSGALG00000002675	SCUBE3	-3.0794	0.000171168	ENSGALG00000006911	TMC5	-2.1898	0.00184376	ENSGALG00000004373	KCNJ16		-3.7814	0.0266394	ENSGALG00000010748	EXO1	-1.3558	0.00193605
ENSGALG00000005258	SSTR5	-2.6852	5.97597e-06	ENSGALG00000003114	NOG	-2.1976	8.4649e-07	ENSGALG00000002683	DECR2	-1.2408	0.00250469	ENSGALG00000006968	HNF1A	-1.301	0.0165966	ENSGALG00000004386	SOX9		1.0026	0.0465488	ENSGALG00000010870	JUN	1.0201	0.018433
ENSGALG00000005263	SOX8	-1.5741	0.00532614	ENSGALG00000003122	ZFAND2A	-1.5569	1.11534e-05	ENSGALG00000002701	DNAJC9	-2.0523	3.70932e-16	ENSGALG00000006973	BLNK	-1.3577	0.000898101	ENSGALG00000004401	WNT11B		-3.6453	1.90312e-05	ENSGALG00000010900	SPC25	-1.5663	7.98763e-06
ENSGALG00000005285	TBX4	-1.7156	0.0172289	ENSGALG00000003126	ERBB4	-3.155	5.36464e-17	ENSGALG00000002708	LINGO1	1.3722	2.63674e-09	ENSGALG00000007028	CNKSR2L	-1.4777	0.0321462	ENSGALG00000004418	SSTR2		-2.5899	0.00974438	ENSGALG00000010992	SLC6A15	-1.6339	1.62014e-07
ENSGALG00000005294	PPFIBP2	-1.2481	1.08539e-07	ENSGALG00000003134	ARL2	-2.8061	0.000130144	ENSGALG00000002710	IPMK	-1.1831	0.0056629	ENSGALG00000007080	SHROOM1	-1.7905	0.0279762	ENSGALG00000004441	CPSF4L		-3.3034	1.54408e-05	ENSGALG00000010995	ITGB3BP	-1.0233	0.00309057
ENSGALG00000005361	HPRTL	-3.2718	5.67758e-09	ENSGALG00000003136	IKZF2	-1.1482	0.0347647	ENSGALG00000002714	TMEM132C	-4.8144	3.27794e-24	ENSGALG00000007254	ARHGAP12	-1.7427	5.8302e-12	ENSGALG00000004444	SHCBP1		-1.7077	1.21681e-06	ENSGALG00000011041	DNAJC6	-1.2046	0.0345824
ENSGALG00000005369	BTBD10	-1.0746	1.09987e-07	ENSGALG00000003137	RFLNA	1.0296	0.000650174	ENSGALG00000002734	UHMK1	-1.29	5.98423e-10	ENSGALG00000007288	SNTN	-8.0768	0.0174532	ENSGALG00000004515	KNTC1		-1.2352	4.65853e-08	ENSGALG00000011235	GALNT15	1.0327	7.68404e-09
ENSGALG00000005377	WWOX	-1.04	0.00038574	ENSGALG00000003146	CCDC92	-1.6203	0.000231558	ENSGALG00000002744	PCDH15	-4.8061	5.55802e-12	ENSGALG00000007320	FXYD2	1.3103	0.00814186	ENSGALG00000004526	TNR		2.2739	0.020945	ENSGALG00000011269	EPYC	-1.9041	0.0200275
ENSGALG00000005400	CACNA2D3	-2.6231	0.00414311	ENSGALG00000003148	SPAG16	-2.8675	1.73278e-17	ENSGALG00000002756	TMEM121	-2.8714	6.35354e-09	ENSGALG00000007324	TP63	-2.5016	0.000211317	ENSGALG00000004545	WDR72		-3.548	0.0135232	ENSGALG00000011270	KERA	-3.0624	1.07844e-05
ENSGALG00000005412	SNAP47	-1.6203	0.00170555	ENSGALG00000003160	CERS1	-1.9729	3.21466e-12	ENSGALG00000002759	PEAK1	1.2859	1.57609e-25	ENSGALG00000007358	CILP	-1.0946	0.0489455	ENSGALG00000004582	MYL2		-2.5733	0.0188557	ENSGALG00000011275	DEPDC1	-1.1822	0.00120705
ENSGALG00000005418	FRRS1	-1.6967	6.09771e-10	ENSGALG00000003161	GDF3	-1.5724	2.59108e-07	ENSGALG00000002771	CRIP1	1.7869	4.90601e-28	ENSGALG00000007367	WFIKKN2	1.1351	0.0178804	ENSGALG00000004598	CUX2		-1.7369	1.47101e-07	ENSGALG00000011281	SGO1	-1.3898	8.7525e-05
ENSGALG00000005419	ERC2	-2.1292	0.000913361	ENSGALG00000003163	GNAO1	1.4139	1.00088e-06	ENSGALG00000002781	BRCA1	-3.5068	1.02394e-17	ENSGALG00000007412	MPZL2	-1.405	8.42694e-05	ENSGALG00000004631	DRAXIN		-2.6964	1.76996e-13	ENSGALG00000011306	DES	1.1301	0.000769794
ENSGALG00000005423	GRHPR	1.0389	0.00158732	ENSGALG00000003175	STKLD1	-2.2656	6.64157e-17	ENSGALG00000002804	RND2	-3.0381	2.86829e-12	ENSGALG00000007466	EDNRB2	-1.1416	0.0224899	ENSGALG00000004665	KPNA7		-4.0667	0.00164284	ENSGALG00000011406	NTN4	1.3022	2.01825e-10
ENSGALG00000005430	ALS2CL	-1.003	2.75102e-09	ENSGALG00000003179	ANGPTL7	2.5078	1.30958e-06	ENSGALG00000002841	RFNG	-1.3183	3.28648e-09	ENSGALG00000007476	VAMP7	-1.043	0.000278984	ENSGALG00000004722	ASPN		1.5007	9.05519e-13	ENSGALG00000011434	SLC11A1	1.9243	0.0001904
ENSGALG00000005460	SLCO4A1	-1.1096	0.022024	ENSGALG00000003193	CRABP1	-3.1099	0.0356618	ENSGALG00000002845	CTNNA3	-3.0143	8.46371e-14	ENSGALG00000007618	BTG4	-6.0629	8.93293e-10	ENSGALG00000004729	SLC7A10		-1.1466	0.017271	ENSGALG00000011469	IGFBP2	1.314	5.48974e-10
ENSGALG00000005462	ZP4	-2.5632	0.000445799	ENSGALG00000003217	LITAF	-4.1752	2.81378e-21	ENSGALG00000002846	NEURL1B	-1.0462	0.000977602	ENSGALG00000007690	TFAP2C	-1.9571	0.0063363	ENSGALG00000004742	BMP15		-2.8545	6.55874e-05	ENSGALG00000011551	JCHAIN	1.0959	0.00834845
ENSGALG00000005493	ITGB1BP2	1.445	0.0374997	ENSGALG00000003227	RAB11FIP4	-1.9987	1.33285e-12	ENSGALG00000002848	OPN1MSW	-8.835	0.00598097	ENSGALG00000007706	FGF8	-9.3987	0.000672903	ENSGALG00000004771	C1QB		1.0248	2.39799e-07	ENSGALG00000011614	ANO4	8.1293	0.021202
ENSGALG00000005499	IL17RD	-1.3396	7.74174e-06	ENSGALG00000003228	OARD1	-1.3753	1.56984e-06	ENSGALG00000002883	SCAPER	-2.2475	6.53717e-12	ENSGALG00000007720	AIFM3	-1.1919	0.0151425	ENSGALG00000004794	H2AFY2		-1.4382	3.45967e-11	ENSGALG00000011680	EPHA5	1.2349	5.00746e-07
ENSGALG00000005503	WFDC1	1.4648	5.60816e-11	ENSGALG00000003283	COMP	1.1002	1.23904e-05	ENSGALG00000002886	NKX2-5	-5.2854	0.0039294	ENSGALG00000007785	PROK2	2.0792	0.0430665	ENSGALG00000004809	PPIF		-1.1226	4.67323e-05	ENSGALG00000011735	XCR1	3.2429	0.0252297
ENSGALG00000005519	TLL2	-2.6287	7.30043e-06	ENSGALG00000003331	FAF2	-1.0087	4.59846e-05	ENSGALG00000002888	CASZ1	-2.8303	2.37023e-14	ENSGALG00000007796	BCAS1	-1.1843	0.00111042	ENSGALG00000004852	DNM1		-1.7873	4.06458e-18	ENSGALG00000011740	MGP	1.6758	6.40443e-08
ENSGALG00000005547	PIK3AP1	-2.3259	4.61494e-10	ENSGALG00000003334	METTL11B	-2.5139	3.23418e-11	ENSGALG00000002892	SLC22A15L	-1.2793	0.00325513	ENSGALG00000007817	EHF	-9.8688	0.000231218	ENSGALG00000004860	RASD1		2.018	0.0275035	ENSGALG00000011801	ESR2	-1.4817	9.66489e-05
ENSGALG00000005572	NOXO1	-2.8929	7.86512e-12	ENSGALG00000003349	PLEKHA2	-1.9796	1.29421e-13	ENSGALG00000002893	STC2	1.7513	4.75406e-07	ENSGALG00000007862	CNTN3	-1.2423	0.00081375	ENSGALG00000004879	SLC6A11		-3.2784	0.0427086	ENSGALG00000011881	CCNA2	-1.017	0.000787261
ENSGALG00000005589	SYNGR3	-1.0158	0.00932391	ENSGALG00000003353	RAI14	1.0785	3.71608e-14	ENSGALG00000002908	TRAIP	-2.6901	1.3444e-10	ENSGALG00000007868	BCO2	-1.8892	0.00193211	ENSGALG00000004897	GTSE1		-1.9873	2.20795e-07	ENSGALG00000011902	TAGLN	1.0014	0.00440991
ENSGALG00000005599	UGT8L	-2.463	2.67008e-07	ENSGALG00000003359	RAB5C	-1.1036	2.86202e-07	ENSGALG00000002911	MOXD1	-3.0225	4.86833e-15	ENSGALG00000007927	CNTN6	-4.4725	3.45377e-05	ENSGALG00000004966	NYAP2		-2.3923	0.00196313	ENSGALG00000011914	CENPM	-1.5238	0.000245235
ENSGALG00000005601	DNAH12	-2.8785	4.41499e-12	ENSGALG00000003361	TREM-B1	-1.4678	0.0028893	ENSGALG00000002944	CPS1	-1.3287	0.00154777	ENSGALG00000007964	GATSL3	-1.6868	2.50187e-05	ENSGALG00000004974	PPARG		1.0305	5.97419e-09	ENSGALG00000011962	NDNF	1.0867	0.0189415
ENSGALG00000005609	OGFR	-1.0536	0.00054243	ENSGALG00000003370	KIAA1191	-1.7099	7.58667e-16	ENSGALG00000002952	NRG4	-1.3777	2.91692e-05	ENSGALG00000007972	TRPC5	-2.9904	0.00397235	ENSGALG00000004980	KCNMA1		1.9048	3.05618e-10	ENSGALG00000011967	MAD2L1	-1.2496	9.23023e-08
ENSGALG00000005621	CAMK2A	-2.2499	0.00155061	ENSGALG00000003374	ESRP2	-4.9936	3.11053e-19	ENSGALG00000002958	DNER	1.0474	8.31103e-05	ENSGALG00000008006	CAPN6	-1.1885	0.00654848	ENSGALG00000005005	MIEF2		-1.038	0.00136569	ENSGALG00000011991	MYOZ2	-2.3291	8.39054e-08
ENSGALG00000005628	COL9A3	-1.5063	0.000636023	ENSGALG00000003403	ZNF385C	-5.4751	2.27805e-10	ENSGALG00000002960	HMGCS2	2.0714	0.00204157	ENSGALG00000008018	SNAI1	1.074	2.2168e-06	ENSGALG00000005038	CENPI		-1.0415	0.0138712	ENSGALG00000012006	RTN1	-1.0608	0.0318044
ENSGALG00000005638	IL2RG	-1.1472	0.00132196	ENSGALG00000003426	RHBDL3	-3.0698	1.91891e-06	ENSGALG00000002964	DHX37	-1.1481	1.91404e-07	ENSGALG00000008113	PLCL1	-1.2414	5.25074e-06	ENSGALG00000005077	F8		1.0382	6.07721e-07	ENSGALG00000012055	AMHR2	-1.2321	4.68821e-12
ENSGALG00000005684	FBXL15	-1.6025	9.18743e-09	ENSGALG00000003435	PGC	-1.5892	0.0203129	ENSGALG00000002974	SPHKAP	3.5706	0.000219009	ENSGALG00000008181	MADD	-1.551	8.26982e-11	ENSGALG00000005122	MYO1H		-3.2216	0.00165948	ENSGALG00000012076	TIFA	1.2419	0.0324715
ENSGALG00000005696	ABHD6	-1.353	1.53593e-09	ENSGALG00000003438	NUF2	-1.1801	0.00398457	ENSGALG00000002988	PHGDH	2.2798	1.26502e-05	ENSGALG00000008188	TRIM36	-1.3436	2.58566e-06	ENSGALG00000005125	LSM14B		-1.6752	9.17615e-16	ENSGALG00000012094	SLC35F4	-3.9425	2.41891e-05
ENSGALG00000005699	NLK	-1.1924	4.52745e-07	ENSGALG00000003465	OCM2	-2.5337	0.000645168	ENSGALG00000003010	NUP93	-1.1037	4.06731e-06	ENSGALG00000008198	TPCN3	-1.4249	3.99075e-05	ENSGALG00000005170	HRH3		-2.7549	0.000280893	ENSGALG00000012119	MARCO	1.3317	3.01852e-06
ENSGALG00000005718	BHLHE23	-2.3078	1.30898e-06	ENSGALG00000003484	BARD1	-1.2892	0.00014072	ENSGALG00000003011	TOM1L1	-1.6709	0.00289723	ENSGALG00000008206	TESC	-2.0765	0.00175101	ENSGALG00000005171	AP1S3		-1.3739	0.000332471	ENSGALG00000012160	KIF18A	-1.4709	2.52992e-06
ENSGALG00000005739	SCD	-1.271	2.99848e-05	ENSGALG00000003485	CCND3	-1.1163	3.04921e-06	ENSGALG00000003016	MASP2	-2.585	0.00505472	ENSGALG00000008231	PACSIN3	-1.5973	3.26236e-08	ENSGALG00000005204	GSTT1L		1.8283	3.07805e-11	ENSGALG00000012165	DLGAP5	-1.2404	2.31963e-06
ENSGALG00000005752	ABCA4	-1.7721	0.000135667	ENSGALG00000003503	MYBL2	-1.0265	0.000552786	ENSGALG00000003031	SMYD4	-1.33	1.05876e-09	ENSGALG00000008263	CNTN4	-1.4465	0.00118379	ENSGALG00000005217	MOGAT1		-1.2788	0.000352285	ENSGALG00000012173	LGALS3	1.2052	0.000649444
ENSGALG00000005759	IFNW1	2.0821	0.00341935	ENSGALG00000003510	UCK2	-1.7399	5.20143e-10	ENSGALG00000003035	FAM78B	-1.239	0.0192181	ENSGALG00000008297	SEMA4B	-1.005	0.000349565	ENSGALG00000005226	MYOZ1		-1.9101	0.005874	ENSGALG00000012199	WDHD1	-1.3551	2.91304e-06
ENSGALG00000005762	BIRC7	-3.1508	0.000462403	ENSGALG00000003521	TPM1	2.2752	1.79114e-72	ENSGALG00000003058	HOMER3	-1.1843	0.0428697	ENSGALG00000008314	ARL8B	-1.2326	5.77175e-07	ENSGALG00000005256	EPHA4		1.3769	9.55288e-12	ENSGALG00000012290	SOX10	-1.3636	0.00291506
ENSGALG00000005763	VILL	-2.7024	0.000192526	ENSGALG00000003537	SGK2	-8.415	1.26079e-112	ENSGALG00000003072	RPA1	-1.045	2.48338e-05	ENSGALG00000008518	GSL	-1.4223	1.03611e-09	ENSGALG00000005258	SSTR5		-4.0103	0.000537067	ENSGALG00000012298	SLC39A8	1.3839	0.0123571
ENSGALG00000005766	PKD2L1	-2.6661	0.00226785	ENSGALG00000003545	CFAP77	-2.5443	0.0240158	ENSGALG00000003081	SUCO	-1.0788	0.000307592	ENSGALG00000008562	DYTN	-2.8613	0.0321332	ENSGALG00000005266	BEAN1		1.0383	1.6867e-07	ENSGALG00000012357	CXCR4	1.2842	0.000739492
ENSGALG00000005774	NKAIN4	-1.0499	0.00170896	ENSGALG00000003548	BAIAP2L1	-2.5616	3.95046e-14	ENSGALG00000003085	CDK1	-1.6073	2.19734e-05	ENSGALG00000008602	SLC39A12	-7.1241	1.04266e-05	ENSGALG00000005285	TBX4		-2.4318	0.0334512	ENSGALG00000012442	MFNG	1.2477	0.000431879
ENSGALG00000005795	CYP2C23a	-2.6936	0.000212894	ENSGALG00000003550	ARHGAP40	-1.5432	3.07596e-12	ENSGALG00000003099	PCTP	-1.1036	0.00358147	ENSGALG00000008691	SNX5	-1.4451	3.03895e-06	ENSGALG00000005291	-		-2.7051	3.16484e-34	ENSGALG00000012546	MCM5	-1.0501	0.00622242
ENSGALG00000005824	SUSD2	-2.9661	4.57772e-07	ENSGALG00000003554	OPTC	1.3629	5.27676e-05	ENSGALG00000003101	PROSC	-1.0149	1.7525e-05	ENSGALG00000008697	RBM20	-3.8358	1.98446e-06	ENSGALG00000005297	HHATL		-1.4131	0.0229779	ENSGALG00000012618	FANCC	-1.0107	0.00359032
ENSGALG00000005826	DLEC1	-1.0682	0.00356516	ENSGALG00000003558	NADK2	-1.3143	5.14194e-08	ENSGALG00000003122	ZFAND2A	-2.7519	1.47639e-13	ENSGALG00000008701	XDH	-1.7945	0.00419381	ENSGALG00000005302	SASS6		-1.2299	4.50984e-23	ENSGALG00000012620	PTCH1	-1.6611	2.96743e-08
ENSGALG00000005842	GDPD2	-2.627	1.32839e-06	ENSGALG00000003559	ACTR5	-3.131	1.67495e-20	ENSGALG00000003126	ERBB4	-2.2724	5.49664e-07	ENSGALG00000008704	CUBN	-1.461	0.000803898	ENSGALG00000005332	CACNA1D		-1.5157	0.000872735	ENSGALG00000012755	IGF1	-1.2561	0.00788683
ENSGALG00000005843	EEF1A2	-1.7141	0.00100336	ENSGALG00000003560	SLC6A2	-1.263	0.0233643	ENSGALG00000003130	DDX49	-1.0276	6.23816e-05	ENSGALG00000008722	MCOLN2	-5.0312	2.98806e-10	ENSGALG00000005360	CA4		1.1056	9.52899e-08	ENSGALG00000012756	PARPBP	-1.1246	0.000431896
ENSGALG00000005853	HTR2C	-1.7785	0.00122844	ENSGALG00000003562	NPTX2	-1.5152	1.56495e-11	ENSGALG00000003134	ARL2	-3.4324	1.03822e-05	ENSGALG00000008734	PCSK2	-2.664	2.98123e-18	ENSGALG00000005361	HPRTL		-3.6537	0.00135606	ENSGALG00000012757	PMCH	-1.5768	0.00561583
ENSGALG00000005896	CA15L	-3.0418	0.0490047	ENSGALG00000003568	PPP1R16B	-1.4061	3.54082e-07	ENSGALG00000003137	RFLNA	1.238	0.000948073	ENSGALG00000008908	NEUROD1	-8.4512	0.0280313	ENSGALG00000005400	CACNA2D3		-2.4201	0.0317519	ENSGALG00000012791	TBXAS1	1.0845	0.00367308
ENSGALG00000005918	FAM69A	-2.0261	0.000411714	ENSGALG00000003569	TMEM130	-2.2168	3.82465e-16	ENSGALG00000003146	CCDC92	-1.9037	2.32352e-06	ENSGALG00000008909	USP13	-1.1232	0.00109513	ENSGALG00000005401	WNT9A		-2.4941	0.00046172	ENSGALG00000012802	F13A1	-2.1008	0.00510776
ENSGALG00000005923	NPY4R	-2.3661	0.00138193	ENSGALG00000003572	ARHGEF18	-1.5076	4.43288e-16	ENSGALG00000003148	SPAG16	-3.1023	9.67799e-24	ENSGALG00000008914	NRAP	-2.2114	0.00102335	ENSGALG00000005403	DHRS11		-1.3527	2.15402e-06	ENSGALG00000012812	SVOPL	-2.2659	2.09643e-06
ENSGALG00000005932	MYT1	-2.6894	1.64642e-05	ENSGALG00000003644	C2CD4A	-5.8098	7.66878e-18	ENSGALG00000003155	SRR	-1.4258	0.00100141	ENSGALG00000008918	LAMP5	1.1431	1.39741e-14	ENSGALG00000005419	ERC2		-1.923	0.0119717	ENSGALG00000012830	IRF4	1.3712	0.00457336
ENSGALG00000005951	VPS29L	-3.0323	3.07525e-13	ENSGALG00000003645	PITPNM2	-1.5216	8.69076e-20	ENSGALG00000003160	CERS1	-1.9874	3.91313e-07	ENSGALG00000008940	SPTBN5	1.6169	1.19654e-07	ENSGALG00000005462	ZP4		-3.6381	0.0408591	ENSGALG00000012834	AKR1D1	1.0489	0.0200607
ENSGALG00000005968	MMP11	-2.7134	0.00253175	ENSGALG00000003660	FANCF	-1.8832	3.05014e-06	ENSGALG00000003161	GDF3	-1.321	0.00943422	ENSGALG00000008969	EPCAM	-6.7597	4.80526e-36	ENSGALG00000005483	CDH13		1.0258	2.4338e-08	ENSGALG00000012836	PRC1	-1.3353	6.26672e-06
ENSGALG00000005972	KBTBD12	-2.8577	1.07298e-10	ENSGALG00000003713	CLCNKB	2.9126	3.64938e-07	ENSGALG00000003163	GNAO1	1.3673	0.000107591	ENSGALG00000008980	VWA2	-5.039	1.72374e-09	ENSGALG00000005499	IL17RD		-1.098	0.000303503	ENSGALG00000012906	CDH20	2.3356	0.00959271
ENSGALG00000005973	LCMT1	-1.5166	0.00014606	ENSGALG00000003736	ABCB9	-1.6728	4.25971e-06	ENSGALG00000003175	STKLD1	-2.2976	2.7033e-20	ENSGALG00000009006	STEAP1	1.3642	0.00178481	ENSGALG00000005503	WFDC1		1.6895	6.18129e-17	ENSGALG00000012917	CDH6	-1.1573	0.00211531
ENSGALG00000005978	RBP3	-2.3794	1.04188e-17	ENSGALG00000003744	ADAM19	-2.6552	1.04984e-14	ENSGALG00000003179	ANGPTL7	4.4645	9.87188e-05	ENSGALG00000009012	ZNF385B	-1.7997	0.0443254	ENSGALG00000005512	-		1.1259	5.18107e-22	ENSGALG00000012988	B4GALNT3	1.1475	0.0117193
ENSGALG00000005982	KLHL9	-1.8172	1.27022e-13	ENSGALG00000003765	A1CF	-8.5051	0.034278	ENSGALG00000003193	CRABP1	-5.6949	0.00094292	ENSGALG00000009082	COQ8B	-1.022	0.00057365	ENSGALG00000005519	TLL2		-2.3999	0.00107376	ENSGALG00000013090	LOXL4	-1.3791	0.0249774
ENSGALG00000006008	HOMER2	-1.7512	1.34543e-05	ENSGALG00000003770	ANXA2	1.1537	1.09229e-14	ENSGALG00000003217	LITAF	-3.1906	1.43285e-12	ENSGALG00000009207	TRIM2	-1.2082	3.69458e-06	ENSGALG00000005541	GJB1		-1.1416	0.0298328	ENSGALG00000013208	CENPE	-1.531	8.76206e-08
ENSGALG00000006016	PASK	-1.2465	7.0093e-05	ENSGALG00000003777	NELL1	-4.2124	2.04885e-23	ENSGALG00000003228	OARD1	-1.9688	6.21399e-15	ENSGALG00000009241	SFRP2	-1.4797	3.63757e-05	ENSGALG00000005547	PIK3AP1		-1.1684	0.00483458	ENSGALG00000013225	VAT1L	1.7177	2.33362e-07
ENSGALG00000006031	BRDT	-1.4494	4.44156e-05	ENSGALG00000003800	PABPC4	-1.1517	1.07473e-06	ENSGALG00000003250	ITPA	-1.0296	0.0184178	ENSGALG00000009260	TMEM62	-1.0919	0.00267861	ENSGALG00000005551	DKK3		1.2329	4.92417e-09	ENSGALG00000013294	CYP19A1	-7.4653	8.29651e-26
ENSGALG00000006041	BNC1	-1.1385	2.19699e-05	ENSGALG00000003802	OTUD7A	-2.7997	2.58731e-15	ENSGALG00000003260	UTP6	-1.1523	0.000136632	ENSGALG00000009301	CHRNA1	-2.2244	0.000402325	ENSGALG00000005572	NOXO1		-3.001	5.96166e-05	ENSGALG00000013372	IL7R	-1.0462	0.00175995
ENSGALG00000006054	CALCB	-1.7222	0.00308962	ENSGALG00000003803	DAB2	-2.0307	2.51527e-29	ENSGALG00000003261	CAVIN1	1.1075	2.503e-15	ENSGALG00000009315	PAPLN	-1.5192	0.000274213	ENSGALG00000005599	UGT8L		-3.6806	0.00402486	ENSGALG00000013420	FOXM1	-1.5279	1.86662e-06
ENSGALG00000006064	TEKT1	-1.873	7.83872e-08	ENSGALG00000003836	RBM44	-3.2142	1.42309e-07	ENSGALG00000003283	COMP	2.4808	7.19834e-31	ENSGALG00000009352	DPF3	-1.4368	1.21969e-05	ENSGALG00000005621	CAMK2A		-4.2651	0.00482926	ENSGALG00000013494	CENPN	-1.1768	0.00727634
ENSGALG00000006072	-	-2.2679	0.00258313	ENSGALG00000003837	ADCY7	-1.9048	8.28337e-06	ENSGALG00000003294	ATAD5	-1.0548	0.0050082	ENSGALG00000009368	RGS6	-1.0592	0.0374364	ENSGALG00000005628	COL9A3		-1.6428	0.000241277	ENSGALG00000013604	VIP	1.4648	0.0111718
ENSGALG00000006083	LMINA	-1.1245	3.42257e-05	ENSGALG00000003849	TRPM1	-2.9597	9.22127e-05	ENSGALG00000003310	SLC45A2	4.121	0.00273974	ENSGALG00000009400	SLC8A3	1.5526	2.45853e-09	ENSGALG00000005638	IL2RG		1.0178	5.2326e-05	ENSGALG00000013640	MBP	1.035	0.0096049
ENSGALG00000006112	SCN5A	-2.251	1.56215e-05	ENSGALG00000003851	TRIT1	-1.0076	6.18561e-05	ENSGALG00000003318	SNRNP35	-1.2219	0.000562273	ENSGALG00000009402	LRRC34	-1.6165	0.000597206	ENSGALG00000005657	CRHR2		1.7359	5.66804e-08	ENSGALG00000013818	CITED2	1.2518	1.03509e-06
ENSGALG00000006130	STMN3	-1.3092	0.0369533	ENSGALG00000003876	TIMD4	-1.6962	4.58704e-05	ENSGALG00000003324	PRRX1	-1.9644	0.000673975	ENSGALG00000009405	GRIA2	-3.4058	4.92114e-07	ENSGALG00000005662	AMPD3		-1.1798	3.53859e-06	ENSGALG00000013869	IL20RA	-1.446	0.00187808
ENSGALG00000006158	ACVR2B	-2.1619	0.000109724	ENSGALG00000003886	SGCD	1.0883	3.63548e-09	ENSGALG00000003325	KMT5A	-1.3816	0.000335408	ENSGALG00000009415	SMOC1	2.0832	1.19316e-10	ENSGALG00000005672	SLC6A7		2.301	0.000115347	ENSGALG00000013971	SGK1	1.1725	1.7262e-08
ENSGALG00000006165	WDFY4	-2.033	4.18719e-12	ENSGALG00000003895	PRDM12	-10.9119	3.08917e-05	ENSGALG00000003331	FAF2	-1.2888	6.56121e-09	ENSGALG00000009445	INPP5F	-1.0709	2.30152e-05	ENSGALG00000005718	BHLHE23		-1.1259	0.0462684	ENSGALG00000013993	VNN1	1.2731	1.3888e-05
ENSGALG00000006208	OTOG	-2.606	0.00132234	ENSGALG00000003899	RAB17	-4.848	0.00036159	ENSGALG00000003334	METTL11B	-4.6385	1.52204e-25	ENSGALG00000009507	PLEKHH1	-2.9877	1.2308e-11	ENSGALG00000005752	ABCA4		-1.6561	0.000642298	ENSGALG00000013994	TAAR1	1.5701	0.000415189
ENSGALG00000006216	MYOD1	-2.8524	0.0171441	ENSGALG00000003901	P2RX4	-1.2396	2.7876e-06	ENSGALG00000003349	PLEKHA2	-1.4178	3.46436e-07	ENSGALG00000009511	SI	-1.9898	0.00367899	ENSGALG00000005762	BIRC7		-3.5232	0.00110963	ENSGALG00000014206	GABRA2	1.9992	3.42672e-06
ENSGALG00000006217	S100B	-1.3196	0.0493005	ENSGALG00000003904	MLPH	-14.6519	4.09624e-14	ENSGALG00000003353	RAI14	1.333	4.84209e-22	ENSGALG00000009519	ARG2	-2.515	1.47935e-09	ENSGALG00000005763	VILL		-3.7456	0.00215532	ENSGALG00000014261	UCHL1	-1.6773	0.000291019
ENSGALG00000006229	LY9	-1.1858	0.00192048	ENSGALG00000003907	N4BP1	-1.3147	2.91336e-09	ENSGALG00000003359	RAB5C	-1.1768	2.92329e-09	ENSGALG00000009538	RDH12	-2.0342	3.54489e-09	ENSGALG00000005766	PKD2L1		-3.1644	0.0229179	ENSGALG00000014513	CDCA3	-1.7514	6.25486e-06
ENSGALG00000006236	TPH1	-1.6847	0.0102878	ENSGALG00000003908	SLC6A5	-5.7017	2.99753e-08	ENSGALG00000003370	KIAA1191	-1.8743	2.83038e-21	ENSGALG00000009567	TLL1	-1.1429	2.3493e-05	ENSGALG00000005769	WEE1		-1.5429	9.0599e-32	ENSGALG00000014537	BMF	1.1519	0.00337225
ENSGALG00000006242	PABPN1L	-2.7761	1.6721e-05	ENSGALG00000003911	CACNG5	-2.1108	0.0254995	ENSGALG00000003374	ESRP2	-4.9599	2.97579e-19	ENSGALG00000009603	PRLL	-4.2705	0.00112203	ENSGALG00000005797	COL20A1		-1.4966	0.0289009	ENSGALG00000014585	CCL26	1.5259	0.0385022
ENSGALG00000006297	TRPC7	-1.3379	0.0275399	ENSGALG00000003914	EPS15L1	-3.806	2.89745e-11	ENSGALG00000003387	DNAJC21	-1.2115	7.14673e-05	ENSGALG00000009604	DBX2	-6.6461	2.89107e-32	ENSGALG00000005808	KREMEN1		-1.7067	6.32773e-09	ENSGALG00000014681	PCSK1	-2.1674	0.0047771
ENSGALG00000006302	LIPML4	-2.24	0.032784	ENSGALG00000003925	MYPN	-5.5809	1.26795e-08	ENSGALG00000003403	ZNF385C	-5.7497	1.02392e-11	ENSGALG00000009626	THBS1	1.3297	1.74792e-07	ENSGALG00000005824	SUSD2		-4.7311	3.72709e-05	ENSGALG00000014699	MEGF10	1.2838	1.38423e-05
ENSGALG00000006323	LECT2	-4.1603	0.0457725	ENSGALG00000003928	LHX3	-12.9181	3.60407e-09	ENSGALG00000003409	SOGA1	1.1144	1.72103e-12	ENSGALG00000009640	CHRM5	-5.5484	0.00112766	ENSGALG00000005842	GDPD2		-3.9712	5.10073e-06	ENSGALG00000014729	DEPDC1B	-1.4855	0.00214485
ENSGALG00000006325	NTN4L	-1.0767	0.0176727	ENSGALG00000003931	ATOH7	-3.8108	0.00276502	ENSGALG00000003425	GALR1L	-5.3001	0.00554262	ENSGALG00000009667	MFAP3L	-1.9505	0.0154054	ENSGALG00000005932	MYT1		-3.3384	0.000718181	ENSGALG00000014753	CENPK	-1.1974	0.000329221
ENSGALG00000006329	IL9	-1.6594	2.31123e-08	ENSGALG00000003948	ALAS2	1.0137	4.51447e-08	ENSGALG00000003438	NUF2	-2.6339	2.14779e-10	ENSGALG00000009668	HPF1	-1.4382	5.64145e-07	ENSGALG00000005951	VPS29L		-3.3225	1.16248e-09	ENSGALG00000014788	CENPH	-1.1378	0.0040721
ENSGALG00000006341	SLC25A48	-2.7546	1.51182e-07	ENSGALG00000003952	RBPJL	-3.3692	0.000241934	ENSGALG00000003441	GTF3C5	-1.0355	0.0104858	ENSGALG00000009687	KCNK2	-8.647	4.42001e-26	ENSGALG00000005961	DGUOK		-1.5514	1.05761e-21	ENSGALG00000014801	NDC80	-1.4617	0.000299718
ENSGALG00000006343	ACTA2	1.7082	2.72688e-21	ENSGALG00000004035	CRYBA1	1.4913	0.0186579	ENSGALG00000003465	OCM2	-4.8445	4.80907e-07	ENSGALG00000009693	CPXM2	-1.3468	0.00289661	ENSGALG00000005968	MMP11		1.11	0.000222766	ENSGALG00000014897	TYMS	-1.5846	8.75312e-07
ENSGALG00000006344	GSTT1	-1.2955	0.0064302	ENSGALG00000004058	GPR146	-1.6431	0.000305998	ENSGALG00000003467	BYSL	-1.0077	3.90717e-05	ENSGALG00000009758	SLC7A11	1.3359	0.04058	ENSGALG00000005978	RBP3		-3.0503	5.20105e-05	ENSGALG00000014924	POLQ	-1.3519	4.17107e-07
ENSGALG00000006346	CXCL14	-1.3236	0.00499112	ENSGALG00000004063	SLC25A14	-1.0448	4.832e-06	ENSGALG00000003484	BARD1	-2.5551	2.81793e-15	ENSGALG00000009830	MGAT4D	-1.5883	0.0376101	ENSGALG00000005981	GDF2		2.9386	2.36525e-07	ENSGALG00000014979	FRK	-3.5496	0.00165378
ENSGALG00000006368	PTPN5	-2.7076	2.99762e-08	ENSGALG00000004064	GPER1	-3.7257	3.38485e-09	ENSGALG00000003503	MYBL2	-1.6235	4.97518e-11	ENSGALG00000009844	ACTC1	3.2966	0.000133788	ENSGALG00000005985	GDF10		2.1062	1.21447e-27	ENSGALG00000015084	IGSF11	-1.8352	0.0423873
ENSGALG00000006388	IL16	-1.2419	5.7812e-05	ENSGALG00000004078	-	-5.2738	3.29906e-18	ENSGALG00000003510	UCK2	-2.0427	6.59711e-15	ENSGALG00000009845	GJD2	3.213	3.32313e-09	ENSGALG00000006008	HOMER2		-2.5792	1.03664e-05	ENSGALG00000015126	TRPM3	-1.6357	1.94206e-06
ENSGALG00000006407	DDTNFR23	-1.3789	3.74493e-05	ENSGALG00000004083	GRIA1	-4.8295	4.01803e-07	ENSGALG00000003521	TPM1	2.8032	4.14582e-85	ENSGALG00000009846	BBS5	-2.1303	3.50758e-10	ENSGALG00000006009	PODXL2		-3.2429	9.27405e-18	ENSGALG00000015128	AQP4	-1.4223	0.000750174
ENSGALG00000006434	TSR3	-1.0855	0.000595896	ENSGALG00000004096	CHRNA7	-1.948	0.000917395	ENSGALG00000003537	SGK2	-7.6195	4.75655e-05	ENSGALG00000009855	TBC1D9	-1.8166	1.26367e-06	ENSGALG00000006016	PASK		-1.0572	0.00281788	ENSGALG00000015142	DSG2	-1.4632	3.73316e-06
ENSGALG00000006453	TF	-1.4254	0.000279817	ENSGALG00000004098	STK4	-1.0562	5.37963e-09	ENSGALG00000003540	CEP95	-1.0518	0.00199571	ENSGALG00000009856	GNS	-3.4664	3.47647e-26	ENSGALG00000006031	BRDT		-1.5597	3.30367e-05	ENSGALG00000015271	FILIP1L	1.153	4.38053e-12
ENSGALG00000006459	CCDC174	-1.0794	2.10595e-05	ENSGALG00000004123	PABPC1L	-2.9514	5.59166e-21	ENSGALG00000003548	BAIAP2L1	-1.7205	4.2127e-08	ENSGALG00000009859	TBC1D30	-1.5948	1.60899e-08	ENSGALG00000006037	MCM2		-1.881	1.17985e-19	ENSGALG00000015290	LIX1	-3.106	9.19032e-06
ENSGALG00000006479	CCM2L	-1.2463	0.00461442	ENSGALG00000004146	RIMS4	-2.7446	0.00129615	ENSGALG00000003550	ARHGAP40	-1.4743	0.000244654	ENSGALG00000009875	HMGA2	-2.3904	0.0112925	ENSGALG00000006045	SH3GL3		-1.0235	0.000719991	ENSGALG00000015360	KIAA1524	-1.2629	1.27965e-06
ENSGALG00000006480	TCF7	-1.8015	0.00200299	ENSGALG00000004161	CCNB2	-2.1864	4.47634e-18	ENSGALG00000003558	NADK2	-1.1385	3.41365e-05	ENSGALG00000009877	KCNH1	-6.7872	3.66868e-09	ENSGALG00000006048	FAM64A		-1.3392	0.00612957	ENSGALG00000015363	HJURP	-1.1672	0.000315725
ENSGALG00000006490	SCN3B	1.1885	0.0340739	ENSGALG00000004162	SLC16A6	-3.6551	5.72074e-27	ENSGALG00000003559	ACTR5	-3.2718	1.47662e-28	ENSGALG00000009948	HHIP	-1.6884	5.6245e-05	ENSGALG00000006051	CDC7		-1.9445	5.19731e-13	ENSGALG00000015373	PDE6B	-2.5912	3.98975e-06
ENSGALG00000006502	PCGF5	-1.2915	1.60073e-05	ENSGALG00000004163	NPHS2	-3.7029	0.0155439	ENSGALG00000003562	NPTX2	-1.3085	0.000261676	ENSGALG00000009959	RAB3IP	-1.7486	5.35172e-09	ENSGALG00000006064	TEKT1		-1.7088	8.82795e-05	ENSGALG00000015422	NRG1	1.9175	0.0366344
ENSGALG00000006508	FGF13	-2.3338	0.00140953	ENSGALG00000004199	TMEM184A	-4.3808	1.58818e-28	ENSGALG00000003568	PPP1R16B	-1.105	0.000139832	ENSGALG00000009965	MPL	-1.0998	0.0276703	ENSGALG00000006072	-		-10.1228	2.40908e-05	ENSGALG00000015474	CD80	1.2061	3.90961e-05
ENSGALG00000006515	BSX	-4.4361	0.00124857	ENSGALG00000004216	TOR3A	-1.3506	2.9391e-06	ENSGALG00000003569	TMEM130	-2.068	1.15865e-13	ENSGALG00000009976	LRRC10	-9.1984	0.000912355	ENSGALG00000006110	PLK1		-1.5591	0.000308286	ENSGALG00000015489	FAXC	-1.0791	0.0274848
ENSGALG00000006520	MYH11	1.7911	1.23611e-12	ENSGALG00000004224	MAD1L1	-1.4717	1.57992e-08	ENSGALG00000003572	ARHGEF18	-1.4699	2.2344e-17	ENSGALG00000010057	KIF6	-1.9623	0.0169743	ENSGALG00000006123	RTEL1		-1.1173	4.57357e-06	ENSGALG00000015497	VGLL3	1.08	7.37505e-08
ENSGALG00000006583	LSP1	-1.1007	3.56244e-06	ENSGALG00000004230	LIPC	3.0308	1.31841e-05	ENSGALG00000003578	FN1	1.9417	9.0761e-09	ENSGALG00000010068	KCNK17	-3.4108	5.6888e-10	ENSGALG00000006175	DPEP1		2.0258	0.00215683	ENSGALG00000015669	PTBP3	-1.1014	0.000892334
ENSGALG00000006593	CLDN18	-1.987	0.0268529	ENSGALG00000004240	ORAI1	-1.0717	0.00128112	ENSGALG00000003584	KPNA2	-1.7154	2.00069e-06	ENSGALG00000010116	DNAH8	-8.388	0.0134319	ENSGALG00000006186	RAD21L1		-1.868	0.00202946	ENSGALG00000015677	SUSD1	1.5992	0.00628742
ENSGALG00000006602	SYT8	-2.7709	0.00128285	ENSGALG00000004243	IFITM1	-5.9557	1.71836e-16	ENSGALG00000003644	C2CD4A	-4.6475	7.72805e-16	ENSGALG00000010129	PLK3	-1.489	0.00109173	ENSGALG00000006208	OTOG		-3.4573	0.010654	ENSGALG00000015685	CFAP99	-1.2783	0.0193867
ENSGALG00000006613	CTSD	-1.34	0.000103762	ENSGALG00000004246	SLC6A4	-2.3562	1.16176e-08	ENSGALG00000003645	PITPNM2	-1.0759	2.58024e-07	ENSGALG00000010133	PTCH2	-1.0585	0.000665097	ENSGALG00000006242	PABPN1L		-3.0543	0.00216439	ENSGALG00000015691	SMC2	-1.7602	2.99483e-12
ENSGALG00000006631	TICRR	-1.6802	3.41278e-08	ENSGALG00000004249	GRHL3	-1.3629	0.00265136	ENSGALG00000003660	FANCF	-3.1219	1.00575e-12	ENSGALG00000010166	VLDLR	-3.3175	8.06183e-18	ENSGALG00000006267	TPX2		-1.5742	1.06773e-05	ENSGALG00000015704	TXN	-1.0939	9.1695e-06
ENSGALG00000006637	XKRX	1.1933	0.000102291	ENSGALG00000004254	TMEM120B	-1.4181	0.000309126	ENSGALG00000003689	PAPSS2	1.3222	4.13735e-08	ENSGALG00000010179	RFX3	-1.4417	5.84172e-06	ENSGALG00000006325	NTN4L		1.5303	2.22199e-05	ENSGALG00000015708	FGFR3	-1.0685	0.00157644
ENSGALG00000006638	GRIK4	-1.0811	4.40128e-05	ENSGALG00000004255	SNX8	-1.5828	1.85523e-11	ENSGALG00000003690	KRT17	-1.3885	0.00322056	ENSGALG00000010198	TPH2	-2.2028	0.00192418	ENSGALG00000006329	IL9		-1.5328	0.000160028	ENSGALG00000015712	SLBP	-1.4456	0.00017343
ENSGALG00000006681	BRSK2	-1.744	0.000624961	ENSGALG00000004261	AQP9	-1.8585	0.00493023	ENSGALG00000003713	CLCNKB	2.8104	4.61397e-13	ENSGALG00000010232	VRTN	-5.0712	1.28538e-09	ENSGALG00000006343	ACTA2		1.2486	5.61804e-12	ENSGALG00000015722	TMED11	-1.1677	0.000137724
ENSGALG00000006710	RAB36	-2.1635	0.000815344	ENSGALG00000004267	SIGIRR	-2.152	0.0491641	ENSGALG00000003716	GDNF	1.4345	3.467e-05	ENSGALG00000010290	VEGFA	-1.008	8.85551e-06	ENSGALG00000006344	GSTT1		1.2311	0.000252411	ENSGALG00000015874	TTK	-1.2461	0.00189805
ENSGALG00000006719	GNAZ	-1.5754	0.00104693	ENSGALG00000004273	RALGPS2	-1.6915	9.63873e-15	ENSGALG00000003720	FANCD2	-1.2219	0.00111108	ENSGALG00000010371	FAM13A	-1.1047	3.45602e-07	ENSGALG00000006346	CXCL14		-4.5692	3.88487e-19	ENSGALG00000016067	HMGN1	-1.0187	6.49151e-06
ENSGALG00000006728	SLC5A1	1.685	0.000114435	ENSGALG00000004285	HNF4A	-5.1806	0.00446031	ENSGALG00000003736	ABCB9	-1.4487	5.24241e-05	ENSGALG00000010375	SLC30A2	-11.1437	4.16866e-07	ENSGALG00000006368	PTPN5		-2.7588	3.70049e-05	ENSGALG00000016222	NDP	-1.1704	0.0268443
ENSGALG00000006755	USP2	-1.3115	0.000122191	ENSGALG00000004297	DNAH1	-5.3574	4.50489e-35	ENSGALG00000003744	ADAM19	-3.2428	2.85285e-21	ENSGALG00000010397	GRID2	-1.7677	0.00100307	ENSGALG00000006413	CEMIP		1.0536	1.4406e-08	ENSGALG00000016261	CYBB	1.3095	6.32742e-05
ENSGALG00000006776	KLHDC8B	1.4291	3.16704e-05	ENSGALG00000004321	OSER1	-1.0282	0.000121496	ENSGALG00000003767	NKD1	-1.2404	0.000834641	ENSGALG00000010473	PDZK1IP1	-2.9515	0.00134507	ENSGALG00000006453	TF		1.7171	0.00745763	ENSGALG00000016278	PRIM2	-1.2377	0.000264786
ENSGALG00000006795	ABCG4	-1.8579	1.27785e-05	ENSGALG00000004322	AHR1B	-3.504	2.65474e-05	ENSGALG00000003770	ANXA2	1.0438	1.75528e-16	ENSGALG00000010490	DPYSL4	-1.3084	0.0132753	ENSGALG00000006490	SCN3B		-3.8715	8.41272e-09	ENSGALG00000016322	GSTAL3	-1.5725	1.19475e-05
ENSGALG00000006804	ODF2L	-2.872	8.35144e-10	ENSGALG00000004328	IGHMBP2	-1.0076	1.84438e-05	ENSGALG00000003775	RICTOR	-1.0677	0.0289186	ENSGALG00000010500	NKX6-2	-2.5876	0.00711505	ENSGALG00000006519	KIAA1024		-4.0256	2.46002e-37	ENSGALG00000016324	GSTA4L	-1.5964	0.00441573
ENSGALG00000006807	PLSCR5	-1.3669	0.00873794	ENSGALG00000004336	INPPL1	-1.1765	0.0418459	ENSGALG00000003777	NELL1	-4.0224	1.56888e-19	ENSGALG00000010533	ELAVL4	-3.2799	1.86167e-07	ENSGALG00000006521	TRPM5		-3.558	6.67221e-05	ENSGALG00000016325	GSTA3	1.0774	0.00349583
ENSGALG00000006819	AGBL1	-2.6211	6.68748e-06	ENSGALG00000004369	PYGO1	-1.1841	0.00011829	ENSGALG00000003798	GET4	-1.1166	1.08321e-09	ENSGALG00000010540	TTC39A	-1.535	0.0040709	ENSGALG00000006525	NCAPG2		-1.6299	5.64829e-09	ENSGALG00000016326	SLC51AL	-2.4429	0.0016384
ENSGALG00000006821	TNMD	2.3561	4.6814e-14	ENSGALG00000004398	CARD11	-1.2606	0.00273721	ENSGALG00000003800	PABPC4	-1.3154	1.45327e-09	ENSGALG00000010738	TC2N	-1.3145	0.0409635	ENSGALG00000006526	PLXNB3		-1.1401	1.9231e-08	ENSGALG00000016328	GSTA2	-1.3373	2.02946e-08
ENSGALG00000006827	IL4	-3.1213	1.19747e-06	ENSGALG00000004400	SPECC1	-1.7033	4.39213e-13	ENSGALG00000003802	OTUD7A	-2.2291	0.00236872	ENSGALG00000010743	LRRC42	-1.085	0.0009214	ENSGALG00000006560	SEMA3A		-1.1763	0.00301756	ENSGALG00000016438	MELK	-1.5825	5.2651e-06
ENSGALG00000006854	NEURL2	-1.4481	2.6882e-07	ENSGALG00000004401	WNT11B	-7.3599	1.49752e-17	ENSGALG00000003803	DAB2	-1.5618	1.63241e-05	ENSGALG00000010773	GREM2	-5.044	2.75279e-16	ENSGALG00000006563	SEMA3D		2.2221	5.55483e-30	ENSGALG00000016442	RRM2	-1.6521	2.09764e-05
ENSGALG00000006868	CRACR2B	-1.1926	7.92571e-05	ENSGALG00000004420	SDK1	-1.0072	0.00477571	ENSGALG00000003836	RBM44	-2.642	0.000448035	ENSGALG00000010801	TMEM61	1.0622	0.000273506	ENSGALG00000006565	GGT1		-1.2543	0.000259771	ENSGALG00000016446	ATP6V1C2	-1.1495	6.22308e-06
ENSGALG00000006889	TMC7	-2.1895	6.15487e-09	ENSGALG00000004424	SEC16B	-1.7794	5.06915e-06	ENSGALG00000003849	TRPM1	-3.3458	1.02796e-07	ENSGALG00000010866	AREG	-2.6952	0.0125807	ENSGALG00000006575	VIPR2		1.0819	1.17471e-09	ENSGALG00000016455	GREB1	-1.171	5.18879e-05
ENSGALG00000006911	TMC5	-2.4873	1.206e-10	ENSGALG00000004436	CYP3A4	-2.8147	2.175e-11	ENSGALG00000003851	TRIT1	-1.1537	4.61391e-06	ENSGALG00000010868	MACC1	-9.1984	0.00227664	ENSGALG00000006576	GRM3		2.1392	1.17784e-07	ENSGALG00000016492	TDRD15	4.2069	0.0114902
ENSGALG00000006973	BLNK	-2.1196	6.69404e-12	ENSGALG00000004441	CPSF4L	-7.8421	1.91008e-41	ENSGALG00000003859	KRT222	-1.4505	0.000350553	ENSGALG00000010901	ABCB5	-2.2949	9.71595e-05	ENSGALG00000006588	LRRC75B		-1.0099	0.0248737	ENSGALG00000016510	KRTCAP3	-1.1414	0.032677
ENSGALG00000006976	BDH1B	-1.4549	7.35248e-10	ENSGALG00000004444	SHCBP1	-1.0041	0.00402921	ENSGALG00000003870	MED7	-1.3851	8.02567e-05	ENSGALG00000010909	PRKG2	-1.3333	0.0449485	ENSGALG00000006593	CLDN18		-4.4822	0.0159956	ENSGALG00000016569	FANCB	-1.3603	0.00395942
ENSGALG00000006983	DNTT	-2.7636	0.000321109	ENSGALG00000004449	CYP3A5	-5.1182	9.19171e-06	ENSGALG00000003879	MFSD2A	-1.24	0.000687291	ENSGALG00000010935	PTPRQ	-2.9897	0.000923093	ENSGALG00000006631	TICRR		-1.4491	1.6017e-07	ENSGALG00000016582	PBK	-1.5779	2.85243e-07
ENSGALG00000006989	HS3ST1L	-1.1996	0.000758592	ENSGALG00000004472	ASTN1	1.1311	3.60224e-08	ENSGALG00000003895	PRDM12	-4.7826	0.000216309	ENSGALG00000010980	STK31	-3.3189	7.01778e-05	ENSGALG00000006637	XKRX		1.5417	9.97094e-12	ENSGALG00000016608	ADCY3	1.0406	0.0140305
ENSGALG00000006995	APOD	1.3094	0.0483145	ENSGALG00000004492	PIGL	-1.5761	0.00168256	ENSGALG00000003899	RAB17	-3.2313	0.0048265	ENSGALG00000011003	SLC35F3	-5.3078	9.42812e-22	ENSGALG00000006639	CEP55		-1.3526	0.00101082	ENSGALG00000016676	MCM3	-1.2678	3.77321e-05
ENSGALG00000007001	TLR4	-1.4734	0.00143321	ENSGALG00000004496	TNIP1	-1.2441	0.000324148	ENSGALG00000003904	MLPH	-7.3604	2.89032e-05	ENSGALG00000011007	OSBPL3	-1.1977	0.00314565	ENSGALG00000006644	ACSL6		1.627	0.00414991	ENSGALG00000016692	CENPQ	-1.4598	2.3253e-05
ENSGALG00000007007	KNDC1	-1.0454	0.00135907	ENSGALG00000004500	RFWD2	-1.0308	5.21632e-05	ENSGALG00000003907	N4BP1	-1.1372	2.01467e-05	ENSGALG00000011008	MAP3K21	-1.094	8.03647e-05	ENSGALG00000006647	DUSP8		1.9697	6.77949e-11	ENSGALG00000016761	LYG2	2.9447	0.0352053
ENSGALG00000007028	CNKSR2L	-2.0642	1.04368e-07	ENSGALG00000004525	TSPAN10	-5.709	4.14127e-08	ENSGALG00000003908	SLC6A5	-4.9081	3.12814e-09	ENSGALG00000011041	DNAJC6	-2.5353	9.33115e-11	ENSGALG00000006670	PPP1R3C		1.6736	1.64571e-09	ENSGALG00000016843	COL4A2	1.0795	1.08791e-08
ENSGALG00000007047	GAL	-2.6765	0.014799	ENSGALG00000004538	TNN	-3.8818	3.29457e-22	ENSGALG00000003911	CACNG5	-3.4479	0.00504265	ENSGALG00000011052	SLC38A11	-4.732	1.86934e-05	ENSGALG00000006673	POU2F3		-3.5014	0.0224187	ENSGALG00000016852	TNFSF13B	-1.3376	1.80966e-08
ENSGALG00000007059	IGSF6	-1.3681	0.00023672	ENSGALG00000004545	WDR72	-14.1036	1.8712e-12	ENSGALG00000003914	EPS15L1	-3.3697	1.09294e-13	ENSGALG00000011093	AK7	-1.702	0.0496296	ENSGALG00000006707	NOX1		1.1583	8.63232e-05	ENSGALG00000016908	PCDH9	1.1682	0.0246259
ENSGALG00000007080	SHROOM1	-2.7797	1.21909e-05	ENSGALG00000004573	LRRC8A	-1.2307	1.56193e-09	ENSGALG00000003921	DBNDD2	1.2869	4.43217e-30	ENSGALG00000011099	FAP	1.1577	1.85706e-06	ENSGALG00000006728	SLC5A1		-2.3961	2.00729e-05	ENSGALG00000016919	ACOD1	1.5682	3.8463e-05
ENSGALG00000007112	CERS3	-1.157	3.6366e-05	ENSGALG00000004582	MYL2	-4.4942	2.3687e-10	ENSGALG00000003925	MYPN	-5.5336	1.75099e-09	ENSGALG00000011104	GCG	1.4882	9.07965e-05	ENSGALG00000006751	THY1		1.6156	1.09753e-14	ENSGALG00000016931	BORA	-1.3316	9.82696e-05
ENSGALG00000007114	APOA1	-1.3849	0.000573398	ENSGALG00000004594	CD74	-1.0205	0.00195658	ENSGALG00000003928	LHX3	-5.3232	0.0107495	ENSGALG00000011109	MAPK10	-1.926	0.0453722	ENSGALG00000006755	USP2		-1.4548	1.1706e-05	ENSGALG00000016945	CNMD	-1.2115	0.0284406
ENSGALG00000007118	SOHYE2L	-3.1644	3.58876e-06	ENSGALG00000004598	CUX2	-1.1871	0.0030759	ENSGALG00000003931	ATOH7	-3.6733	0.000907251	ENSGALG00000011111	PGBD5	-1.1146	0.000135611	ENSGALG00000006756	LBP		1.0315	0.00181708	ENSGALG00000017025	CKAP2	-1.3996	0.000170702
ENSGALG00000007186	TMEM268	-1.23	0.00786824	ENSGALG00000004614	NPL	-1.6917	0.000362256	ENSGALG00000003948	ALAS2	1.1089	1.76582e-12	ENSGALG00000011117	AGT	-7.0163	9.71748e-09	ENSGALG00000006775	TGM2		1.3996	5.45264e-46	ENSGALG00000017040	C4A	-1.2286	3.4287e-05
ENSGALG00000007211	CDH22	-1.4572	0.0318878	ENSGALG00000004645	TBC1D13	-1.0167	3.10058e-06	ENSGALG00000003952	RBPJL	-4.2761	9.65599e-06	ENSGALG00000011124	ARHGAP24	-1.896	2.41437e-11	ENSGALG00000006804	ODF2L		-1.9144	0.00144434	ENSGALG00000017064	RFC3	-1.1211	1.39327e-05
ENSGALG00000007217	BEST1	-1.3457	0.0158008	ENSGALG00000004665	KPNA7	-9.3158	2.08968e-62	ENSGALG00000004003	AIFM1	-1.0917	2.84722e-06	ENSGALG00000011141	ITGB6	-2.1689	0.000113596	ENSGALG00000006819	AGBL1		-2.5442	0.0108059	ENSGALG00000017128	SKA3	-1.18	0.000974592
ENSGALG00000007226	OSTN	-1.7175	0.000231046	ENSGALG00000004671	ANKRD27	-1.4217	9.23809e-06	ENSGALG00000004028	MATN4	-2.5638	0.00802941	ENSGALG00000011175	TMEM150C	-1.3412	1.53571e-05	ENSGALG00000006827	IL4		-9.8098	5.88891e-05	ENSGALG00000017169	ELMOD1	-1.0752	0.000721419
ENSGALG00000007242	SLITRK4	-1.1479	0.000648213	ENSGALG00000004700	NCF2	-2.0835	1.72804e-05	ENSGALG00000004035	CRYBA1	1.6987	6.17189e-05	ENSGALG00000011202	COLQ	-2.2987	0.0372093	ENSGALG00000006834	CPB1		-1.6992	0.0214926	ENSGALG00000017191	ANGPTL5	1.2289	0.0037373
ENSGALG00000007252	ANKDD1A	-1.1083	0.000168719	ENSGALG00000004704	TDRD12	-2.4366	8.15673e-06	ENSGALG00000004037	DNA2	-2.4199	4.39561e-33	ENSGALG00000011225	SLC25A47	-3.9165	2.47454e-06	ENSGALG00000006835	TNNC2		1.3714	0.0413627	ENSGALG00000017235	NOX4	1.1458	4.2159e-06
ENSGALG00000007284	SYNPR	-1.5148	3.2986e-08	ENSGALG00000004742	BMP15	-8.8501	2.34258e-15	ENSGALG00000004063	SLC25A14	-1.2303	1.41205e-08	ENSGALG00000011234	INHA	-3.7142	0.000630975	ENSGALG00000006851	PCDH11X		2.4992	4.81814e-28	ENSGALG00000017237	TYR	-1.7589	0.026958
ENSGALG00000007288	SNTN	-2.1798	0.0026947	ENSGALG00000004759	DHRS7B	-1.1835	0.000172218	ENSGALG00000004064	GPER1	-3.774	4.89204e-12	ENSGALG00000011243	DAZL	-3.7712	7.34049e-07	ENSGALG00000006895	CEP131		-1.0635	3.85674e-05	ENSGALG00000017350	RRM1	-1.0663	0.000273713
ENSGALG00000007324	TP63	-2.5261	2.1086e-06	ENSGALG00000004760	TMEM116	-1.9666	1.2487e-07	ENSGALG00000004078	-	-4.4217	2.14039e-18	ENSGALG00000011248	PLCL2	-1.1998	2.08089e-06	ENSGALG00000006898	EIF4ENIF1		-1.4037	2.96058e-09	ENSGALG00000017405	NPR3	1.3995	6.66721e-05
ENSGALG00000007356	MAP3K8	-1.7361	1.73673e-05	ENSGALG00000004788	TNFAIP8L3	1.1068	4.09213e-12	ENSGALG00000004083	GRIA1	-3.6279	2.50379e-07	ENSGALG00000011320	TMCC3	-1.3602	0.0231038	ENSGALG00000006955	CCNJ		-1.0119	0.00463771	ENSGALG00000017644	COTL1	1.0784	3.54769e-14
ENSGALG00000007358	CILP	-1.5516	0.00296161	ENSGALG00000004804	TGM3	-5.1177	0.00222449	ENSGALG00000004098	STK4	-1.1256	2.62345e-08	ENSGALG00000011347	IHH	-6.116	2.63393e-26	ENSGALG00000006968	HNF1A		-1.0559	0.0478749	ENSGALG00000017652	TTC9	1.2482	0.00897108
ENSGALG00000007367	WFIKKN2	1.3263	0.0247374	ENSGALG00000004809	PPIF	-2.0732	1.7834e-12	ENSGALG00000004123	PABPC1L	-2.8665	1.83988e-21	ENSGALG00000011349	MNR2	-10.0668	0.000121294	ENSGALG00000006989	HS3ST1L		-1.1358	0.0273428	ENSGALG00000017715	TINAGL1	1.0218	0.000439358
ENSGALG00000007371	IGDCC3	-1.4388	0.00189545	ENSGALG00000004813	IARS	-1.0167	0.00108985	ENSGALG00000004146	RIMS4	-3.0506	0.000273817	ENSGALG00000011355	WNT10A	-8.8057	0.00340024	ENSGALG00000006992	MMP9		1.3629	0.0321878	ENSGALG00000018296	MIR34A	2.3081	0.0116503
ENSGALG00000007412	MPZL2	-1.0483	0.00200587	ENSGALG00000004833	P3H1	1.0868	4.46015e-09	ENSGALG00000004152	C17H9orf78	-1.1455	1.98305e-06	ENSGALG00000011358	WNT6	-6.36	3.38456e-16	ENSGALG00000007001	TLR4		1.089	3.74973e-05	ENSGALG00000018700	PLPP7	1.0509	0.028885
ENSGALG00000007416	CD3E	-1.1602	0.00145102	ENSGALG00000004849	WSCD2	-2.7835	7.46061e-12	ENSGALG00000004161	CCNB2	-3.559	2.17159e-30	ENSGALG00000011369	LHX8	-3.1474	3.62643e-06	ENSGALG00000007007	KNDC1		-1.3085	1.65256e-06	ENSGALG00000019003	PRAG1	1.1545	0.00897131
ENSGALG00000007418	CD3D	-1.343	6.73111e-05	ENSGALG00000004852	DNM1	-2.346	1.5987e-32	ENSGALG00000004162	SLC16A6	-3.0924	6.11862e-24	ENSGALG00000011391	AMN	-2.5325	0.0206473	ENSGALG00000007114	APOA1		1.0955	0.0279237	ENSGALG00000019233	PLA2G10L	-1.4658	0.0278127
ENSGALG00000007507	MASTL	-1.6659	4.6333e-08	ENSGALG00000004853	LRP3	-1.1078	9.28997e-05	ENSGALG00000004163	NPHS2	-4.7353	0.00232439	ENSGALG00000011489	T	-2.0593	0.000251417	ENSGALG00000007118	SOHYE2L		1.5794	0.0213846	ENSGALG00000019741	PSMC3IP	-1.0512	0.00341409
ENSGALG00000007511	ITGB2	-1.1943	0.00149595	ENSGALG00000004879	SLC6A11	-5.2496	2.67368e-06	ENSGALG00000004173	AXDND1	-2.6054	8.93051e-06	ENSGALG00000011551	JCHAIN	-2.1501	3.31329e-13	ENSGALG00000007160	ARHGAP36		1.1852	2.41392e-08	ENSGALG00000019756	MLANA	-1.9485	0.00104692
ENSGALG00000007546	-	-1.3519	0.00855838	ENSGALG00000004897	GTSE1	-1.9218	2.4546e-14	ENSGALG00000004174	VPS26A	-1.2737	8.04274e-15	ENSGALG00000011562	PARK2	-1.8085	0.00336432	ENSGALG00000007179	ATP13A5		-4.0039	5.48334e-11	ENSGALG00000020143	GABRG1	2.6127	1.04424e-11
ENSGALG00000007562	FGF4	-2.8074	0.0111499	ENSGALG00000004903	CHST8	-1.8381	0.00946371	ENSGALG00000004179	ANAPC5	-1.3239	3.20001e-06	ENSGALG00000011565	TDRD9	-1.3716	0.00701657	ENSGALG00000007186	TMEM268		1.0775	2.7644e-06	ENSGALG00000020151	NMU	7.7814	0.0449955
ENSGALG00000007569	KBTBD8	-1.5885	7.2876e-15	ENSGALG00000004929	GID4	-1.2305	0.000210641	ENSGALG00000004184	SPARC	1.2484	3.68675e-16	ENSGALG00000011579	-	-2.2681	0.00113901	ENSGALG00000007191	TK1		-1.3711	6.44597e-06	ENSGALG00000020392	PRIMA1	1.0769	0.0493519
ENSGALG00000007579	APBB1IP	-1.0066	0.0116924	ENSGALG00000004936	GLRA4	-1.8116	0.00210206	ENSGALG00000004195	KIF4A	-1.963	3.82911e-09	ENSGALG00000011594	NR1H4	2.2696	4.51215e-05	ENSGALG00000007193	HRASLS		1.0924	6.81255e-07	ENSGALG00000020703	GRB14	1.4666	0.0151279
ENSGALG00000007593	JAKMIP2	-1.4273	6.28339e-05	ENSGALG00000004947	POLR3A	-2.0475	8.31531e-07	ENSGALG00000004198	PDZD11	-1.1352	4.63656e-10	ENSGALG00000011616	NPFFR2	-8.0768	0.0476753	ENSGALG00000007222	UTS2B		1.9429	0.0311721	ENSGALG00000021139	IGLL1	1.6109	0.0127561
ENSGALG00000007618	BTG4	-3.2273	2.13513e-05	ENSGALG00000004948	GLA	-1.0647	0.000497339	ENSGALG00000004199	TMEM184A	-3.5414	2.7013e-19	ENSGALG00000011621	IGF2R	-1.7536	7.30548e-10	ENSGALG00000007254	ARHGAP12		-1.3318	1.47085e-06	ENSGALG00000021451	-	1.3405	0.00271596
ENSGALG00000007631	MEGF11	-1.5152	0.000203384	ENSGALG00000004958	BTK	-1.5548	0.000104774	ENSGALG00000004205	SOAT1	-1.652	3.65012e-10	ENSGALG00000011635	TFCP2L1	-1.6179	0.0448652	ENSGALG00000007269	GABRA3		-5.4587	7.20063e-06	ENSGALG00000021525	ISLR	1.1539	1.21007e-06
ENSGALG00000007638	HMOX2	-1.174	3.54245e-08	ENSGALG00000004960	FBN1	1.8299	1.79546e-17	ENSGALG00000004216	TOR3A	-2.3962	2.9474e-18	ENSGALG00000011663	FNDC1	1.1929	1.52058e-06	ENSGALG00000007284	SYNPR		-1.0085	0.00249704	ENSGALG00000021620	TMEM59L	1.2018	0.040496
ENSGALG00000007647	MYO3A	-2.4606	1.82428e-05	ENSGALG00000004966	NYAP2	-3.8481	1.90947e-18	ENSGALG00000004224	MAD1L1	-1.6054	1.12679e-11	ENSGALG00000011664	RASSF6	-1.4264	2.11041e-05	ENSGALG00000007320	FXYD2		1.4935	0.00179192	ENSGALG00000021647	NRTN	-1.0495	0.00941194
ENSGALG00000007666	KCNIP2	-2.3469	0.000219918	ENSGALG00000004974	PPARG	1.1789	1.03963e-23	ENSGALG00000004230	LIPC	3.125	2.45141e-09	ENSGALG00000011735	XCR1	-3.5969	0.0103708	ENSGALG00000007324	TP63		-1.9502	0.01902	ENSGALG00000023122	SULT1B	1.1452	0.00209028
ENSGALG00000007690	TFAP2C	-2.4991	2.59147e-10	ENSGALG00000004980	KCNMA1	1.5452	4.54711e-27	ENSGALG00000004240	ORAI1	-1.1427	0.000637066	ENSGALG00000011805	UGT2A1	1.1271	0.0398593	ENSGALG00000007354	CIT		-1.4907	1.02222e-06	ENSGALG00000023193	SOCS1L	-1.107	0.00878703
ENSGALG00000007703	-	-1.2272	2.57953e-05	ENSGALG00000005004	SAMD8	-1.273	3.91757e-06	ENSGALG00000004243	IFITM1	-7.1257	2.42139e-16	ENSGALG00000011875	TRPC3	-3.0214	1.90711e-13	ENSGALG00000007367	WFIKKN2		1.7862	7.69792e-07	ENSGALG00000023411	CD180	1.4381	0.0311718
ENSGALG00000007706	FGF8	-2.9288	8.81166e-08	ENSGALG00000005005	MIEF2	-2.2515	8.00568e-16	ENSGALG00000004245	NUDT1	-1.3227	0.000454266	ENSGALG00000011889	PRKCH	-1.0358	0.00171577	ENSGALG00000007409	SCN4B		1.6857	5.05794e-16	ENSGALG00000023521	ADRA2A	1.0663	0.00383201
ENSGALG00000007720	AIFM3	-1.5236	1.34761e-05	ENSGALG00000005031	DRP2	1.1844	0.00411061	ENSGALG00000004246	SLC6A4	-2.3477	2.19975e-10	ENSGALG00000011962	NDNF	-2.0675	2.98665e-09	ENSGALG00000007412	MPZL2		-1.2957	0.00028408	ENSGALG00000023576	PIM3	1.0974	0.00067818
ENSGALG00000007728	PRODH	-1.4118	3.94204e-10	ENSGALG00000005078	NUP210	-1.3845	2.58742e-05	ENSGALG00000004247	MORN3	-1.0453	0.0294502	ENSGALG00000012015	NDST4	-4.0412	5.10276e-07	ENSGALG00000007419	MASP1		-2.5014	0.0298274	ENSGALG00000023622	AVD	2.2362	0.0231448
ENSGALG00000007768	AURKA	-1.5778	7.8306e-07	ENSGALG00000005079	VCL	1.0637	9.12571e-09	ENSGALG00000004249	GRHL3	-1.3264	0.00162211	ENSGALG00000012089	C5H14orf37	-5.8163	1.40668e-09	ENSGALG00000007441	MAP6		-2.5458	0.00551895	ENSGALG00000023626	NTN1	-1.4573	7.72791e-07
ENSGALG00000007796	BCAS1	-1.8404	5.30865e-10	ENSGALG00000005084	TRIM37	-1.3985	2.37286e-12	ENSGALG00000004254	TMEM120B	-1.8886	1.38262e-07	ENSGALG00000012092	ESYT3	-4.7181	2.39985e-23	ENSGALG00000007466	EDNRB2		-1.5376	0.00606277	ENSGALG00000023772	HSPB7	1.384	0.000728346
ENSGALG00000007806	FGF16	-1.3894	0.00485709	ENSGALG00000005086	PLAU	-3.8611	0.0143845	ENSGALG00000004255	SNX8	-1.4799	7.78541e-11	ENSGALG00000012095	C5H14ORF105	-9.5746	0.00184585	ENSGALG00000007503	KMO		1.7019	0.0264809	ENSGALG00000023781	TREM2	1.4951	0.000116122
ENSGALG00000007817	EHF	-2.613	0.000557651	ENSGALG00000005094	GRAP	-1.2132	0.0328745	ENSGALG00000004261	AQP9	-1.9683	0.00215478	ENSGALG00000012100	CFAP221	-3.9849	3.1272e-07	ENSGALG00000007507	MASTL		-1.531	2.21014e-05	ENSGALG00000024481	CENPS	-1.5292	6.45446e-07
ENSGALG00000007831	TLX1	-2.4764	0.0250078	ENSGALG00000005122	MYO1H	-7.3662	3.39264e-70	ENSGALG00000004267	SIGIRR	-2.9809	0.0145765	ENSGALG00000012106	SCTR	-10.043	0.000568491	ENSGALG00000007508	HPSE2		-1.0085	0.0458012	ENSGALG00000025163	MIR1627	8.0038	0.0279321
ENSGALG00000007864	ARMC3	-1.8713	0.000323893	ENSGALG00000005125	LSM14B	-1.2288	2.2448e-08	ENSGALG00000004273	RALGPS2	-2.1009	3.61486e-17	ENSGALG00000012131	ELOVL6	-1.1079	3.60134e-05	ENSGALG00000007530	-		-1.2012	0.00624756	ENSGALG00000025342	MIR1640	8.3219	0.0177552
ENSGALG00000007886	PAMR1	-1.8527	6.53919e-07	ENSGALG00000005139	CLTC	-1.1135	2.64058e-09	ENSGALG00000004280	ANO9	-2.763	0.000380531	ENSGALG00000012145	TBPL2	-7.1431	3.06848e-08	ENSGALG00000007536	-		-1.0448	0.00463174	ENSGALG00000025748	FGF9	1.2392	0.0311507
ENSGALG00000007909	IQCH	-1.3329	0.00169804	ENSGALG00000005140	RRAD	-1.1915	0.0143186	ENSGALG00000004285	HNF4A	-2.6951	0.0194313	ENSGALG00000012156	DPP10	-1.4476	3.64637e-07	ENSGALG00000007609	ARHGAP19		-1.3257	0.00139046	ENSGALG00000025751	NMRK2	-1.0216	0.000338232
ENSGALG00000007912	ATP9A	-1.0327	0.000256125	ENSGALG00000005156	NTL	-1.1216	0.00383757	ENSGALG00000004297	DNAH1	-5.1132	2.31489e-24	ENSGALG00000012216	BMPR1B	-1.5141	4.698e-07	ENSGALG00000007618	BTG4		-4.1753	0.0251263	ENSGALG00000025810	CCNB3	-1.5473	6.97305e-06
ENSGALG00000007920	PRR5L	-1.9543	1.20983e-05	ENSGALG00000005170	HRH3	-2.4067	0.0235197	ENSGALG00000004320	FAT2	-2.9402	0.00992262	ENSGALG00000012297	GRM1	-4.8972	0.0166783	ENSGALG00000007631	MEGF11		-2.4099	6.34473e-05	ENSGALG00000025996	MKI67	-1.4834	1.21687e-08
ENSGALG00000007927	CNTN6	-2.6211	6.24971e-11	ENSGALG00000005171	AP1S3	-2.209	2.73463e-07	ENSGALG00000004322	AHR1B	-4.2557	1.87877e-05	ENSGALG00000012300	RAB32	-1.449	2.99313e-05	ENSGALG00000007669	EGR1		2.2602	2.04805e-13	ENSGALG00000026091	CACNG4	2.0034	0.00652105
ENSGALG00000007929	DIXDC1	-1.162	9.2151e-05	ENSGALG00000005217	MOGAT1	-1.1394	0.0326431	ENSGALG00000004342	ORC6	-1.2234	0.00305484	ENSGALG00000012307	GALR3	-3.9955	0.00299828	ENSGALG00000007676	EME1		-1.1563	6.00433e-10	ENSGALG00000026301	-	-1.2563	0.00542105
ENSGALG00000007932	TRAF6	-1.5385	9.50884e-06	ENSGALG00000005226	MYOZ1	-2.5099	0.00197263	ENSGALG00000004369	PYGO1	-1.3601	4.23902e-06	ENSGALG00000012317	ADGB	-4.124	1.4873e-08	ENSGALG00000007690	TFAP2C		-2.3427	0.000622061	ENSGALG00000026395	TRABD2A	-1.9832	0.018711
ENSGALG00000007954	TBC1D10A	-1.2991	8.87826e-13	ENSGALG00000005232	USP54	-1.2425	4.83048e-06	ENSGALG00000004373	KCNJ16	-4.1565	0.0307284	ENSGALG00000012362	THSD7B	-1.0658	0.0443758	ENSGALG00000007706	FGF8		-3.2695	0.0181192	ENSGALG00000026572	RGS5	1.8217	4.36573e-09
ENSGALG00000007959	SLC26A3	-1.8133	0.0178036	ENSGALG00000005245	SGPP2	-3.206	9.10137e-08	ENSGALG00000004400	SPECC1	-1.4174	4.47179e-07	ENSGALG00000012401	GPR137C	-1.2037	0.00942204	ENSGALG00000007712	MYO1B		1.0588	5.26746e-34	ENSGALG00000026768	SLCO4C1	1.589	0.0307403
ENSGALG00000007964	GATSL3	-2.0436	1.28001e-08	ENSGALG00000005258	SSTR5	-7.4132	6.6327e-14	ENSGALG00000004401	WNT11B	-6.3599	2.66506e-24	ENSGALG00000012420	CG-1B	1.0446	1.05068e-05	ENSGALG00000007720	AIFM3		-1.029	0.0259526	ENSGALG00000026790	DMRT2	4.4751	0.000857739
ENSGALG00000007972	TRPC5	-2.9262	2.53316e-06	ENSGALG00000005259	VIPR1	-1.7171	0.00656269	ENSGALG00000004424	SEC16B	-1.5054	0.000672993	ENSGALG00000012442	MFNG	-1.3478	0.0130317	ENSGALG00000007732	RTN4R		-1.8886	0.00276188	ENSGALG00000026862	CLDN1	1.6527	0.000349401
ENSGALG00000007993	DCX	-1.3908	6.89035e-09	ENSGALG00000005263	SOX8	-2.2137	0.0315831	ENSGALG00000004436	CYP3A4	-2.3011	1.71579e-09	ENSGALG00000012525	FMNL2	-1.1284	5.02008e-09	ENSGALG00000007766	KIAA1217		1.0738	1.9993e-21	ENSGALG00000026884	PINLYP	1.2604	0.0126374
ENSGALG00000007998	SLC26A4	-2.288	0.0240603	ENSGALG00000005266	BEAN1	1.5176	2.25629e-10	ENSGALG00000004441	CPSF4L	-5.8848	3.14249e-09	ENSGALG00000012594	NTRK2	-1.2807	0.000271566	ENSGALG00000007768	AURKA		-2.3038	6.99888e-10	ENSGALG00000027036	PKIB	1.0468	0.0364465
ENSGALG00000008007	ITGA11	1.1535	2.49557e-11	ENSGALG00000005285	TBX4	-6.4105	0.000135373	ENSGALG00000004444	SHCBP1	-2.2445	8.21779e-08	ENSGALG00000012704	MYLIP	-1.1582	1.58326e-07	ENSGALG00000007785	PROK2		2.4208	0.000951677	ENSGALG00000027198	TMEM47	1.0409	0.000456888
ENSGALG00000008018	SNAI1	-1.0802	0.000123844	ENSGALG00000005291	-	-2.4449	8.58108e-14	ENSGALG00000004449	CYP3A5	-3.8754	5.11326e-06	ENSGALG00000012735	EDN1	-1.1198	0.0184075	ENSGALG00000007786	DOK5		1.5243	1.72069e-07	ENSGALG00000027423	SLC26A1	-1.6193	0.00651075
ENSGALG00000008037	HORMAD2	-1.4038	0.0219015	ENSGALG00000005294	PPFIBP2	-1.9409	2.79324e-10	ENSGALG00000004492	PIGL	-1.5172	0.0033956	ENSGALG00000012768	GCM2	-9.0084	0.00200054	ENSGALG00000007806	FGF16		-1.4238	0.0168938	ENSGALG00000027454	CENPW	-1.3679	1.0368e-05
ENSGALG00000008043	CORO2B	-1.1915	1.593e-07	ENSGALG00000005318	OVCH2	-1.9003	0.00807899	ENSGALG00000004494	CCNE1	-1.1284	4.60581e-05	ENSGALG00000012816	SLC22A23	-1.3989	1.40932e-05	ENSGALG00000007862	CNTN3		-1.9084	6.38961e-09	ENSGALG00000027587	LRG1	2.0939	0.00133242
ENSGALG00000008072	CHRDL1	-1.0891	0.000156502	ENSGALG00000005319	CDH8	-9.8455	0.000328564	ENSGALG00000004525	TSPAN10	-5.2009	5.22673e-07	ENSGALG00000012823	TRIM24	-1.0246	9.48503e-06	ENSGALG00000007927	CNTN6		-3.9643	8.32243e-05	ENSGALG00000027871	MAD2L1BP	-1.0923	0.00834403
ENSGALG00000008085	NEFH	-2.6846	8.01837e-05	ENSGALG00000005323	DIRAS2	-2.821	0.00847475	ENSGALG00000004526	TNR	2.8589	0.00536851	ENSGALG00000012830	IRF4	-1.7376	0.00117321	ENSGALG00000007945	CRYAB		-1.205	0.00262453	ENSGALG00000027874	CHAC1	1.9289	3.11259e-06
ENSGALG00000008109	CDHR3	-1.0787	0.046894	ENSGALG00000005331	GJC2	1.1399	8.71097e-14	ENSGALG00000004538	TNN	-2.4425	0.000302731	ENSGALG00000012834	AKR1D1	-1.7674	0.000201697	ENSGALG00000007956	PLXDC2		1.4163	9.06954e-11	ENSGALG00000027961	PCASP2	1.1846	0.000905841
ENSGALG00000008127	SPI1	-1.2379	0.000558986	ENSGALG00000005332	CACNA1D	-1.0978	0.0164403	ENSGALG00000004545	WDR72	-6.812	0.000181766	ENSGALG00000012850	RAB19	-1.6824	0.000276786	ENSGALG00000007964	GATSL3		-1.21	0.0117833	ENSGALG00000028318	CDKN1A	1.2402	9.65014e-05
ENSGALG00000008177	NOS1	-1.8703	0.000370256	ENSGALG00000005350	USP32	-1.0027	0.000215703	ENSGALG00000004557	WIPI2	-1.0031	0.000109283	ENSGALG00000012875	WEE2	-3.989	5.22869e-10	ENSGALG00000007980	KCNG1		1.2849	0.0200487	ENSGALG00000028357	MMR1L2	1.313	0.0222803
ENSGALG00000008198	TPCN3	-2.0781	2.15585e-09	ENSGALG00000005361	HPRTL	-9.0187	3.0537e-09	ENSGALG00000004562	HVCN1	-1.1443	0.000885691	ENSGALG00000012906	CDH20	-2.6643	7.88817e-05	ENSGALG00000007993	DCX		-2.6768	6.74249e-25	ENSGALG00000028373	GAS2L3	-1.1628	0.000392014
ENSGALG00000008206	TESC	-2.1802	3.02849e-05	ENSGALG00000005369	BTBD10	-1.2374	1.03776e-06	ENSGALG00000004582	MYL2	-3.8976	0.000649916	ENSGALG00000012913	PKP2	-1.2387	1.62082e-06	ENSGALG00000008006	CAPN6		-1.6878	7.75959e-05	ENSGALG00000028407	GDF9	3.3748	0.014578
ENSGALG00000008234	ORC2	-1.8667	1.25871e-12	ENSGALG00000005377	WWOX	-1.7407	1.02149e-06	ENSGALG00000004598	CUX2	-2.0577	6.52927e-07	ENSGALG00000012978	CDYL2	-1.0995	0.00300792	ENSGALG00000008014	CEBPB		1.3422	7.61345e-07	ENSGALG00000028501	DCK	-1.0116	0.000208181
ENSGALG00000008257	MERTK	-1.1784	0.00034426	ENSGALG00000005397	GGNBP2	-1.0219	1.1417e-05	ENSGALG00000004631	DRAXIN	-2.4832	2.07814e-10	ENSGALG00000012984	MYO5B	-6.7758	2.77645e-06	ENSGALG00000008060	PRKAR2B		1.1843	5.1717e-10	ENSGALG00000028536	MPEG1	1.6028	1.74257e-08
ENSGALG00000008273	CALHM3	-2.5901	0.0103251	ENSGALG00000005400	CACNA2D3	-6.5008	1.77899e-11	ENSGALG00000004640	MAD2L2	-1.0657	0.000119251	ENSGALG00000012987	CCDC77	-1.5467	0.000115295	ENSGALG00000008095	KIF23		-1.2546	0.00138478	ENSGALG00000028551	GSTAL2	-1.4407	3.74621e-17
ENSGALG00000008317	SDSL	-2.2706	0.0332149	ENSGALG00000005403	DHRS11	-1.414	1.03288e-07	ENSGALG00000004645	TBC1D13	-1.1794	6.71838e-10	ENSGALG00000012988	B4GALNT3	-1.4874	0.0089914	ENSGALG00000008103	CEP41		-1.1449	7.29286e-05	ENSGALG00000028655	MIR6607	1.3284	0.0016916
ENSGALG00000008409	GSTO1	-1.6613	1.96449e-18	ENSGALG00000005412	SNAP47	-2.3636	4.2398e-06	ENSGALG00000004655	SMURF1	1.0441	1.23841e-14	ENSGALG00000013085	PTPRO	-2.706	0.0309188	ENSGALG00000008127	SPI1		1.0814	1.30333e-05	ENSGALG00000028790	DNASE2B	1.5315	0.000670988
ENSGALG00000008411	GHRL	-1.7606	0.000823461	ENSGALG00000005418	FRRS1	-1.9922	1.79861e-10	ENSGALG00000004665	KPNA7	-6.6758	1.34132e-06	ENSGALG00000013097	SLC15A5	-4.2461	4.26444e-09	ENSGALG00000008141	COL4A5		-1.0237	0.00010775	ENSGALG00000028928	LCAT	2.6594	0.000401315
ENSGALG00000008417	CFAP58	-2.7275	1.52974e-10	ENSGALG00000005419	ERC2	-2.9232	0.000141196	ENSGALG00000004671	ANKRD27	-1.5295	2.85188e-07	ENSGALG00000013102	COBL	-1.0804	9.14802e-08	ENSGALG00000008175	ORC5		-1.5193	3.48257e-07	ENSGALG00000029011	SLC35F1	-2.4579	1.80862e-07
ENSGALG00000008434	SORCS3	-2.2079	8.25805e-07	ENSGALG00000005420	AATF	-1.0949	0.00101347	ENSGALG00000004704	TDRD12	-2.567	1.05677e-07	ENSGALG00000013173	PYROXD1	-1.2737	0.00033099	ENSGALG00000008181	MADD		-1.5371	7.62815e-11	ENSGALG00000029264	PI15	-1.4972	6.43003e-05
ENSGALG00000008456	CACNA1B	-2.0651	3.15291e-06	ENSGALG00000005426	FREM1	-1.4503	3.18512e-05	ENSGALG00000004722	ASPN	2.0671	7.42207e-29	ENSGALG00000013177	BCAT1	-1.7791	1.00338e-08	ENSGALG00000008188	TRIM36		-1.5624	2.57499e-06	ENSGALG00000029322	FBXO39	-1.323	1.55603e-05
ENSGALG00000008462	CDK3	-3.904	0.000411736	ENSGALG00000005438	PARVA	1.137	9.1537e-09	ENSGALG00000004729	SLC7A10	-1.4631	0.0172042	ENSGALG00000013183	TERT	-1.4229	0.0119878	ENSGALG00000008198	TPCN3		-1.5573	3.96229e-06	ENSGALG00000029382	BARX2	-3.6252	0.000206321
ENSGALG00000008465	SORCS1	-1.2838	2.11285e-05	ENSGALG00000005462	ZP4	-11.4237	2.48623e-14	ENSGALG00000004742	BMP15	-4.6123	9.1231e-13	ENSGALG00000013211	ST8SIA1	-1.3111	0.00137897	ENSGALG00000008206	TESC		-1.7961	0.00193482	ENSGALG00000029416	TRPC6	1.3881	5.89437e-11
ENSGALG00000008498	MALRD1	-2.1998	0.00114944	ENSGALG00000005483	CDH13	1.2214	2.47177e-18	ENSGALG00000004749	TMEM11	-1.0075	0.000156447	ENSGALG00000013225	VAT1L	-3.2047	6.57433e-17	ENSGALG00000008231	PACSIN3		-1.6829	6.2374e-09	ENSGALG00000029449	RFC2	-1.0243	4.63011e-05
ENSGALG00000008601	AHSG	2.4305	0.0382412	ENSGALG00000005499	IL17RD	-1.6983	1.37898e-05	ENSGALG00000004759	DHRS7B	-1.5817	9.01647e-09	ENSGALG00000013287	C4H4ORF47	-2.3479	0.00740529	ENSGALG00000008233	BUB1		-1.4443	8.80095e-05	ENSGALG00000029617	COL17A1	1.1832	0.0183711
ENSGALG00000008602	SLC39A12	-2.8202	2.49709e-07	ENSGALG00000005503	WFDC1	1.2154	3.71276e-10	ENSGALG00000004760	TMEM116	-1.7596	1.33758e-06	ENSGALG00000013409	CYSP1L	-4.1318	3.24094e-05	ENSGALG00000008256	BLM		-1.2728	1.02006e-06	ENSGALG00000029819	SCG2	1.008	0.00184935
ENSGALG00000008606	NDUFS1	-1.1212	7.71968e-06	ENSGALG00000005519	TLL2	-5.554	9.73824e-34	ENSGALG00000004782	TSEN15	-1.1957	0.00257619	ENSGALG00000013575	IFI6	1.3409	0.00920976	ENSGALG00000008297	SEMA4B		-1.4978	9.58093e-08	ENSGALG00000029968	GADD45B	1.2098	0.0183561
ENSGALG00000008635	-	-2.3191	0.0333633	ENSGALG00000005547	PIK3AP1	-3.9013	2.16334e-37	ENSGALG00000004794	H2AFY2	-1.4261	1.87966e-09	ENSGALG00000013600	GTF2E1L	-7.2046	8.86753e-06	ENSGALG00000008314	ARL8B		-1.2987	6.30562e-08	ENSGALG00000030022	FANCL	-1.3413	4.57324e-07
ENSGALG00000008638	MMR1L3	-1.2105	0.00196807	ENSGALG00000005572	NOXO1	-8.4133	1.0744e-13	ENSGALG00000004809	PPIF	-2.4267	9.1542e-18	ENSGALG00000013626	GMNN	-1.1268	0.00317605	ENSGALG00000008367	MDK		1.4047	2.73622e-05	ENSGALG00000030034	G6PC	1.391	0.000902985
ENSGALG00000008660	CST7	-1.6474	0.0231219	ENSGALG00000005575	AKAP1	-1.0202	2.14578e-05	ENSGALG00000004813	IARS	-1.3203	1.50647e-07	ENSGALG00000013640	MBP	-1.9284	2.90821e-08	ENSGALG00000008383	SFR1		-1.4144	1.92895e-06	ENSGALG00000030038	C3	1.7949	1.94086e-09
ENSGALG00000008661	CYR61	1.0472	3.79615e-05	ENSGALG00000005589	SYNGR3	-1.4483	0.0036446	ENSGALG00000004849	WSCD2	-2.0287	2.82874e-05	ENSGALG00000013660	ZNF516	-1.1418	6.54428e-05	ENSGALG00000008417	CFAP58		-1.1792	0.0495311	ENSGALG00000030075	FCGBPL	1.4013	0.00276331
ENSGALG00000008697	RBM20	-2.424	2.13231e-05	ENSGALG00000005595	HPS4	-1.0399	0.00106941	ENSGALG00000004852	DNM1	-2.5415	1.2684e-32	ENSGALG00000013663	FGF20	-9.888	0.000117853	ENSGALG00000008516	CPO		2.8156	0.0070651	ENSGALG00000030140	CCDC3	1.5561	9.22241e-15
ENSGALG00000008701	XDH	-2.3638	2.51056e-05	ENSGALG00000005599	UGT8L	-8.1255	1.77456e-38	ENSGALG00000004860	RASD1	2.4846	0.00944663	ENSGALG00000013697	CNDP1	-1.347	0.00486464	ENSGALG00000008538	GINS1		-1.6682	1.01935e-06	ENSGALG00000030157	MCTP2	-1.3181	1.71453e-10
ENSGALG00000008704	CUBN	-2.6069	1.6817e-12	ENSGALG00000005601	DNAH12	-4.3062	9.98517e-23	ENSGALG00000004879	SLC6A11	-5.7415	6.33768e-07	ENSGALG00000013809	-	-1.3291	2.09537e-05	ENSGALG00000008548	MDH1B		-1.402	0.020534	ENSGALG00000030250	SV2B	-2.463	0.0469084
ENSGALG00000008709	MCOLN3	-2.3841	0.0124204	ENSGALG00000005609	OGFR	-1.9205	1.24193e-13	ENSGALG00000004897	GTSE1	-3.2268	7.68895e-20	ENSGALG00000013900	MAP7	-1.9611	0.000201535	ENSGALG00000008562	DYTN		-2.0677	0.0467051	ENSGALG00000030251	ADCY8	2.1055	0.0115488
ENSGALG00000008722	MCOLN2	-2.5736	3.26634e-09	ENSGALG00000005613	PITX3	-1.7855	0.0423984	ENSGALG00000004926	ATPAF2	-1.2966	1.59497e-05	ENSGALG00000013994	TAAR1	-2.0507	8.85303e-06	ENSGALG00000008584	NUSAP1		-1.5352	6.1555e-06	ENSGALG00000030303	PPP1R3B	1.7769	5.33617e-07
ENSGALG00000008732	OTOR	-2.9012	0.00174317	ENSGALG00000005621	CAMK2A	-2.8817	2.83035e-06	ENSGALG00000004929	GID4	-1.1342	0.00204846	ENSGALG00000014085	TM7SF3	-1.8136	2.15522e-08	ENSGALG00000008601	AHSG		-4.1085	0.0177491	ENSGALG00000030313	RAD51	-1.2534	0.00104004
ENSGALG00000008734	PCSK2	1.0928	3.90056e-07	ENSGALG00000005628	COL9A3	-3.4067	6.89802e-14	ENSGALG00000004936	GLRA4	-2.9592	5.33656e-06	ENSGALG00000014138	NFXL1	-1.0865	0.00397002	ENSGALG00000008602	SLC39A12		-3.7272	0.000393292	ENSGALG00000030368	BLB3	-1.2776	0.0212393
ENSGALG00000008744	MCF2L2	-1.5956	1.58163e-15	ENSGALG00000005631	TRPM2	1.1262	4.12759e-06	ENSGALG00000004940	TAMM41	-1.2063	8.7966e-05	ENSGALG00000014202	GABRA4	-2.1162	0.0133685	ENSGALG00000008661	CYR61		1.454	3.98088e-10	ENSGALG00000030432	RASSF2	1.0451	0.00358407
ENSGALG00000008756	PLEK	-2.0211	2.49492e-12	ENSGALG00000005638	IL2RG	-1.3892	0.00153655	ENSGALG00000004947	POLR3A	-2.3597	3.78765e-10	ENSGALG00000014206	GABRA2	1.1669	0.0454832	ENSGALG00000008691	SNX5		-1.825	3.15663e-10	ENSGALG00000030597	KIF11	-1.397	1.22262e-07
ENSGALG00000008757	CNRIP1	-1.6191	2.58104e-08	ENSGALG00000005649	TMEM150A	1.1621	2.5123e-09	ENSGALG00000004960	FBN1	1.8428	6.95006e-21	ENSGALG00000014218	PHF21B	-1.1302	0.0192569	ENSGALG00000008697	RBM20		-2.9683	0.000299047	ENSGALG00000030647	MFAP2	-1.7522	3.22458e-05
ENSGALG00000008759	LAMP3	-1.2205	0.019162	ENSGALG00000005672	SLC6A7	3.2334	2.1397e-05	ENSGALG00000004966	NYAP2	-4.0835	5.67743e-14	ENSGALG00000014453	TENT5C	-3.0513	3.01924e-16	ENSGALG00000008698	MGME1		-1.5475	3.80196e-17	ENSGALG00000030776	METTL7A	1.4929	1.38525e-09
ENSGALG00000008763	SSX2IP	-1.8672	4.52775e-10	ENSGALG00000005675	PTTG1IP	-2.5524	9.68338e-35	ENSGALG00000004974	PPARG	1.4297	2.45437e-32	ENSGALG00000014537	BMF	-1.569	3.36488e-05	ENSGALG00000008703	RFC4		-1.1882	4.3506e-08	ENSGALG00000030836	PSD2	-1.1271	0.00341311
ENSGALG00000008874	SLC13A1	-3.1334	0.0082477	ENSGALG00000005684	FBXL15	-2.666	3.13792e-14	ENSGALG00000004980	KCNMA1	2.618	3.29052e-34	ENSGALG00000014649	MBLAC2	-1.1977	0.00919701	ENSGALG00000008704	CUBN		-1.2223	0.00518076	ENSGALG00000030886	PTGDS	1.0874	0.00125579
ENSGALG00000008905	HABP2	-2.1943	0.0449597	ENSGALG00000005687	CUEDC2	-1.0802	4.54903e-05	ENSGALG00000004991	MKRN2	-1.049	0.000181204	ENSGALG00000014668	MCTP1	-1.7078	2.58542e-06	ENSGALG00000008713	BIRC5		-1.5791	1.07522e-06	ENSGALG00000031341	MGAM	1.1734	4.54768e-05
ENSGALG00000008908	NEUROD1	-3.3759	0.000260915	ENSGALG00000005696	ABHD6	-2.1979	9.06785e-18	ENSGALG00000005004	SAMD8	-1.2489	1.70007e-06	ENSGALG00000014675	RHOBTB3	-1.712	3.01094e-05	ENSGALG00000008722	MCOLN2		-1.9973	0.00157148	ENSGALG00000031373	PADIL	-1.9287	0.00868559
ENSGALG00000008909	USP13	-1.6857	2.90355e-07	ENSGALG00000005699	NLK	-1.9628	1.02004e-12	ENSGALG00000005005	MIEF2	-2.2193	8.59974e-15	ENSGALG00000014713	DDX4	-3.9355	0.00486707	ENSGALG00000008727	PLA2G4B		1.2272	0.000130937	ENSGALG00000031496	SPIK5	-1.2095	0.0214504
ENSGALG00000008910	CERKL	-3.1476	3.15115e-05	ENSGALG00000005718	BHLHE23	-2.2829	7.1414e-05	ENSGALG00000005037	TEX14	-1.3262	0.000284686	ENSGALG00000014721	MIER3	-1.2511	0.000210019	ENSGALG00000008733	LPAR3		1.1103	0.0230674	ENSGALG00000031524	MTBP	-1.3725	0.000106766
ENSGALG00000008926	CADPS2	-1.326	1.23125e-05	ENSGALG00000005737	SGSM2	-1.2274	0.000127292	ENSGALG00000005038	CENPI	-1.8918	3.64941e-07	ENSGALG00000014793	DLGAP1L	-9.9476	0.000233672	ENSGALG00000008734	PCSK2		-1.8527	1.15577e-08	ENSGALG00000031597	HBM	1.462	0.0176169
ENSGALG00000008930	B3GNT2	-1.2023	0.000643375	ENSGALG00000005739	SCD	-1.9886	4.78906e-07	ENSGALG00000005078	NUP210	-1.1548	0.00024183	ENSGALG00000014812	SIDT1	-4.0336	1.21417e-14	ENSGALG00000008747	ITGA8		1.15	1.55916e-08	ENSGALG00000031826	MYOT	-1.575	0.0119286
ENSGALG00000008952	NOXA1	-1.1635	0.0344337	ENSGALG00000005750	SWAP70	-1.0582	4.60698e-09	ENSGALG00000005079	VCL	1.3879	2.54312e-26	ENSGALG00000014854	MYL12A	1.3281	5.98787e-05	ENSGALG00000008909	USP13		-1.311	0.000631409	ENSGALG00000031916	ZP1	1.1832	6.55677e-14
ENSGALG00000008954	RUNDC3B	-1.1196	4.84711e-05	ENSGALG00000005752	ABCA4	-2.4389	5.85932e-05	ENSGALG00000005084	TRIM37	-1.6062	1.4186e-17	ENSGALG00000014872	FGF10	-1.579	0.0413946	ENSGALG00000008914	NRAP		-2.5013	8.80972e-05	ENSGALG00000032022	CDH10	-1.7707	0.0311988
ENSGALG00000008969	EPCAM	-2.0959	1.16781e-14	ENSGALG00000005762	BIRC7	-8.012	7.00162e-59	ENSGALG00000005093	SMG8	-1.0015	7.5881e-05	ENSGALG00000014875	HCN1	-8.0084	0.019174	ENSGALG00000008918	LAMP5		1.2428	6.57039e-20	ENSGALG00000032260	IL10RA	1.1204	0.0276251
ENSGALG00000008996	ANKEF1	-2.4103	0.00580984	ENSGALG00000005763	VILL	-5.4342	1.4214e-13	ENSGALG00000005122	MYO1H	-5.9631	1.14207e-08	ENSGALG00000014907	DCBLD1	-1.6422	6.87027e-06	ENSGALG00000008940	SPTBN5		1.4389	4.0023e-08	ENSGALG00000032270	NCAPH	-1.3643	1.93206e-06
ENSGALG00000008998	TOGARAM2	-1.4623	0.00344488	ENSGALG00000005766	PKD2L1	-6.3831	5.72763e-07	ENSGALG00000005125	LSM14B	-1.7266	1.33471e-18	ENSGALG00000014910	COLEC12	-1.714	1.36539e-18	ENSGALG00000008942	FOXN2		-1.279	8.38494e-06	ENSGALG00000032282	CALB1	-5.7308	6.62814e-17
ENSGALG00000009012	ZNF385B	-2.4647	1.82514e-05	ENSGALG00000005774	NKAIN4	-1.9552	1.2645e-12	ENSGALG00000005139	CLTC	-1.1961	1.1933e-07	ENSGALG00000014955	FAM26D	-7.0498	8.68271e-06	ENSGALG00000008969	EPCAM		-4.9921	5.05438e-07	ENSGALG00000032344	-	1.1327	0.0497238
ENSGALG00000009026	CFAP69	-2.3752	1.38338e-07	ENSGALG00000005778	SLC2A11L5	-1.2334	0.000359833	ENSGALG00000005140	RRAD	-1.0893	0.0430368	ENSGALG00000014965	COL10A1	1.946	0.0392306	ENSGALG00000008980	VWA2		-4.5159	1.26988e-08	ENSGALG00000032398	ASPM	-1.4577	4.04781e-08
ENSGALG00000009037	SPTLC3	-2.2801	0.000198612	ENSGALG00000005795	CYP2C23a	-7.2965	3.83541e-14	ENSGALG00000005145	SS18L1	-2.1715	0.0238623	ENSGALG00000014971	SLC2A9	-5.6717	2.44503e-14	ENSGALG00000009003	SNAP25		-2.5801	0.0238752	ENSGALG00000032402	VSTM2B	1.5495	0.0363945
ENSGALG00000009050	CAPN3	-1.1253	0.00417048	ENSGALG00000005814	KIAA1161	-1.2469	0.000114436	ENSGALG00000005164	MTG2	-1.3304	1.25161e-07	ENSGALG00000014984	F2RL1	1.5611	0.00142324	ENSGALG00000009006	STEAP1		2.2165	1.35944e-13	ENSGALG00000032699	CDK2	-1.2107	0.0018829
ENSGALG00000009078	GALNT14	-1.6672	8.56343e-05	ENSGALG00000005824	SUSD2	-7.8777	2.73947e-11	ENSGALG00000005170	HRH3	-3.2327	0.000469333	ENSGALG00000014994	CRHBP	-2.498	4.48769e-05	ENSGALG00000009017	STEAP2		1.1627	2.62134e-08	ENSGALG00000033063	GINS2	-1.5724	1.26884e-05
ENSGALG00000009135	PLEKHA3	-1.0044	7.14112e-08	ENSGALG00000005826	DLEC1	-1.5799	1.50107e-06	ENSGALG00000005171	AP1S3	-2.4234	6.96069e-11	ENSGALG00000015010	NSG1	-1.4594	0.0111626	ENSGALG00000009050	CAPN3		1.193	0.00671754	ENSGALG00000033171	TGM4	1.0828	0.00300307
ENSGALG00000009260	TMEM62	-2.2578	3.18292e-08	ENSGALG00000005842	GDPD2	-7.6195	1.93913e-29	ENSGALG00000005204	GSTT1L	1.5833	2.03487e-08	ENSGALG00000015013	MSX1	-5.5515	0.00196958	ENSGALG00000009052	LBH		2.0035	2.53668e-19	ENSGALG00000033231	RACGAP1	-1.38	3.14807e-05
ENSGALG00000009262	FGB	-1.0795	0.0244558	ENSGALG00000005843	EEF1A2	-3.0288	9.27904e-09	ENSGALG00000005206	ACSL3	-1.3275	2.75475e-05	ENSGALG00000015015	CYTL1	1.3184	9.41774e-10	ENSGALG00000009078	GALNT14		1.1393	8.07177e-05	ENSGALG00000033304	MYBL1	-1.0336	0.00256869
ENSGALG00000009266	FGA	-1.8601	0.0137224	ENSGALG00000005845	SLC7A5	-1.1934	0.0227097	ENSGALG00000005217	MOGAT1	-1.7339	0.000132845	ENSGALG00000015028	RLN3	-5.8521	2.6557e-10	ENSGALG00000009097	SNAP23		-1.0304	1.57122e-06	ENSGALG00000033520	DCSTAMP	1.387	0.048654
ENSGALG00000009268	FGG	-2.5979	0.00272141	ENSGALG00000005846	MPDZ	-1.0258	1.43405e-07	ENSGALG00000005226	MYOZ1	-3.2815	2.4338e-05	ENSGALG00000015030	NPC1	-2.3389	3.57064e-16	ENSGALG00000009100	FSHR		-1.1047	0.00134721	ENSGALG00000033671	FREM2	-1.7852	1.53774e-09
ENSGALG00000009301	CHRNA1	-1.5897	0.00302112	ENSGALG00000005853	HTR2C	-2.4727	3.95913e-06	ENSGALG00000005232	USP54	-1.3118	4.59397e-07	ENSGALG00000015034	ANKRD29	-1.3191	0.027447	ENSGALG00000009157	ECT2		-1.7973	3.7428e-09	ENSGALG00000033792	BORL1	-1.0848	0.0492803
ENSGALG00000009308	CNIH3	-2.217	0.00119612	ENSGALG00000005872	BANP	-1.197	4.70051e-07	ENSGALG00000005245	SGPP2	-3.91	2.50823e-05	ENSGALG00000015079	UPK1B	-4.1779	0.000659963	ENSGALG00000009207	TRIM2		-1.3418	3.96076e-06	ENSGALG00000033834	TRIP13	-1.059	0.00351283
ENSGALG00000009315	PAPLN	-1.5027	0.00100395	ENSGALG00000005902	RAB7A	-1.1297	2.15267e-09	ENSGALG00000005258	SSTR5	-6.6956	5.66285e-05	ENSGALG00000015080	SLC24A2	-1.2803	0.00673224	ENSGALG00000009241	SFRP2		-1.4674	5.66743e-05	ENSGALG00000036942	GR42L6	2.0881	0.0277823
ENSGALG00000009349	SLC7A14	-3.9378	3.22804e-05	ENSGALG00000005918	FAM69A	-1.9311	0.00142879	ENSGALG00000005259	VIPR1	-1.6482	0.0389093	ENSGALG00000015084	IGSF11	-1.1942	0.00260258	ENSGALG00000009260	TMEM62		-1.1902	0.00125907	ENSGALG00000037050	TMUB1	1.5739	0.0105705
ENSGALG00000009350	SFXN4	-1.09	2.11703e-06	ENSGALG00000005923	NPY4R	-2.4536	0.049025	ENSGALG00000005263	SOX8	-1.7538	0.0291826	ENSGALG00000015105	PSIP1	-1.8926	6.51544e-10	ENSGALG00000009262	FGB		-1.2798	0.041987	ENSGALG00000037138	KLHL21	2.7916	0.0105683
ENSGALG00000009368	RGS6	-1.1662	0.0078163	ENSGALG00000005932	MYT1	-8.3303	1.41633e-07	ENSGALG00000005266	BEAN1	1.6853	6.47482e-20	ENSGALG00000015106	-	-5.0279	4.05589e-06	ENSGALG00000009301	CHRNA1		-1.4452	0.0217643	ENSGALG00000037189	ARSA	-1.0668	0.00143455
ENSGALG00000009402	LRRC34	-2.2589	1.55453e-07	ENSGALG00000005936	AGTR2	-1.0911	0.00149158	ENSGALG00000005279	BRIP1	-1.4524	1.7045e-06	ENSGALG00000015117	DRD3	1.0966	0.00701395	ENSGALG00000009315	PAPLN		-1.1193	0.00506823	ENSGALG00000037249	PBX4	1.6745	0.0339064
ENSGALG00000009405	GRIA2	1.1149	0.0185595	ENSGALG00000005951	VPS29L	-6.6359	6.74442e-49	ENSGALG00000005285	TBX4	-4.1475	4.23807e-05	ENSGALG00000015136	ILDR1	-2.7029	0.00149571	ENSGALG00000009352	DPF3		-1.6197	0.000192315	ENSGALG00000037373	-	-1.0951	0.00213948
ENSGALG00000009470	SERPINI1	-1.334	0.0148798	ENSGALG00000005958	TRIM66	1.3894	1.44239e-07	ENSGALG00000005291	-	-3.3701	7.86424e-32	ENSGALG00000015140	DSC1	1.1424	0.0214425	ENSGALG00000009360	CAPN2		1.6821	8.21552e-09	ENSGALG00000037453	IGFBP3	-1.0958	3.46982e-05
ENSGALG00000009477	PDCD10	-1.1766	4.28705e-07	ENSGALG00000005972	KBTBD12	-6.2755	3.99551e-23	ENSGALG00000005294	PPFIBP2	-1.9624	4.61097e-07	ENSGALG00000015150	RORB	-5.3154	5.43336e-12	ENSGALG00000009368	RGS6		-1.2433	0.00824827	ENSGALG00000037533	RALYL	-1.5196	1.39163e-05
ENSGALG00000009491	RAD51B	-1.4014	4.62894e-11	ENSGALG00000005973	LCMT1	-1.9267	1.98726e-05	ENSGALG00000005302	SASS6	-1.4735	1.51928e-06	ENSGALG00000015166	GCNT1	-1.9883	6.6089e-07	ENSGALG00000009400	SLC8A3		1.3214	1.08899e-07	ENSGALG00000037576	REXO2	-4.4263	0.0342265
ENSGALG00000009498	NPY1R	-3.3055	4.00068e-07	ENSGALG00000005974	COL6A1	1.0832	3.19032e-08	ENSGALG00000005314	APPBP2	-1.0719	1.85057e-05	ENSGALG00000015181	GAREM1	-1.357	4.53988e-08	ENSGALG00000009402	LRRC34		-1.1924	0.0141518	ENSGALG00000037603	VPS13D	1.6042	0.00025926
ENSGALG00000009504	NSMCE4A	-1.0911	6.79421e-05	ENSGALG00000005978	RBP3	-5.0734	2.21892e-36	ENSGALG00000005318	OVCH2	-1.4349	0.029577	ENSGALG00000015218	SLC19A2	-1.9555	0.000390394	ENSGALG00000009403	GRK5		1.4244	0.00026358	ENSGALG00000037608	ATAD3A	-1.0338	0.00221372
ENSGALG00000009509	CALCR	-1.5959	0.0333332	ENSGALG00000005981	GDF2	1.5756	0.00836968	ENSGALG00000005330	SNCAIP	-1.0549	0.00484233	ENSGALG00000015219	EPT1L	-1.879	6.86271e-10	ENSGALG00000009405	GRIA2		-2.5917	0.00011038	ENSGALG00000037841	KCNAB2	-1.3634	0.005818
ENSGALG00000009511	SI	-1.6268	0.00077543	ENSGALG00000005982	KLHL9	-2.3435	3.11797e-16	ENSGALG00000005332	CACNA1D	-1.1181	0.0365425	ENSGALG00000015233	ATP1B1	-1.2117	0.000578125	ENSGALG00000009415	SMOC1		1.9795	3.25671e-12	ENSGALG00000037863	ID2	-1.0927	7.83659e-07
ENSGALG00000009525	HAT1	-1.1064	0.000266547	ENSGALG00000005985	GDF10	2.0007	4.86092e-09	ENSGALG00000005361	HPRTL	-6.9256	5.29125e-21	ENSGALG00000015244	TBX19	-7.7814	0.0388576	ENSGALG00000009445	INPP5F		-1.2478	1.76442e-07	ENSGALG00000037929	ID1	1.0837	0.00733251
ENSGALG00000009528	TMEM192	-1.3055	2.49754e-09	ENSGALG00000005994	DERL3	-1.0627	1.73963e-07	ENSGALG00000005369	BTBD10	-1.3377	5.10011e-08	ENSGALG00000015253	COL8A1	2.2231	2.17857e-29	ENSGALG00000009446	LSMEM1		1.2622	0.0133595	ENSGALG00000037997	-	-1.0123	0.000706393
ENSGALG00000009564	METTL8	-1.5868	0.000217175	ENSGALG00000006008	HOMER2	-3.5712	4.12635e-16	ENSGALG00000005377	WWOX	-1.3622	0.000193663	ENSGALG00000015293	TMEM45A	1.0353	0.00100601	ENSGALG00000009450	DUSP10		1.2279	1.41649e-14	ENSGALG00000038032	CBX6	-1.0254	6.06833e-08
ENSGALG00000009572	ADAMTS20	-1.1998	7.20966e-06	ENSGALG00000006009	PODXL2	-3.3716	3.69324e-52	ENSGALG00000005383	BRCC3	-1.0666	0.000907647	ENSGALG00000015311	RNF38	-1.2662	4.75972e-08	ENSGALG00000009493	TMEM229B		1.0163	7.56374e-16	ENSGALG00000038194	PIK3C3	-1.6376	1.59501e-05
ENSGALG00000009574	IL12A	-2.8426	0.00132097	ENSGALG00000006016	PASK	-1.4732	8.68469e-06	ENSGALG00000005395	POLR1E	-1.0331	0.000111396	ENSGALG00000015340	TGS1	-1.9094	1.21113e-15	ENSGALG00000009511	SI		-1.8297	0.00586764	ENSGALG00000038254	CUZD1	-2.9416	0.0012293
ENSGALG00000009601	NELL2	1.6839	8.14629e-11	ENSGALG00000006031	BRDT	-2.9707	2.06272e-17	ENSGALG00000005397	GGNBP2	-1.0964	1.47133e-06	ENSGALG00000015347	ZPLD1	-2.5939	4.29355e-08	ENSGALG00000009514	NRCAM		-1.2149	0.0133427	ENSGALG00000038411	CENPL	-1.4516	0.00206258
ENSGALG00000009602	MYO3B	-2.2125	6.61003e-07	ENSGALG00000006041	BNC1	-1.5194	9.26974e-07	ENSGALG00000005400	CACNA2D3	-5.0431	1.37272e-11	ENSGALG00000015403	EPHA3	1.1055	2.54028e-05	ENSGALG00000009525	HAT1		-1.1875	8.05347e-07	ENSGALG00000038502	CCNF	-1.0647	0.000244036
ENSGALG00000009640	CHRM5	-2.5747	2.13747e-05	ENSGALG00000006047	TPRA1	-1.3105	4.55558e-07	ENSGALG00000005401	WNT9A	-1.7778	0.0266512	ENSGALG00000015404	KIF20AL	-2.6217	1.68449e-08	ENSGALG00000009567	TLL1		-1.4756	2.4113e-09	ENSGALG00000038540	ZBTB16	1.7576	0.000482061
ENSGALG00000009641	COL1A2	1.3886	2.76724e-14	ENSGALG00000006054	CALCB	-3.0199	3.05782e-07	ENSGALG00000005403	DHRS11	-1.7015	4.66746e-07	ENSGALG00000015410	BVES	-10.3359	4.2765e-05	ENSGALG00000009572	ADAMTS20		-2.1122	1.83389e-07	ENSGALG00000038612	COL4A3	1.1607	0.00262447
ENSGALG00000009687	KCNK2	1.4726	1.70593e-05	ENSGALG00000006064	TEKT1	-2.496	4.58833e-16	ENSGALG00000005412	SNAP47	-2.5421	1.22169e-07	ENSGALG00000015419	PENK	-2.2113	0.00316554	ENSGALG00000009603	PRLL		-4.0075	0.00062502	ENSGALG00000038817	CKS2	-2.0959	0.0366239
ENSGALG00000009693	CPXM2	-1.5148	3.11626e-05	ENSGALG00000006072	-	-12.3907	4.1636e-09	ENSGALG00000005418	FRRS1	-1.6674	1.18916e-06	ENSGALG00000015422	NRG1	-1.1647	0.0456058	ENSGALG00000009604	DBX2		-5.816	1.54351e-29	ENSGALG00000038850	WNK2	1.035	0.0469218
ENSGALG00000009805	PPM1H	-1.2527	0.000596845	ENSGALG00000006083	LMINA	-1.6176	7.26892e-07	ENSGALG00000005419	ERC2	-4.0521	1.35456e-07	ENSGALG00000015425	LPL	-1.6862	5.715e-13	ENSGALG00000009626	THBS1		2.2536	5.26062e-20	ENSGALG00000038933	FABP7	-1.8712	3.01296e-06
ENSGALG00000009826	CLGN	-1.0211	0.00026948	ENSGALG00000006112	SCN5A	-3.1052	4.86361e-05	ENSGALG00000005420	AATF	-1.4053	5.57364e-06	ENSGALG00000015433	ABCA1	-1.3126	1.52717e-07	ENSGALG00000009640	CHRM5		-4.4553	0.000395518	ENSGALG00000039257	CYP4F22	1.6072	0.0117588
ENSGALG00000009844	ACTC1	1.558	0.0327559	ENSGALG00000006158	ACVR2B	-3.3946	0.000166234	ENSGALG00000005422	PDLIM1	1.0117	2.36717e-22	ENSGALG00000015434	GRIK2	-4.2891	0.00443891	ENSGALG00000009667	MFAP3L		-1.7969	0.00146188	ENSGALG00000039432	P2RY13	1.0382	0.00371177
ENSGALG00000009845	GJD2	4.5392	0.000142529	ENSGALG00000006165	WDFY4	-2.623	1.3574e-32	ENSGALG00000005438	PARVA	1.4013	6.49889e-20	ENSGALG00000015446	POU2F1	-1.249	4.93111e-06	ENSGALG00000009668	HPF1		-1.7946	3.62223e-11	ENSGALG00000039536	C2H8ORF22	1.585	0.010862
ENSGALG00000009854	NEK2	-1.7491	9.23404e-06	ENSGALG00000006174	VSTM4	1.0115	1.71353e-10	ENSGALG00000005462	ZP4	-6.2013	0.00219213	ENSGALG00000015497	VGLL3	1.2365	2.02021e-07	ENSGALG00000009687	KCNK2		-5.9385	1.80609e-09	ENSGALG00000039576	KNSTRN	-1.267	2.49157e-05
ENSGALG00000009856	GNS	1.3939	1.23452e-08	ENSGALG00000006175	DPEP1	1.4704	0.0423073	ENSGALG00000005483	CDH13	1.5214	6.32876e-32	ENSGALG00000015544	ALDOB	-3.6111	0.00012205	ENSGALG00000009690	CENPF		-1.6998	6.85308e-07	ENSGALG00000039893	MIR7437	1.0459	0.0228356
ENSGALG00000009864	TRAF5	-1.3531	0.00120665	ENSGALG00000006188	KYAT3	-1.0898	0.000280921	ENSGALG00000005489	DDX52	-1.1367	1.51427e-05	ENSGALG00000015568	SH3TC1	-2.0524	3.36147e-12	ENSGALG00000009723	FMN1		1.0208	6.43427e-08	ENSGALG00000039895	EPHA2	1.0223	0.000648665
ENSGALG00000009877	KCNH1	-2.1366	4.96849e-07	ENSGALG00000006189	CRYGN	1.1699	0.0207977	ENSGALG00000005499	IL17RD	-2.4376	1.35492e-11	ENSGALG00000015599	SOHO-1	-9.4666	0.00116718	ENSGALG00000009724	GREM1		2.809	3.77122e-05	ENSGALG00000040002	CD244	1.24	0.00184768
ENSGALG00000009884	SYT14	-1.6035	0.000921204	ENSGALG00000006194	SLC52A3	-1.5032	4.50763e-07	ENSGALG00000005502	KCNG4	1.8212	0.00255839	ENSGALG00000015608	ADRA2C	-3.994	0.000625861	ENSGALG00000009725	SCG5		2.2145	9.23442e-05	ENSGALG00000040007	IL17D	1.5623	0.0438007
ENSGALG00000009920	COCH	-1.6871	0.00548668	ENSGALG00000006205	GTF2B	-1.1009	0.000609469	ENSGALG00000005503	WFDC1	3.1542	2.20232e-67	ENSGALG00000015623	HGFAC	-2.9855	0.00695393	ENSGALG00000009731	ARHGAP11A		-1.2509	6.59688e-05	ENSGALG00000040136	PSTPIP2	1.317	0.00553015
ENSGALG00000009945	CPM	-1.8328	3.1675e-06	ENSGALG00000006208	OTOG	-12.7545	1.46841e-09	ENSGALG00000005512	-	1.1575	4.3704e-27	ENSGALG00000015627	HAPLN1	1.2004	0.000365459	ENSGALG00000009737	TAC1		-7.8765	0.0331522	ENSGALG00000040360	DUSP1	1.0896	0.011276
ENSGALG00000009959	RAB3IP	-1.891	6.0949e-19	ENSGALG00000006216	MYOD1	-5.1155	0.00750497	ENSGALG00000005519	TLL2	-5.0286	5.13523e-26	ENSGALG00000015677	SUSD1	-2.8996	3.00707e-16	ENSGALG00000009758	SLC7A11		-2.2987	0.0397463	ENSGALG00000040397	HAUS1	-1.1281	0.00644303
ENSGALG00000009976	LRRC10	9.1984	5.31412e-05	ENSGALG00000006217	S100B	-2.3785	0.0129723	ENSGALG00000005547	PIK3AP1	-3.4943	1.73403e-30	ENSGALG00000015701	CXADR	-1.1057	0.00426229	ENSGALG00000009805	PPM1H		-1.6811	6.17676e-05	ENSGALG00000040436	GAD2	8.4094	0.0180948
ENSGALG00000009978	DTD2	-1.9826	5.02671e-07	ENSGALG00000006229	LY9	-1.1052	0.020449	ENSGALG00000005551	DKK3	1.7302	1.31074e-15	ENSGALG00000015712	SLBP	-1.5132	3.65187e-07	ENSGALG00000009830	MGAT4D		-2.3458	0.00954616	ENSGALG00000040586	TUBA3E	-1.3524	6.17525e-05
ENSGALG00000009993	MED8	-1.0497	0.00127595	ENSGALG00000006242	PABPN1L	-8.0278	3.36767e-26	ENSGALG00000005572	NOXO1	-5.894	1.553e-22	ENSGALG00000015799	ELAVL2	-3.8972	3.98094e-07	ENSGALG00000009837	DTL		-2.0105	2.85044e-12	ENSGALG00000040627	ADGRG3	1.1049	0.0294905
ENSGALG00000009995	AKAP6	-1.6402	7.08664e-07	ENSGALG00000006272	ECE2	1.0002	8.72213e-07	ENSGALG00000005575	AKAP1	-1.1153	2.38497e-12	ENSGALG00000015902	CD8B	-3.3116	2.04138e-09	ENSGALG00000009841	FASTKD1		-1.4744	9.57402e-12	ENSGALG00000040755	ANGPT4	-1.0664	0.00185954
ENSGALG00000010001	EGLN3	-1.0062	0.0394988	ENSGALG00000006297	TRPC7	-2.005	3.84672e-05	ENSGALG00000005595	HPS4	-1.2483	1.5802e-05	ENSGALG00000016044	SIM2	1.8595	0.0129276	ENSGALG00000009844	ACTC1		4.94	1.27995e-12	ENSGALG00000040761	DRD4	-2.7584	0.006064
ENSGALG00000010018	CTSEAL	1.0037	0.0472571	ENSGALG00000006302	LIPML4	-4.0473	0.00817257	ENSGALG00000005599	UGT8L	-6.1436	1.69915e-05	ENSGALG00000016086	EGR4	1.9988	0.0112698	ENSGALG00000009845	GJD2		3.1034	7.48654e-10	ENSGALG00000040794	CCNE2	-1.6827	5.17527e-05
ENSGALG00000010044	KCNMB4	-1.6283	0.00765503	ENSGALG00000006312	TSG101	-1.1243	0.000398332	ENSGALG00000005601	DNAH12	-3.7974	1.6093e-20	ENSGALG00000016138	DSCAM	-1.982	0.00601559	ENSGALG00000009846	BBS5		-2.3785	7.10209e-12	ENSGALG00000040833	CDCA7	-1.2387	1.64867e-06
ENSGALG00000010057	KIF6	-3.0793	9.0023e-07	ENSGALG00000006317	ING5	-1.0613	4.81988e-06	ENSGALG00000005609	OGFR	-1.8862	1.94876e-14	ENSGALG00000016174	LMBRD1	-1.1588	0.000283894	ENSGALG00000009854	NEK2		-1.8777	1.94996e-05	ENSGALG00000040959	GRP	-2.5222	0.0083746
ENSGALG00000010068	KCNK17	-1.7606	1.20825e-05	ENSGALG00000006323	LECT2	-8.7887	0.000334156	ENSGALG00000005621	CAMK2A	-6.515	6.67731e-08	ENSGALG00000016202	HSF2BP	-1.0252	0.00121356	ENSGALG00000009855	TBC1D9		-1.8362	3.4818e-06	ENSGALG00000041203	CRMP1	-1.214	6.84174e-06
ENSGALG00000010078	GLP1R	-1.3813	0.00450993	ENSGALG00000006325	NTN4L	-1.3187	0.00142817	ENSGALG00000005628	COL9A3	-3.1491	1.02267e-14	ENSGALG00000016221	EFHC2	-1.51	0.000814641	ENSGALG00000009856	GNS		-2.0278	0.0166178	ENSGALG00000041266	CNN1	1.261	0.000705354
ENSGALG00000010114	PAX9	-1.4187	0.00521764	ENSGALG00000006329	IL9	-4.0317	1.39426e-19	ENSGALG00000005632	MRVI1	1.068	1.61587e-20	ENSGALG00000016262	XK	-2.3234	0.00101867	ENSGALG00000009859	TBC1D30		-1.1505	0.00759459	ENSGALG00000041299	E2F8	-1.2183	4.72028e-05
ENSGALG00000010116	DNAH8	-3.9955	8.81333e-08	ENSGALG00000006341	SLC25A48	-4.2916	2.4695e-09	ENSGALG00000005649	TMEM150A	1.2066	2.06762e-10	ENSGALG00000016415	MAP7D2	-4.5575	0.000243298	ENSGALG00000009861	RD3		-2.1759	0.00465799	ENSGALG00000041344	FABP5	1.2042	1.81481e-07
ENSGALG00000010120	KIF2C	-1.277	0.000894552	ENSGALG00000006343	ACTA2	2.7532	2.25956e-44	ENSGALG00000005657	CRHR2	1.0036	0.000383557	ENSGALG00000016464	VSNL1	-3.0125	6.71559e-15	ENSGALG00000009875	HMGA2		-2.4607	0.0106053	ENSGALG00000041404	SALL3	-1.3033	0.0484482
ENSGALG00000010129	PLK3	-1.9329	1.73303e-06	ENSGALG00000006368	PTPN5	-5.3683	4.98946e-31	ENSGALG00000005662	AMPD3	-1.2198	0.00199655	ENSGALG00000016465	ZPAX	-12.7018	1.27173e-09	ENSGALG00000009877	KCNH1		-3.5343	1.06991e-06	ENSGALG00000041575	PPP1R14C	-1.8124	0.0200793
ENSGALG00000010145	MDGA1	-2.3763	8.4805e-07	ENSGALG00000006388	IL16	-1.6059	0.000308699	ENSGALG00000005672	SLC6A7	3.5085	4.68746e-06	ENSGALG00000016478	MATN3	1.3945	2.34203e-14	ENSGALG00000009948	HHIP		-2.8205	3.0549e-14	ENSGALG00000041775	ESRRB	1.0989	0.046293
ENSGALG00000010178	PUM3	-1.2815	2.73302e-10	ENSGALG00000006407	DDTNFR23	-1.997	1.07634e-08	ENSGALG00000005675	PTTG1IP	-1.8579	6.45464e-16	ENSGALG00000016492	TDRD15	-7.5192	2.29429e-10	ENSGALG00000009971	CDC20		-1.8483	1.01769e-08	ENSGALG00000042009	HMMR	-1.6615	8.11264e-06
ENSGALG00000010179	RFX3	1.0077	1.12486e-06	ENSGALG00000006420	ABHD17C	-1.0682	7.92984e-06	ENSGALG00000005684	FBXL15	-2.2818	3.02847e-11	ENSGALG00000016507	FNDC4	-1.2737	0.00905793	ENSGALG00000010009	TTC29		-1.24	0.0203492	ENSGALG00000042020	CG-16	-1.5234	0.000355766
ENSGALG00000010198	TPH2	-2.4504	2.04983e-10	ENSGALG00000006421	SLC16A12	-1.4525	0.0182363	ENSGALG00000005687	CUEDC2	-1.4907	1.3638e-09	ENSGALG00000016522	PPEF1	-5.0417	2.77746e-18	ENSGALG00000010057	KIF6		-2.7734	0.000390003	ENSGALG00000042257	MYH1F	2.1169	0.035462
ENSGALG00000010224	GLIPR1L	-1.0265	0.00459266	ENSGALG00000006434	TSR3	-1.5904	5.31232e-06	ENSGALG00000005696	ABHD6	-2.0507	1.47656e-13	ENSGALG00000016577	OTOF	-2.8924	0.0209136	ENSGALG00000010068	KCNK17		-2.5699	3.30052e-06	ENSGALG00000042289	SUSD5	1.8594	0.00121773
ENSGALG00000010232	VRTN	-3.0992	0.000104394	ENSGALG00000006453	TF	-1.9176	0.0253103	ENSGALG00000005699	NLK	-1.8206	1.51853e-11	ENSGALG00000016584	EGFL6	-1.5971	0.00534442	ENSGALG00000010087	IPO13		-1.0575	5.15721e-06	ENSGALG00000042295	-	-1.2315	0.00954614
ENSGALG00000010303	EPHX1L	-1.1369	0.000364742	ENSGALG00000006459	CCDC174	-1.2115	4.04132e-05	ENSGALG00000005718	BHLHE23	-3.4336	4.59877e-10	ENSGALG00000016592	PRPS2	1.3873	0.00443161	ENSGALG00000010114	PAX9		1.1003	0.0203884	ENSGALG00000042308	FZD3	-1.6071	8.26868e-05
ENSGALG00000010312	PLCH1	-1.7577	5.86615e-07	ENSGALG00000006471	SLCO2A1	-1.0369	0.00171525	ENSGALG00000005737	SGSM2	-1.1131	0.000301219	ENSGALG00000016600	POMC	-8.0084	0.0259907	ENSGALG00000010117	SLC25A21		1.165	8.17493e-06	ENSGALG00000042388	LAMA2	1.442	7.21241e-06
ENSGALG00000010323	BATF	-1.7567	1.31063e-06	ENSGALG00000006479	CCM2L	-1.6453	0.00227256	ENSGALG00000005739	SCD	-1.5364	0.0179665	ENSGALG00000016608	ADCY3	-2.1675	8.18819e-09	ENSGALG00000010120	KIF2C		-2.0027	1.27588e-06	ENSGALG00000042418	CHEK1	-1.0731	0.0301387
ENSGALG00000010343	TSPAN16	-2.2507	0.00622709	ENSGALG00000006480	TCF7	-2.534	0.00122546	ENSGALG00000005752	ABCA4	-3.4282	1.90193e-08	ENSGALG00000016609	CENPO	-2.9324	2.63388e-16	ENSGALG00000010129	PLK3		-1.2574	0.00570448	ENSGALG00000042422	GLI1	-1.8043	3.02609e-10
ENSGALG00000010379	SNCA	-1.8755	7.56875e-06	ENSGALG00000006502	PCGF5	-2.0664	1.37385e-10	ENSGALG00000005762	BIRC7	-6.674	1.38556e-14	ENSGALG00000016648	ARSD	-1.026	0.0293336	ENSGALG00000010133	PTCH2		-4.3548	1.12697e-64	ENSGALG00000042471	IL2RA	1.5799	0.012589
ENSGALG00000010386	DLK2	1.32	4.2909e-08	ENSGALG00000006507	CLMP	1.0567	4.26597e-13	ENSGALG00000005763	VILL	-6.448	1.17679e-14	ENSGALG00000016662	GATA4	-1.206	1.12386e-10	ENSGALG00000010145	MDGA1		-1.9145	0.0290066	ENSGALG00000042492	PITX2	1.4952	0.00158403
ENSGALG00000010397	GRID2	-2.4062	9.40232e-09	ENSGALG00000006508	FGF13	-5.3517	3.26989e-07	ENSGALG00000005766	PKD2L1	-5.8306	1.7912e-08	ENSGALG00000016664	NEIL2	-4.9314	5.54478e-10	ENSGALG00000010163	LGR5		1.2247	5.45205e-05	ENSGALG00000042548	LRRC6	-1.435	0.0383865
ENSGALG00000010413	NGB	-1.8349	3.01781e-05	ENSGALG00000006513	F9	-4.3969	0.0418978	ENSGALG00000005774	NKAIN4	-1.8181	2.57904e-09	ENSGALG00000016665	FDFT1	-1.1912	6.81509e-06	ENSGALG00000010166	VLDLR		-2.5834	0.000157715	ENSGALG00000043027	HEPHL1	-2.9256	0.000768697
ENSGALG00000010469	CYP4B7	-2.0775	0.00105904	ENSGALG00000006515	BSX	-9.8455	0.000950457	ENSGALG00000005778	SLC2A11L5	-1.46	8.24721e-06	ENSGALG00000016668	AvBD6	-12.645	0.0086045	ENSGALG00000010175	HSP90AB1		-1.1673	5.35412e-05	ENSGALG00000043041	NRN1	-2.0129	0.000538718
ENSGALG00000010470	TCERG1L	-2.2874	0.00139041	ENSGALG00000006520	MYH11	2.1737	1.27055e-20	ENSGALG00000005795	CYP2C23a	-4.4664	4.15787e-13	ENSGALG00000016669	AvBD2	-5.6276	0.0174643	ENSGALG00000010179	RFX3		-1.3893	4.51109e-05	ENSGALG00000043052	CD1B	1.1105	0.00195889
ENSGALG00000010473	PDZK1IP1	-2.3989	8.1507e-07	ENSGALG00000006521	TRPM5	-3.6167	0.00386875	ENSGALG00000005808	KREMEN1	-1.9611	0.000224956	ENSGALG00000016680	TFAP2B	-8.7056	0.0149759	ENSGALG00000010180	GLIS3		3.0412	4.27942e-17	ENSGALG00000043064	EXFABP	1.124	0.000364749
ENSGALG00000010478	STIL	-1.6277	1.37641e-08	ENSGALG00000006560	SEMA3A	-1.2281	1.86634e-07	ENSGALG00000005824	SUSD2	-7.6972	1.66919e-14	ENSGALG00000016708	ENPP4	-1.0203	0.00180377	ENSGALG00000010182	SLC29A1		-1.0067	0.000356666	ENSGALG00000043223	COL26A1	-1.6981	0.0012999
ENSGALG00000010490	DPYSL4	-1.6461	0.00487664	ENSGALG00000006565	GGT1	-1.1247	0.00623003	ENSGALG00000005826	DLEC1	-1.2787	0.000716094	ENSGALG00000016744	GABRA5	-2.384	0.0320432	ENSGALG00000010195	PLK4		-1.2525	6.23883e-06	ENSGALG00000043582	LY6CLEL	2.3111	0.0312071
ENSGALG00000010500	NKX6-2	-3.1136	1.17445e-07	ENSGALG00000006574	CRYGS	-3.6781	0.0275357	ENSGALG00000005842	GDPD2	-6.5983	5.18214e-08	ENSGALG00000016761	LYG2	-4.082	0.00122871	ENSGALG00000010198	TPH2		-1.6892	0.0113151	ENSGALG00000043597	RAD54B	-1.3306	0.000121983
ENSGALG00000010502	SPATA6	-1.7982	1.79488e-08	ENSGALG00000006593	CLDN18	-10.5281	2.29896e-05	ENSGALG00000005843	EEF1A2	-2.745	9.93574e-08	ENSGALG00000016828	GRTP1	-2.0691	2.40909e-11	ENSGALG00000010204	KCNC2		-1.0745	0.00187035	ENSGALG00000043672	STAB1	1.0391	2.55465e-07
ENSGALG00000010535	SGMS2	-2.346	1.10375e-10	ENSGALG00000006602	SYT8	-4.8413	0.000356944	ENSGALG00000005845	SLC7A5	-1.1586	0.0290392	ENSGALG00000016837	MYO16	-1.1188	0.0215879	ENSGALG00000010225	ACSS1L		-2.7705	1.91467e-11	ENSGALG00000043799	DSCC1	-1.472	2.21804e-05
ENSGALG00000010540	TTC39A	-2.3972	1.43855e-07	ENSGALG00000006613	CTSD	-1.67	8.39348e-05	ENSGALG00000005846	MPDZ	-1.0465	5.80634e-08	ENSGALG00000016884	SLC15A1	-2.6275	8.9713e-12	ENSGALG00000010232	VRTN		-3.7302	5.3119e-07	ENSGALG00000043938	LIG1	-1.1379	0.000379848
ENSGALG00000010596	TACR3	-3.4985	0.000614805	ENSGALG00000006631	TICRR	-2.4457	2.37072e-16	ENSGALG00000005853	HTR2C	-1.8679	0.000495015	ENSGALG00000016945	CNMD	-1.2272	2.10707e-07	ENSGALG00000010233	SYNDIG1L		1.1618	0.0144784	ENSGALG00000044326	-	1.4787	3.90811e-10
ENSGALG00000010611	CFAP97	-1.5249	2.48145e-09	ENSGALG00000006635	RHCG	3.6582	0.0294602	ENSGALG00000005872	BANP	-1.4268	2.59812e-07	ENSGALG00000016954	RGCC	1.4834	4.97955e-08	ENSGALG00000010258	LTBP2		1.1559	1.43313e-05	ENSGALG00000044404	FAM83D	-1.3944	0.00105305
ENSGALG00000010623	ORC1	-1.6025	0.000112394	ENSGALG00000006637	XKRX	2.2052	5.77866e-09	ENSGALG00000005896	CA15L	-8.4512	0.0201253	ENSGALG00000016972	NUFIP1	-1.0352	0.000247624	ENSGALG00000010293	RBP		-2.2981	0.00291757	ENSGALG00000044427	MZB1	3.2429	0.0489713
ENSGALG00000010662	CLDN22	-2.0804	0.0462594	ENSGALG00000006647	DUSP8	1.4261	4.20867e-08	ENSGALG00000005902	RAB7A	-1.2313	4.16345e-13	ENSGALG00000017031	TPTE2	-2.9504	2.0235e-21	ENSGALG00000010312	PLCH1		-1.854	3.19137e-05	ENSGALG00000044557	TNFSF4	1.2163	0.0111857
ENSGALG00000010719	NEIL3	-1.244	0.000685281	ENSGALG00000006673	POU2F3	-2.698	0.0165201	ENSGALG00000005918	FAM69A	-2.0698	0.000883948	ENSGALG00000017034	FOXO1	-1.1497	0.000587524	ENSGALG00000010320	PAWR		1.406	1.17818e-25	ENSGALG00000044995	ADAD1	3.0501	0.0305231
ENSGALG00000010738	TC2N	-2.3055	1.19329e-09	ENSGALG00000006681	BRSK2	-2.7016	0.000360002	ENSGALG00000005923	NPY4R	-2.5704	0.00163682	ENSGALG00000017052	CCNA1	-7.2482	6.75618e-79	ENSGALG00000010331	MME		-1.739	1.94336e-05	ENSGALG00000045097	TARM1L	1.2128	0.0155087
ENSGALG00000010748	EXO1	-1.0641	0.00158833	ENSGALG00000006682	BEND7	-1.3458	8.30575e-07	ENSGALG00000005930	PLS3	1.0035	1.45091e-21	ENSGALG00000017099	RASL11A	1.2886	0.000194703	ENSGALG00000010337	GPR149		-3.1392	3.94253e-13	ENSGALG00000045115	FCER2	1.6055	0.000576599
ENSGALG00000010760	WDR64	-2.261	0.0007537	ENSGALG00000006689	ABHD2	-1.0398	0.00200381	ENSGALG00000005932	MYT1	-6.0278	3.81203e-14	ENSGALG00000017102	GPR12	-4.4703	0.000109569	ENSGALG00000010356	RAD54L		-1.8503	2.16724e-11	ENSGALG00000045312	SEMA6C	1.415	0.0393705
ENSGALG00000010762	OPN3	-1.0153	0.0204045	ENSGALG00000006707	NOX1	2.3451	1.93612e-10	ENSGALG00000005936	AGTR2	-1.1739	0.00306651	ENSGALG00000017106	ATP8A2	-5.8797	6.28199e-13	ENSGALG00000010375	SLC30A2		-11.1437	2.76872e-09	ENSGALG00000045414	RNF17	4.3505	0.0298277
ENSGALG00000010768	PIGM	-1.1802	0.00104769	ENSGALG00000006710	RAB36	-2.392	0.00045068	ENSGALG00000005951	VPS29L	-6.3547	4.1973e-45	ENSGALG00000017137	GJA3	1.1454	0.00751032	ENSGALG00000010397	GRID2		-1.8221	0.000691228	ENSGALG00000046032	CD83	1.0824	0.0152449
ENSGALG00000010769	HPGD	-1.2612	1.61198e-06	ENSGALG00000006719	GNAZ	-2.9715	5.37701e-12	ENSGALG00000005958	TRIM66	1.2416	1.36267e-10	ENSGALG00000017167	SLC35F2	-1.7482	4.46721e-06	ENSGALG00000010478	STIL		-1.6056	1.98596e-11	ENSGALG00000046358	FBLN7	1.0014	0.00636476
ENSGALG00000010773	GREM2	1.0591	0.000436252	ENSGALG00000006750	DET1	-1.1147	0.000550231	ENSGALG00000005959	GLMN	-1.136	0.00210012	ENSGALG00000017169	ELMOD1	-2.1297	7.92405e-15	ENSGALG00000010490	DPYSL4		-1.746	0.000433661	ENSGALG00000046593	ADM	1.1468	0.0106573
ENSGALG00000010781	GLRA3	-3.8863	0.0155605	ENSGALG00000006751	THY1	1.3137	3.43624e-23	ENSGALG00000005972	KBTBD12	-4.4477	2.25746e-12	ENSGALG00000017191	ANGPTL5	1.3127	0.0286398	ENSGALG00000010500	NKX6-2		-2.2721	0.0488602
ENSGALG00000010792	AGMO	-2.112	0.0303855	ENSGALG00000006755	USP2	-2.4904	1.57451e-07	ENSGALG00000005973	LCMT1	-2.4944	1.69083e-09	ENSGALG00000017217	VSTM5	-1.7792	0.0064563	ENSGALG00000010540	TTC39A		-2.12	0.00232732
ENSGALG00000010803	LRRC72	-2.1841	0.000296687	ENSGALG00000006757	XYLT1	-1.29	0.00362735	ENSGALG00000005978	RBP3	-5.4297	1.13657e-05	ENSGALG00000017280	KCNA1	-1.7866	4.79984e-08	ENSGALG00000010595	GPR65		1.0267	0.00292787
ENSGALG00000010812	RYR2	-1.5982	0.000323759	ENSGALG00000006758	C1QTNF5	1.3691	1.45648e-13	ENSGALG00000005981	GDF2	2.4174	5.88234e-08	ENSGALG00000017295	PTHLH	-1.4104	0.000547819	ENSGALG00000010623	ORC1		-1.6117	5.94624e-05
ENSGALG00000010820	CHGA	-2.4416	2.11241e-07	ENSGALG00000006766	DEPDC5	-1.399	8.32294e-17	ENSGALG00000005982	KLHL9	-2.5066	9.47159e-22	ENSGALG00000017304	PGM2L1	-1.0918	2.72317e-05	ENSGALG00000010674	DCTD		-1.558	4.92241e-13
ENSGALG00000010825	AGR2	-2.5636	0.00521765	ENSGALG00000006776	KLHDC8B	1.7926	2.84277e-17	ENSGALG00000005985	GDF10	2.9488	1.01434e-30	ENSGALG00000017332	KLHL35	-3.5173	0.0108562	ENSGALG00000010719	NEIL3		-1.4192	4.10206e-06
ENSGALG00000010835	DTX4	-1.0323	9.99886e-08	ENSGALG00000006804	ODF2L	-5.872	8.33444e-21	ENSGALG00000005994	DERL3	-1.2341	4.45591e-11	ENSGALG00000017343	FOLR1	-7.5406	3.37483e-41	ENSGALG00000010721	GLIS1		1.028	0.000205622
ENSGALG00000010866	AREG	-3.3196	7.81065e-07	ENSGALG00000006807	PLSCR5	-2.2915	0.000381471	ENSGALG00000006008	HOMER2	-4.3304	2.91225e-21	ENSGALG00000018283	MIR138-1	-3.341	0.00459833	ENSGALG00000010741	MAP1LC3C		-1.0786	2.98817e-05
ENSGALG00000010901	ABCB5	-2.525	3.70615e-08	ENSGALG00000006819	AGBL1	-7.5531	1.4708e-19	ENSGALG00000006009	PODXL2	-3.4858	5.22747e-20	ENSGALG00000018339	MIR31	-7.5887	0.0479806	ENSGALG00000010745	HMGB2		-1.7772	4.5951e-31
ENSGALG00000010902	CERS6	-1.2377	0.000822803	ENSGALG00000006821	TNMD	3.588	3.44433e-67	ENSGALG00000006016	PASK	-2.3036	5.59778e-12	ENSGALG00000018503	NKX6-3	-5.7032	0.00207398	ENSGALG00000010748	EXO1		-2.1585	1.05336e-11
ENSGALG00000010935	PTPRQ	-1.8411	8.36446e-05	ENSGALG00000006826	KLHL25	-1.0216	0.00723516	ENSGALG00000006031	BRDT	-3.0091	1.19905e-12	ENSGALG00000019003	PRAG1	-2.5706	5.81125e-08	ENSGALG00000010769	HPGD		-1.0088	0.000698781
ENSGALG00000010943	SCN1A	-2.0279	0.0144568	ENSGALG00000006827	IL4	-12.9311	3.23685e-10	ENSGALG00000006037	MCM2	-1.8314	2.08778e-13	ENSGALG00000019060	MMP27	1.9546	7.17723e-23	ENSGALG00000010773	GREM2		-3.781	9.98816e-10
ENSGALG00000010949	GPNMB	-3.7458	3.17631e-07	ENSGALG00000006835	TNNC2	2.6294	0.0186274	ENSGALG00000006041	BNC1	-1.6809	0.000182881	ENSGALG00000019061	MMP1	1.8607	0.0168606	ENSGALG00000010778	CHRM1		1.123	4.59085e-05
ENSGALG00000010961	IGF2BP3	-1.998	1.68838e-07	ENSGALG00000006838	-	1.1153	2.90715e-06	ENSGALG00000006045	SH3GL3	-1.7656	1.93543e-06	ENSGALG00000019211	MAEL	-5.7857	4.37064e-08	ENSGALG00000010801	TMEM61		1.8473	2.5673e-14
ENSGALG00000010974	GSC	-2.7714	0.028316	ENSGALG00000006851	PCDH11X	1.3081	2.84652e-06	ENSGALG00000006047	TPRA1	-1.3166	2.98847e-06	ENSGALG00000019228	SFT2D2	-1.081	5.14709e-05	ENSGALG00000010812	RYR2		-1.0119	0.0484266
ENSGALG00000010980	STK31	-2.7075	4.45907e-06	ENSGALG00000006854	NEURL2	-2.0553	1.97612e-10	ENSGALG00000006048	FAM64A	-1.9501	2.20835e-07	ENSGALG00000019233	PLA2G10L	1.52	0.000223251	ENSGALG00000010825	AGR2		-8.6348	0.011688
ENSGALG00000011007	OSBPL3	-1.9009	1.79254e-08	ENSGALG00000006856	CD151	-1.3786	1.20665e-15	ENSGALG00000006051	CDC7	-1.7363	0.000126203	ENSGALG00000019312	-	-6.5361	3.68497e-05	ENSGALG00000010865	TMEM196		1.968	0.0143209
ENSGALG00000011040	SCN3A	-3.6881	0.00055754	ENSGALG00000006868	CRACR2B	-1.7855	2.55604e-09	ENSGALG00000006054	CALCB	-2.2214	0.000158144	ENSGALG00000019361	FAM19A2	1.5923	0.00891398	ENSGALG00000010866	AREG		-3.1977	0.000418596
ENSGALG00000011046	SNX10	-1.4002	5.42165e-06	ENSGALG00000006886	DACH2	-1.3341	0.0456275	ENSGALG00000006064	TEKT1	-3.5818	1.66487e-25	ENSGALG00000019622	TRIM71	-1.9798	0.00159696	ENSGALG00000010868	MACC1		-4.1396	0.00892893
ENSGALG00000011052	SLC38A11	-3.0016	9.5412e-07	ENSGALG00000006889	TMC7	-3.1382	1.54451e-18	ENSGALG00000006072	-	-12.3907	5.46393e-12	ENSGALG00000019696	CAMP	-11.8108	0.00276377	ENSGALG00000010870	JUN		1.021	0.000140913
ENSGALG00000011058	LEPR	1.2459	0.000228595	ENSGALG00000006898	EIF4ENIF1	-2.0659	1.64036e-17	ENSGALG00000006080	GPC4	1.151	4.87443e-20	ENSGALG00000019967	MTFR2	-1.3012	7.61946e-05	ENSGALG00000010875	ITGB8		-1.0617	6.58036e-05
ENSGALG00000011080	BDKRB2	-1.3429	0.0137369	ENSGALG00000006911	TMC5	-4.6771	1.27547e-20	ENSGALG00000006083	LMINA	-2.068	3.69494e-07	ENSGALG00000020002	SLC22A3	-2.0743	0.00514143	ENSGALG00000010900	SPC25		-1.4472	4.42132e-05
ENSGALG00000011086	ACTA1	2.2069	7.57401e-13	ENSGALG00000006973	BLNK	-3.4773	3.72857e-43	ENSGALG00000006110	PLK1	-1.7463	4.51688e-06	ENSGALG00000020139	DTHD1	-4.406	2.04537e-05	ENSGALG00000010901	ABCB5		-3.2691	2.33806e-09
ENSGALG00000011093	AK7	-3.1924	5.49773e-07	ENSGALG00000006976	BDH1B	-1.8647	2.32718e-09	ENSGALG00000006112	SCN5A	-2.9711	1.60749e-05	ENSGALG00000020193	PLAC8L1	-9.7099	0.000106151	ENSGALG00000010935	PTPRQ		-2.7039	0.000254895
ENSGALG00000011101	URB2	-1.0962	5.32293e-05	ENSGALG00000006983	DNTT	-5.0024	4.48491e-08	ENSGALG00000006122	EARS2	-1.1605	0.00330287	ENSGALG00000020292	GABRE	-2.1186	0.0405868	ENSGALG00000010971	CSRNP3		-1.2542	0.00166791
ENSGALG00000011113	SGIP1	-2.7298	1.08588e-07	ENSGALG00000006989	HS3ST1L	-1.9833	3.00099e-07	ENSGALG00000006123	RTEL1	-1.8413	1.73354e-07	ENSGALG00000020390	SPIA5	-10.2963	0.000154053	ENSGALG00000010980	STK31		-3.2592	0.00434541
ENSGALG00000011117	AGT	-2.8032	8.56284e-08	ENSGALG00000007001	TLR4	-1.6109	0.00798487	ENSGALG00000006158	ACVR2B	-1.7241	0.0200847	ENSGALG00000020392	PRIMA1	-1.4779	5.35782e-05	ENSGALG00000010992	SLC6A15		-2.0265	1.63801e-05
ENSGALG00000011141	ITGB6	-2.3169	7.21456e-06	ENSGALG00000007007	KNDC1	-1.6071	3.43758e-05	ENSGALG00000006165	WDFY4	-1.4913	0.000438086	ENSGALG00000020486	FADS1L2	-9.2761	0.00158667	ENSGALG00000010995	ITGB3BP		-1.0829	5.7544e-05
ENSGALG00000011175	TMEM150C	-1.1356	2.57985e-05	ENSGALG00000007012	ARRDC4	-1.889	1.76622e-13	ENSGALG00000006175	DPEP1	1.3717	0.0293082	ENSGALG00000020656	PRLHR	-5.0179	0.00915263	ENSGALG00000011003	SLC35F3		-3.9426	0.00265846
ENSGALG00000011200	THBS2	1.0556	1.18089e-05	ENSGALG00000007028	CNKSR2L	-3.5419	7.74666e-11	ENSGALG00000006186	RAD21L1	-1.6969	0.0460822	ENSGALG00000020703	GRB14	-4.2403	3.86596e-26	ENSGALG00000011008	MAP3K21		-1.0388	0.0428698
ENSGALG00000011202	COLQ	-1.4584	0.0242825	ENSGALG00000007059	IGSF6	-1.3276	0.010517	ENSGALG00000006188	KYAT3	-1.337	1.61047e-05	ENSGALG00000020742	PPRC1	-1.1536	3.37517e-07	ENSGALG00000011009	SCN2A		-2.2288	0.0404267
ENSGALG00000011221	GPAT3	-1.0141	4.17143e-05	ENSGALG00000007078	ENTPD1	-1.1952	0.00179087	ENSGALG00000006190	FHL1	1.5426	6.26494e-13	ENSGALG00000020788	CCDC141	1.2689	1.24921e-12	ENSGALG00000011024	CACHD1		-1.1493	5.46626e-08
ENSGALG00000011225	SLC25A47	-1.5517	1.6923e-05	ENSGALG00000007080	SHROOM1	-4.5703	9.94634e-21	ENSGALG00000006194	SLC52A3	-1.439	0.000139226	ENSGALG00000020905	KSR2	-2.494	0.0297423	ENSGALG00000011035	AK4		-1.2152	7.63949e-08
ENSGALG00000011227	CDS1	-1.7357	0.000160091	ENSGALG00000007114	APOA1	-1.4294	0.001657	ENSGALG00000006205	GTF2B	-1.2549	2.88163e-05	ENSGALG00000020943	AGXT	-4.7442	0.0121752	ENSGALG00000011041	DNAJC6		-3.7398	9.22303e-17
ENSGALG00000011234	INHA	6.2992	2.62077e-06	ENSGALG00000007118	SOHYE2L	-3.1155	0.000518169	ENSGALG00000006208	OTOG	-6.0633	2.10411e-12	ENSGALG00000021139	IGLL1	-2.3789	1.57299e-14	ENSGALG00000011052	SLC38A11		-3.3351	0.0100437
ENSGALG00000011243	DAZL	-3.2517	5.11906e-12	ENSGALG00000007132	ACOX2	-1.1137	0.00215035	ENSGALG00000006216	MYOD1	-3.6301	0.0123308	ENSGALG00000021198	HAUS3L	-11.4134	3.82424e-07	ENSGALG00000011058	LEPR		-1.3649	0.00796254
ENSGALG00000011252	RACGAP1L	-1.8921	0.00380297	ENSGALG00000007150	OPA1	-1.0727	0.00121835	ENSGALG00000006217	S100B	-2.9877	0.000693004	ENSGALG00000021225	CDCA9	-1.226	0.000660824	ENSGALG00000011086	ACTA1		1.7517	1.08445e-10
ENSGALG00000011262	KCNH8	-3.2273	0.000241067	ENSGALG00000007157	FAM46D	1.1702	0.00126392	ENSGALG00000006242	PABPN1L	-5.8304	2.07751e-07	ENSGALG00000021271	MPZL3	-5.9275	1.89033e-21	ENSGALG00000011093	AK7		-2.6439	0.00221884
ENSGALG00000011275	DEPDC1	-1.2367	3.59381e-05	ENSGALG00000007171	CIITA	-1.1863	0.011247	ENSGALG00000006267	TPX2	-1.7816	9.42473e-07	ENSGALG00000021340	CA9	-7.5546	4.00808e-14	ENSGALG00000011099	FAP		1.6879	2.61598e-14
ENSGALG00000011281	SGO1	-1.4917	1.93027e-05	ENSGALG00000007211	CDH22	-2.696	0.00311171	ENSGALG00000006272	ECE2	1.0691	1.70365e-11	ENSGALG00000021567	EPHA8	-3.3646	0.0224692	ENSGALG00000011104	GCG		2.3992	2.07202e-20
ENSGALG00000011294	THRB	-1.6269	0.000930255	ENSGALG00000007216	TVP23A	1.0065	2.7812e-05	ENSGALG00000006297	TRPC7	-1.872	0.0402262	ENSGALG00000021627	IFI27L1	1.7256	0.0438392	ENSGALG00000011109	MAPK10		-1.9	0.0280199
ENSGALG00000011320	TMCC3	-1.9835	6.02614e-07	ENSGALG00000007226	OSTN	-2.5431	2.02828e-09	ENSGALG00000006301	KDM8	-1.3756	0.00199208	ENSGALG00000021772	MIR202	-3.2273	1.84346e-10	ENSGALG00000011111	PGBD5		-2.0136	7.7764e-15
ENSGALG00000011341	UNC93A	1.1543	0.0303865	ENSGALG00000007234	CLCN5	-1.341	8.72341e-08	ENSGALG00000006302	LIPML4	-4.6323	0.00233343	ENSGALG00000022815	AvBD1	-13.0417	0.000414939	ENSGALG00000011117	AGT		-4.1158	2.79486e-07
ENSGALG00000011347	IHH	1.5298	2.46751e-08	ENSGALG00000007242	SLITRK4	-1.8732	8.00765e-06	ENSGALG00000006312	TSG101	-1.3465	1.61234e-06	ENSGALG00000022875	MOG	1.5424	0.00126646	ENSGALG00000011124	ARHGAP24		-1.3394	2.83384e-05
ENSGALG00000011349	MNR2	-2.2372	0.00166885	ENSGALG00000007252	ANKDD1A	-1.3695	0.0011132	ENSGALG00000006317	ING5	-1.2127	1.19919e-08	ENSGALG00000022891	B4GALT3	-1.0568	0.00284252	ENSGALG00000011141	ITGB6		-2.5432	2.47305e-05
ENSGALG00000011353	TNNI3K	-2.0432	0.00747268	ENSGALG00000007254	ARHGAP12	-1.6208	1.00099e-13	ENSGALG00000006318	IL21R	-1.8583	0.00675171	ENSGALG00000023025	ZBTB42	-1.5018	0.00187479	ENSGALG00000011205	SMOC2		1.1531	2.16731e-09
ENSGALG00000011369	LHX8	-2.6419	4.26577e-08	ENSGALG00000007284	SYNPR	-2.0479	1.28089e-07	ENSGALG00000006323	LECT2	-5.2997	0.0258478	ENSGALG00000023142	PTGER3	-1.4063	0.00737736	ENSGALG00000011225	SLC25A47		-1.7359	0.0233587
ENSGALG00000011376	ANKRD9	-1.2743	0.0446058	ENSGALG00000007288	SNTN	-10.2566	4.66381e-05	ENSGALG00000006329	IL9	-3.1921	1.82281e-21	ENSGALG00000023435	GATM	-2.7181	0.00390403	ENSGALG00000011227	CDS1		-1.6535	0.0311518
ENSGALG00000011389	TRAF3	-1.2954	1.64462e-06	ENSGALG00000007314	DSCAML1	-2.881	0.0368287	ENSGALG00000006334	LAP3	-1.5183	2.22331e-06	ENSGALG00000023472	SULT2B1L1	1.4447	0.000104829	ENSGALG00000011243	DAZL		-3.4597	0.000152576
ENSGALG00000011404	HOPX	-1.2175	0.00190453	ENSGALG00000007320	FXYD2	2.0455	7.67455e-06	ENSGALG00000006341	SLC25A48	-2.2244	0.0374742	ENSGALG00000023542	ALPL	1.0969	1.7512e-19	ENSGALG00000011248	PLCL2		-1.2345	2.92398e-05
ENSGALG00000011418	CCR6	-3.5648	0.011172	ENSGALG00000007324	TP63	-5.0277	2.47898e-31	ENSGALG00000006343	ACTA2	2.9568	4.18492e-73	ENSGALG00000023772	HSPB7	1.1176	0.000550883	ENSGALG00000011270	KERA		-3.8994	8.79686e-10
ENSGALG00000011419	DUSP4	-1.7958	1.13808e-10	ENSGALG00000007356	MAP3K8	-2.3488	1.74168e-05	ENSGALG00000006346	CXCL14	-5.8928	3.69605e-34	ENSGALG00000024047	MYCL	-3.6094	6.48724e-26	ENSGALG00000011275	DEPDC1		-1.3472	1.53502e-05
ENSGALG00000011434	SLC11A1	-1.1944	0.025886	ENSGALG00000007357	BCL6	-1.1418	0.000107841	ENSGALG00000006368	PTPN5	-5.4664	1.08607e-29	ENSGALG00000024136	-	-5.588	3.8707e-05	ENSGALG00000011281	SGO1		-1.565	3.68725e-05
ENSGALG00000011447	GADL1	-1.8431	0.0027057	ENSGALG00000007358	CILP	-2.6462	2.07689e-07	ENSGALG00000006388	IL16	-1.2953	0.00505467	ENSGALG00000024296	TMEM45BL	-3.7708	1.84857e-05	ENSGALG00000011306	DES		1.074	5.58159e-05
ENSGALG00000011493	TMEM169	-1.3727	2.0838e-05	ENSGALG00000007367	WFIKKN2	2.4614	0.00100512	ENSGALG00000006407	DDTNFR23	-1.716	2.20736e-05	ENSGALG00000025163	MIR1627	-9.4564	0.000594388	ENSGALG00000011347	IHH		-10.3098	4.96477e-16
ENSGALG00000011543	SDAD1	-1.126	2.06457e-06	ENSGALG00000007371	IGDCC3	-1.4066	0.0149343	ENSGALG00000006411	CAMLG	-1.026	1.37572e-05	ENSGALG00000025194	MIR1742	-1.8115	0.0388391	ENSGALG00000011349	MNR2		-6.0079	0.00016441
ENSGALG00000011544	BCL2L14	-2.017	0.000107986	ENSGALG00000007373	PRKAB1	-1.0789	5.67492e-07	ENSGALG00000006420	ABHD17C	-1.0163	0.00417339	ENSGALG00000025199	MIR1555	-1.5599	0.0178362	ENSGALG00000011358	WNT6		-6.1626	9.53912e-21
ENSGALG00000011551	JCHAIN	-1.6298	7.25436e-09	ENSGALG00000007412	MPZL2	-2.4532	8.24115e-29	ENSGALG00000006434	TSR3	-1.7849	1.03666e-07	ENSGALG00000025462	MIR1780	-2.0179	0.0220546	ENSGALG00000011369	LHX8		-3.051	7.19662e-05
ENSGALG00000011560	PACRG	-1.7457	0.0307786	ENSGALG00000007416	CD3E	-1.3743	0.000247015	ENSGALG00000006436	AQP12A	-3.6893	0.0460003	ENSGALG00000025748	FGF9	1.0682	0.0111232	ENSGALG00000011379	SLC44A5		-1.3428	2.12377e-07
ENSGALG00000011562	PARK2	-2.0161	2.86026e-05	ENSGALG00000007418	CD3D	-1.5689	7.85739e-05	ENSGALG00000006459	CCDC174	-1.5236	1.06202e-07	ENSGALG00000025896	PLPPR4	-2.6211	0.0187995	ENSGALG00000011391	AMN		-2.1175	0.0370468
ENSGALG00000011565	TDRD9	-2.4883	2.09813e-10	ENSGALG00000007426	MKX	1.5586	5.56939e-18	ENSGALG00000006465	CCDC51	-1.1309	0.000601278	ENSGALG00000025935	XPNPEP2	1.3182	0.0403344	ENSGALG00000011404	HOPX		1.7191	1.17572e-06
ENSGALG00000011571	AGPAT4	-1.0565	0.00249253	ENSGALG00000007441	MAP6	-2.0095	0.0230328	ENSGALG00000006479	CCM2L	-1.5257	0.0171723	ENSGALG00000026037	EIF4E1B	-4.9105	2.37725e-06	ENSGALG00000011406	NTN4		1.037	4.95668e-11
ENSGALG00000011577	CNTNAP5	-1.2393	0.0121579	ENSGALG00000007443	TMLHE	-1.0799	2.29384e-07	ENSGALG00000006480	TCF7	-3.3464	9.7969e-05	ENSGALG00000026091	CACNG4	3.6903	0.0390816	ENSGALG00000011419	DUSP4		-1.1308	0.0136533
ENSGALG00000011594	NR1H4	2.0755	0.00169363	ENSGALG00000007476	VAMP7	-2.04	6.50311e-22	ENSGALG00000006490	SCN3B	-2.6829	0.001397	ENSGALG00000026179	FAM163B	-3.6809	1.92183e-06	ENSGALG00000011434	SLC11A1		1.7157	0.000193576
ENSGALG00000011614	ANO4	-2.4413	0.029315	ENSGALG00000007507	MASTL	-2.1179	4.97458e-11	ENSGALG00000006502	PCGF5	-1.3675	0.000121587	ENSGALG00000026187	NMNAT3	-6.2398	1.55539e-05	ENSGALG00000011469	IGFBP2		1.5493	9.42173e-15
ENSGALG00000011616	NPFFR2	-3.9855	1.2687e-07	ENSGALG00000007508	HPSE2	-1.3003	0.00665072	ENSGALG00000006508	FGF13	-3.8492	0.00210441	ENSGALG00000026572	RGS5	-1.0864	0.000154714	ENSGALG00000011473	RPS6KA2		-1.0386	0.00641299
ENSGALG00000011624	PNLDC1	-1.8767	0.000162972	ENSGALG00000007511	ITGB2	-1.468	0.00260291	ENSGALG00000006515	BSX	-5.7866	0.00175539	ENSGALG00000026594	HS3ST5	-2.6701	7.67571e-07	ENSGALG00000011489	T		-2.1859	0.000279935
ENSGALG00000011635	TFCP2L1	-2.3895	0.000111933	ENSGALG00000007513	FAM207A	-1.223	2.13459e-10	ENSGALG00000006519	KIAA1024	-3.3352	1.24017e-20	ENSGALG00000026631	HOXA10	-4.8235	4.45891e-09	ENSGALG00000011551	JCHAIN		-1.0542	0.0234168
ENSGALG00000011646	PLD4	-1.3165	0.0177636	ENSGALG00000007543	APCDD1L	1.115	3.37108e-06	ENSGALG00000006520	MYH11	2.7661	1.35685e-90	ENSGALG00000026687	PLCD4	-1.1806	0.00291802	ENSGALG00000011579	-		-1.511	0.015835
ENSGALG00000011657	EAF2	-1.0044	0.00382935	ENSGALG00000007546	-	-1.8378	0.00205586	ENSGALG00000006521	TRPM5	-3.7687	0.00141547	ENSGALG00000026747	GTF2A1L	-1.4147	0.00160002	ENSGALG00000011594	NR1H4		3.028	8.06084e-10
ENSGALG00000011664	RASSF6	-1.7582	1.13618e-09	ENSGALG00000007557	RUBCN	-1.2026	9.37438e-06	ENSGALG00000006525	NCAPG2	-1.4524	2.86071e-05	ENSGALG00000026754	-	-8.6348	0.0172854	ENSGALG00000011608	INF2		1.182	9.18772e-17
ENSGALG00000011673	STX11	-3.143	0.0248514	ENSGALG00000007562	FGF4	-10.1293	0.000257481	ENSGALG00000006526	PLXNB3	-1.5731	6.74537e-09	ENSGALG00000026761	LIN28B	-8.697	0.010178	ENSGALG00000011616	NPFFR2		-8.0768	0.0388698
ENSGALG00000011681	DEPDC7	-2.0499	1.24684e-08	ENSGALG00000007569	KBTBD8	-1.9198	1.80339e-12	ENSGALG00000006552	INS-IGF2	-4.282	0.010558	ENSGALG00000026768	SLCO4C1	-2.7197	5.98598e-05	ENSGALG00000011621	IGF2R		-1.1737	0.00115535
ENSGALG00000011708	MYLK	1.264	1.91017e-16	ENSGALG00000007579	APBB1IP	-1.1864	0.0347615	ENSGALG00000006563	SEMA3D	1.5041	2.03456e-11	ENSGALG00000026862	CLDN1	-2.0742	0.0222506	ENSGALG00000011624	PNLDC1		-1.3737	0.0255819
ENSGALG00000011740	MGP	-2.6113	0.00547152	ENSGALG00000007593	JAKMIP2	-1.4854	0.000420811	ENSGALG00000006565	GGT1	-2.1438	4.46299e-10	ENSGALG00000026957	SEMA4G	-1.0411	0.000672344	ENSGALG00000011626	COX18		-1.1933	0.000554001
ENSGALG00000011742	ART4	-1.3859	0.0482614	ENSGALG00000007594	ASB12	-2.2951	0.00206526	ENSGALG00000006566	TBCCD1	-1.0859	0.000798547	ENSGALG00000027090	-	-9.3379	2.71217e-59	ENSGALG00000011633	SLC5A8		-7.9366	0.0118172
ENSGALG00000011875	TRPC3	1.1478	2.76232e-06	ENSGALG00000007618	BTG4	-9.2902	5.07943e-28	ENSGALG00000006575	VIPR2	1.3401	1.95173e-16	ENSGALG00000027184	OLFML1	-1.8559	0.0303418	ENSGALG00000011635	TFCP2L1		-2.239	0.00978761
ENSGALG00000011902	TAGLN	2.179	4.79318e-34	ENSGALG00000007631	MEGF11	-2.0155	0.00189932	ENSGALG00000006576	GRM3	1.4808	0.00405445	ENSGALG00000027247	EOMES	-3.5226	1.1248e-07	ENSGALG00000011663	FNDC1		1.4669	2.22818e-06
ENSGALG00000011914	CENPM	-1.1384	0.000241478	ENSGALG00000007638	HMOX2	-1.6658	8.0861e-15	ENSGALG00000006588	LRRC75B	-1.7684	0.000650321	ENSGALG00000027255	NRXN3	-1.7688	0.0248698	ENSGALG00000011664	RASSF6		-1.2723	0.000314598
ENSGALG00000011930	OVSTL	-1.7644	3.88356e-06	ENSGALG00000007647	MYO3A	-4.5462	1.28407e-09	ENSGALG00000006593	CLDN18	-6.4692	3.31068e-05	ENSGALG00000027260	MC3R	-9.5887	0.0026433	ENSGALG00000011668	IL8L1		2.3036	0.0464497
ENSGALG00000012018	UGT8	-1.7103	2.24831e-05	ENSGALG00000007649	TIPIN	-1.0449	0.000348472	ENSGALG00000006613	CTSD	-1.1846	0.01422	ENSGALG00000027315	HIST1H2A4L4	2.4227	0.0307053	ENSGALG00000011680	EPHA5		1.0232	3.05034e-05
ENSGALG00000012032	PRRG4	-1.1418	0.00154169	ENSGALG00000007666	KCNIP2	-4.0473	0.000199038	ENSGALG00000006631	TICRR	-3.1293	2.04448e-33	ENSGALG00000027415	GRIN2C	-1.7882	4.51606e-08	ENSGALG00000011681	DEPDC7		-1.2104	0.00458742
ENSGALG00000012033	SGSM3	-1.1273	4.11226e-07	ENSGALG00000007690	TFAP2C	-4.4562	1.8972e-13	ENSGALG00000006635	RHCG	3.2854	0.0254368	ENSGALG00000027420	POPDC3	-5.2403	8.08894e-05	ENSGALG00000011708	MYLK		1.1537	5.70855e-13
ENSGALG00000012061	GPD1L2	-1.2181	0.0390888	ENSGALG00000007703	-	-1.4814	1.01839e-06	ENSGALG00000006637	XKRX	2.7351	1.52337e-16	ENSGALG00000027471	MFAP5	1.6516	2.30352e-12	ENSGALG00000011740	MGP		2.5845	1.79878e-30
ENSGALG00000012074	ALPK1	-1.4572	0.000591632	ENSGALG00000007706	FGF8	-12.3276	4.79306e-09	ENSGALG00000006638	GRIK4	-1.4	0.00130139	ENSGALG00000027707	ESM1	1.104	0.00894849	ENSGALG00000011801	ESR2		-2.456	3.68125e-21
ENSGALG00000012076	TIFA	-2.125	0.000403854	ENSGALG00000007720	AIFM3	-2.7155	4.48031e-13	ENSGALG00000006639	CEP55	-2.2869	8.75261e-06	ENSGALG00000027772	NANOG	-11.8765	6.54711e-08	ENSGALG00000011805	UGT2A1		1.1437	0.0113218
ENSGALG00000012089	C5H14orf37	-2.0933	3.39203e-08	ENSGALG00000007728	PRODH	-1.6882	1.52471e-05	ENSGALG00000006644	ACSL6	1.1004	0.0226108	ENSGALG00000027887	C1QTNF3	1.4154	0.0223796	ENSGALG00000011875	TRPC3		-2.6282	1.2914e-14
ENSGALG00000012092	ESYT3	1.2976	7.2555e-05	ENSGALG00000007768	AURKA	-2.4295	7.01481e-18	ENSGALG00000006647	DUSP8	2.871	4.40635e-25	ENSGALG00000027960	GRPR	-1.2722	0.0459727	ENSGALG00000011881	CCNA2		-1.1514	5.85331e-05
ENSGALG00000012100	CFAP221	-3.3028	0.000114049	ENSGALG00000007796	BCAS1	-3.0247	1.07207e-15	ENSGALG00000006670	PPP1R3C	1.4908	9.58091e-09	ENSGALG00000028047	RHOV	-9.697	0.00051299	ENSGALG00000011889	PRKCH		-1.0748	0.00122755
ENSGALG00000012106	SCTR	-3.1908	0.00125425	ENSGALG00000007806	FGF16	-2.0518	6.78845e-05	ENSGALG00000006673	POU2F3	-4.8679	0.00138258	ENSGALG00000028059	MIR196B	-2.1131	0.026897	ENSGALG00000011893	SLC38A6		1.0898	8.00412e-08
ENSGALG00000012111	TMEM37	-1.146	0.00121076	ENSGALG00000007817	EHF	-12.4818	1.93827e-08	ENSGALG00000006682	BEND7	-1.2847	2.48887e-07	ENSGALG00000028207	ZBBX	-4.0554	1.0746e-05	ENSGALG00000011902	TAGLN		1.967	6.34562e-12
ENSGALG00000012117	STEAP3	-1.5088	0.000343024	ENSGALG00000007831	TLX1	-10.3219	5.10549e-05	ENSGALG00000006702	MFGE8	1.1116	4.86837e-18	ENSGALG00000028250	ANKRD22	-1.2239	0.0116179	ENSGALG00000011914	CENPM		-2.0953	6.42735e-10
ENSGALG00000012145	TBPL2	-2.5509	0.00366238	ENSGALG00000007839	NCAM1	1.4544	3.19341e-12	ENSGALG00000006705	MYOF	1.2709	3.79023e-28	ENSGALG00000028407	GDF9	-7.0228	3.91305e-18	ENSGALG00000011967	MAD2L1		-1.6117	5.41599e-12
ENSGALG00000012163	BDNF	-1.5468	4.75148e-05	ENSGALG00000007864	ARMC3	-2.0617	0.00827821	ENSGALG00000006707	NOX1	2.14	4.08361e-13	ENSGALG00000028519	CCR10	-7.6257	0.043347	ENSGALG00000011991	MYOZ2		-2.6551	3.40777e-15
ENSGALG00000012173	LGALS3	-1.2418	0.00211836	ENSGALG00000007868	BCO2	-3.0507	4.66322e-18	ENSGALG00000006710	RAB36	-2.062	0.00334641	ENSGALG00000028560	OC3	1.2009	0.000669001	ENSGALG00000012015	NDST4		-3.0648	0.00010455
ENSGALG00000012181	RRH	-3.5461	0.000150392	ENSGALG00000007886	PAMR1	-2.5731	9.2087e-28	ENSGALG00000006719	GNAZ	-1.7363	6.07629e-05	ENSGALG00000028595	CCNO	-4.797	0.00492292	ENSGALG00000012020	-		-1.0137	0.0124108
ENSGALG00000012190	TMEM163	-2.5386	1.1521e-05	ENSGALG00000007909	IQCH	-1.719	0.000818955	ENSGALG00000006750	DET1	-1.1803	0.000124296	ENSGALG00000028598	SERPINA3/4L	-4.7708	0.0131997	ENSGALG00000012055	AMHR2		-1.2044	4.29104e-08
ENSGALG00000012208	GMFB	-1.0118	1.16332e-08	ENSGALG00000007920	PRR5L	-2.8553	1.14569e-14	ENSGALG00000006751	THY1	1.9866	2.37463e-43	ENSGALG00000028685	SEMA5A	-1.9165	2.80049e-09	ENSGALG00000012076	TIFA		1.072	0.0325895
ENSGALG00000012292	BANK1	-2.0092	0.00529758	ENSGALG00000007927	CNTN6	-7.0936	2.42893e-13	ENSGALG00000006755	USP2	-2.7663	4.33496e-16	ENSGALG00000028759	LYPD6B	-1.5421	0.00750599	ENSGALG00000012089	C5H14orf37		-4.4012	3.83014e-06
ENSGALG00000012297	GRM1	-2.7733	0.00166138	ENSGALG00000007929	DIXDC1	-1.2968	8.51761e-05	ENSGALG00000006758	C1QTNF5	1.6745	6.99574e-16	ENSGALG00000028770	INHBB	-5.8946	1.89936e-66	ENSGALG00000012092	ESYT3		-5.0735	1.04191e-21
ENSGALG00000012298	SLC39A8	-1.8546	0.00194716	ENSGALG00000007932	TRAF6	-2.0203	1.23214e-06	ENSGALG00000006766	DEPDC5	-1.3291	3.66403e-11	ENSGALG00000028774	S100A10	1.0905	1.03768e-11	ENSGALG00000012094	SLC35F4		-4.1365	3.71307e-08
ENSGALG00000012300	RAB32	-1.5759	6.98243e-06	ENSGALG00000007936	PGK1	-1.0245	5.994e-06	ENSGALG00000006775	TGM2	1.3157	1.3285e-21	ENSGALG00000028822	RNF152	-1.7292	7.23922e-08	ENSGALG00000012095	C5H14ORF105		-5.5157	0.003088
ENSGALG00000012307	GALR3	1.5804	0.0219538	ENSGALG00000007937	SF3A1	-1.3192	1.54447e-12	ENSGALG00000006776	KLHDC8B	1.3222	0.00656115	ENSGALG00000028928	LCAT	2.3263	5.16662e-17	ENSGALG00000012100	CFAP221		-3.8644	5.75415e-06
ENSGALG00000012317	ADGB	-1.9889	6.74088e-05	ENSGALG00000007945	CRYAB	-1.3636	0.00320027	ENSGALG00000006787	CCDC71	-1.0093	0.000218982	ENSGALG00000029006	SYPL1	-4.7342	3.90322e-17	ENSGALG00000012119	MARCO		1.5347	1.36997e-05
ENSGALG00000012350	TDRD7	-1.2049	2.59286e-05	ENSGALG00000007954	TBC1D10A	-2.236	1.8968e-22	ENSGALG00000006795	ABCG4	-2.007	7.81678e-05	ENSGALG00000029102	PXYLP1	-1.1929	1.78309e-06	ENSGALG00000012131	ELOVL6		-1.4542	3.30624e-06
ENSGALG00000012357	CXCR4	-2.0549	1.27326e-11	ENSGALG00000007959	SLC26A3	-2.2942	0.000991637	ENSGALG00000006804	ODF2L	-4.7864	1.4339e-22	ENSGALG00000029244	SMAP2	-1.6688	2.08358e-07	ENSGALG00000012155	EGF		-1.8838	0.0379549
ENSGALG00000012362	THSD7B	-1.0873	0.0310115	ENSGALG00000007961	ARMC7	-1.0658	0.000208151	ENSGALG00000006806	HINFP	-1.1374	6.12062e-05	ENSGALG00000029445	FADS6	-2.3027	0.000734596	ENSGALG00000012160	KIF18A		-1.6464	1.63586e-07
ENSGALG00000012401	GPR137C	-2.0904	1.13915e-07	ENSGALG00000007963	NFATC2	-1.2506	3.32254e-05	ENSGALG00000006807	PLSCR5	-1.7647	0.0417272	ENSGALG00000029446	-	-1.4215	7.72092e-07	ENSGALG00000012163	BDNF		1.3257	4.37008e-06
ENSGALG00000012407	LRP1B	-2.1278	7.42076e-07	ENSGALG00000007964	GATSL3	-3.7304	9.86482e-40	ENSGALG00000006819	AGBL1	-5.1653	7.05494e-14	ENSGALG00000029571	PIP4P2	-1.1681	1.85507e-05	ENSGALG00000012165	DLGAP5		-1.0941	0.00272251
ENSGALG00000012418	KYNU	-2.0045	0.00730205	ENSGALG00000007972	TRPC5	-5.9166	6.54595e-21	ENSGALG00000006821	TNMD	3.0573	5.65515e-34	ENSGALG00000029617	COL17A1	-2.266	0.000186737	ENSGALG00000012173	LGALS3		1.1892	0.000261786
ENSGALG00000012419	UTS2RL	-3.1282	0.00141306	ENSGALG00000007993	DCX	-2.3898	1.31989e-08	ENSGALG00000006827	IL4	-12.9311	1.23961e-13	ENSGALG00000029648	TH	-14.8531	2.17578e-09	ENSGALG00000012199	WDHD1		-1.3624	2.08266e-06
ENSGALG00000012442	MFNG	-1.964	3.36333e-06	ENSGALG00000008007	ITGA11	1.6479	5.07402e-24	ENSGALG00000006834	CPB1	-1.8144	0.0405118	ENSGALG00000029706	RUFY1	-1.3799	2.49278e-07	ENSGALG00000012211	PDLIM5		1.5832	3.97166e-24
ENSGALG00000012456	RAC2	-1.1149	0.00153652	ENSGALG00000008025	SLF2	-1.2049	5.78392e-06	ENSGALG00000006835	TNNC2	2.3487	0.0096058	ENSGALG00000029788	CCK	-3.3363	0.0383707	ENSGALG00000012216	BMPR1B		-1.712	0.025232
ENSGALG00000012481	TNFAIP6	-1.5206	0.00260278	ENSGALG00000008037	HORMAD2	-1.7499	0.0186135	ENSGALG00000006851	PCDH11X	2.4789	1.25057e-19	ENSGALG00000029811	BMPER	1.2192	2.12918e-12	ENSGALG00000012220	CDKN3		-1.4889	3.83643e-10
ENSGALG00000012537	KCNJ3	-2	0.0246143	ENSGALG00000008039	MFSD13A	-1.1388	1.56769e-05	ENSGALG00000006854	NEURL2	-2.4068	6.15867e-16	ENSGALG00000029837	OST4	1.5481	4.60115e-08	ENSGALG00000012223	ZRANB3		-1.3869	2.64013e-09
ENSGALG00000012538	NR4A2	-1.8937	0.00120451	ENSGALG00000008043	CORO2B	-1.7215	6.69611e-15	ENSGALG00000006868	CRACR2B	-1.3727	5.87409e-05	ENSGALG00000029842	SLCO5A1	1.0641	0.0179499	ENSGALG00000012290	SOX10		-1.5237	9.93641e-06
ENSGALG00000012545	CYTIP	-1.3288	0.000231594	ENSGALG00000008085	NEFH	-4.6573	8.77739e-07	ENSGALG00000006889	TMC7	-2.365	1.52681e-07	ENSGALG00000030096	PDPN	1.2951	8.26351e-05	ENSGALG00000012297	GRM1		-5.4822	0.00477991
ENSGALG00000012555	CCDC148	-1.4092	0.00117152	ENSGALG00000008103	CEP41	-1.1656	0.000137303	ENSGALG00000006895	CEP131	-1.2842	8.65378e-05	ENSGALG00000030154	-	-10.5411	0.000163051	ENSGALG00000012298	SLC39A8		1.8291	0.000141933
ENSGALG00000012577	FRMD3	-1.0954	0.00109011	ENSGALG00000008107	IRS4	-1.0206	0.000182432	ENSGALG00000006898	EIF4ENIF1	-2.1328	1.93248e-21	ENSGALG00000030160	DRC7	-1.9388	3.70261e-05	ENSGALG00000012300	RAB32		-1.4978	1.73267e-05
ENSGALG00000012595	AGTPBP1	-1.9168	1.8753e-10	ENSGALG00000008109	CDHR3	-2.4983	0.000623778	ENSGALG00000006911	TMC5	-3.8584	2.17988e-07	ENSGALG00000030209	CPZ	1.0073	2.96266e-17	ENSGALG00000012307	GALR3		-2.4761	0.0106339
ENSGALG00000012610	CTSV	-1.0791	9.13124e-06	ENSGALG00000008113	PLCL1	-1.2704	0.00398881	ENSGALG00000006919	POF1B	-1.0154	0.0123709	ENSGALG00000030229	CSMD2	-2.0943	6.17323e-06	ENSGALG00000012312	GCAT		-1.3237	6.67336e-09
ENSGALG00000012612	FBP2	-2.7506	0.00317906	ENSGALG00000008127	SPI1	-1.2038	0.0168924	ENSGALG00000006973	BLNK	-2.4638	2.42152e-20	ENSGALG00000030250	SV2B	-2.2908	3.72901e-05	ENSGALG00000012317	ADGB		-3.1416	5.29638e-07
ENSGALG00000012613	FBP1	-1.2123	0.000598669	ENSGALG00000008135	SATB2	-7.4305	0.000668611	ENSGALG00000006976	BDH1B	-2.0304	1.90873e-12	ENSGALG00000030276	SHTN1	-1.2772	0.000174569	ENSGALG00000012396	PTGER2		1.2193	0.00290202
ENSGALG00000012623	CFC1	1.1466	6.27768e-09	ENSGALG00000008177	NOS1	-3.4039	2.17115e-07	ENSGALG00000006983	DNTT	-4.6165	3.61948e-09	ENSGALG00000030324	KIAA1324L	-1.4265	0.000736421	ENSGALG00000012401	GPR137C		-1.0077	0.0308561
ENSGALG00000012700	RNF182	-1.2103	0.0365848	ENSGALG00000008181	MADD	-1.821	6.1763e-09	ENSGALG00000006989	HS3ST1L	-2.3355	2.11995e-05	ENSGALG00000030397	TRIM27.1	1.5632	0.0403809	ENSGALG00000012546	MCM5		-1.4118	7.61087e-08
ENSGALG00000012732	PHACTR1	-2.0901	2.17792e-06	ENSGALG00000008188	TRIM36	-1.2359	0.000447379	ENSGALG00000006992	MMP9	1.7789	0.0137568	ENSGALG00000030534	SYT17	-1.0368	0.0144522	ENSGALG00000012592	RMI1		-1.1079	0.00261614
ENSGALG00000012768	GCM2	-3.0243	2.39445e-05	ENSGALG00000008198	TPCN3	-3.5029	6.93669e-29	ENSGALG00000007007	KNDC1	-2.3539	3.52637e-09	ENSGALG00000030712	COL2A1	1.1031	0.00270581	ENSGALG00000012618	FANCC		-1.0413	0.00166105
ENSGALG00000012791	TBXAS1	-1.9118	2.50538e-24	ENSGALG00000008201	FBXO21	-1.0012	3.377e-05	ENSGALG00000007012	ARRDC4	-1.4369	3.32438e-05	ENSGALG00000030821	CBLN4	-4.7531	2.52916e-06	ENSGALG00000012620	PTCH1		-1.8763	9.56109e-13
ENSGALG00000012802	F13A1	1.2885	1.53909e-05	ENSGALG00000008206	TESC	-4.2567	1.26785e-09	ENSGALG00000007028	CNKSR2L	-2.3281	8.62335e-07	ENSGALG00000030822	DRGX	-12.3028	8.2122e-08	ENSGALG00000012647	RFX4		-1.3479	0.0140922
ENSGALG00000012830	IRF4	-1.449	0.000204862	ENSGALG00000008231	PACSIN3	-2.5243	3.42067e-31	ENSGALG00000007041	HDX	-1.0933	1.26479e-05	ENSGALG00000030845	ENHO	-2.4602	2.60563e-05	ENSGALG00000012681	MBOAT1		1.2054	8.07143e-07
ENSGALG00000012834	AKR1D1	-2.1716	2.8861e-08	ENSGALG00000008234	ORC2	-2.4764	1.23147e-13	ENSGALG00000007047	GAL	-3.5025	0.00482971	ENSGALG00000030858	FRMD5	-4.9658	0.000367383	ENSGALG00000012700	RNF182		1.5352	1.8692e-05
ENSGALG00000012850	RAB19	-2.0549	7.66969e-09	ENSGALG00000008254	ANAPC1	-1.097	7.30621e-07	ENSGALG00000007048	SYNM	1.2987	2.84653e-19	ENSGALG00000030886	PTGDS	-2.016	4.00413e-09	ENSGALG00000012705	GMPR		-1.0192	1.42132e-05
ENSGALG00000012875	WEE2	-2.9144	0.000103498	ENSGALG00000008255	C5H11orf49	-1.3137	8.41646e-09	ENSGALG00000007078	ENTPD1	-1.3921	6.99533e-05	ENSGALG00000030985	MYH7B	-3.5923	8.16254e-06	ENSGALG00000012710	NCS1		1.0428	7.11692e-07
ENSGALG00000012903	PIGN	-1.24	2.1475e-07	ENSGALG00000008256	BLM	-1.0188	5.91765e-05	ENSGALG00000007080	SHROOM1	-3.8944	3.17818e-20	ENSGALG00000031058	HS3ST3B1L	-1.942	4.9285e-06	ENSGALG00000012732	PHACTR1		-1.6294	0.0252035
ENSGALG00000012907	MC4R	-2.7417	0.00933419	ENSGALG00000008257	MERTK	-1.4706	1.92642e-05	ENSGALG00000007098	KIF21A	-1.3061	0.00179209	ENSGALG00000031076	ESRP1	-6.7931	3.26983e-11	ENSGALG00000012757	PMCH		-1.1807	0.0263817
ENSGALG00000012941	CDH12	-1.7171	0.0353034	ENSGALG00000008262	RASGRF1	-1.1413	0.0393163	ENSGALG00000007112	CERS3	-1.3067	0.000258165	ENSGALG00000031119	ADAMTSL2L	-1.6525	4.5368e-05	ENSGALG00000012768	GCM2		-3.812	0.0113701
ENSGALG00000012984	MYO5B	-3.0122	0.000285708	ENSGALG00000008263	CNTN4	-2.1516	4.21023e-06	ENSGALG00000007124	POP5	-2.0843	0.0122617	ENSGALG00000031293	SLCO1A2	-1.8915	0.00994489	ENSGALG00000012790	DSP		-1.5064	1.74317e-05
ENSGALG00000012985	SLC6A13	1.8946	0.00599593	ENSGALG00000008273	CALHM3	-2.415	0.0360284	ENSGALG00000007132	ACOX2	-1.1718	0.00103576	ENSGALG00000031303	FAM234A	-1.2911	4.62838e-09	ENSGALG00000012802	F13A1		-2.0673	0.000564605
ENSGALG00000012987	CCDC77	-1.8587	1.57851e-06	ENSGALG00000008297	SEMA4B	-1.3352	6.50763e-07	ENSGALG00000007145	ITGB1	1.2146	7.89298e-33	ENSGALG00000031410	ENPEP	-8.4305	0.00846425	ENSGALG00000012812	SVOPL		-2.4923	1.883e-08
ENSGALG00000012989	NINJ2	-1.1375	0.0259443	ENSGALG00000008298	LRRC17	1.6212	2.1575e-10	ENSGALG00000007150	OPA1	-1.1973	0.000160835	ENSGALG00000031411	KCNN1	-1.4939	3.86918e-06	ENSGALG00000012814	PXDC1		1.1035	8.16219e-13
ENSGALG00000013005	SNRNP48	-1.2543	2.50032e-06	ENSGALG00000008314	ARL8B	-1.217	1.91699e-08	ENSGALG00000007157	FAM46D	1.242	3.97338e-06	ENSGALG00000031590	B3GAT2	-1.0531	0.0265712	ENSGALG00000012836	PRC1		-1.4381	6.46643e-06
ENSGALG00000013043	FAM173B	-1.6148	1.1165e-07	ENSGALG00000008326	SYTL2L	-1.5901	1.21618e-05	ENSGALG00000007160	ARHGAP36	1.2491	2.15598e-14	ENSGALG00000031734	AQP11	-2.0942	4.10661e-09	ENSGALG00000012850	RAB19		-2.5125	1.76986e-07
ENSGALG00000013069	BPGM	-1.0721	4.02892e-07	ENSGALG00000008354	HARBI1	-1.3642	0.000245836	ENSGALG00000007179	ATP13A5	-4.0954	1.33438e-06	ENSGALG00000031776	NFASC	-1.5387	0.0403127	ENSGALG00000012875	WEE2		-3.4493	0.00685975
ENSGALG00000013085	PTPRO	-1.5966	0.0242729	ENSGALG00000008367	MDK	1.3667	2.5946e-08	ENSGALG00000007193	HRASLS	1.0061	2.81961e-06	ENSGALG00000031786	BLVRA	-1.4745	2.70167e-05	ENSGALG00000012915	MCM4		-1.4214	6.70935e-10
ENSGALG00000013086	IKZF1	-1.1241	0.0118861	ENSGALG00000008380	DGKZ	-1.012	4.92178e-07	ENSGALG00000007211	CDH22	-3.1175	0.0008099	ENSGALG00000031812	TDRKH	-1.2785	0.000784544	ENSGALG00000012917	CDH6		-1.022	0.00507722
ENSGALG00000013097	SLC15A5	-2.7283	4.9507e-09	ENSGALG00000008383	SFR1	-1.217	0.00279602	ENSGALG00000007242	SLITRK4	-2.0625	1.09148e-06	ENSGALG00000031826	MYOT	-2.5497	2.78968e-10	ENSGALG00000012984	MYO5B		-4.046	0.00680042
ENSGALG00000013149	MOCOS	-1.4553	0.0232937	ENSGALG00000008386	KIZ	-1.0625	0.00331875	ENSGALG00000007252	ANKDD1A	-1.642	8.00095e-05	ENSGALG00000031997	SFRP4	2.6442	1.26964e-12	ENSGALG00000012987	CCDC77		-2.376	2.95479e-09
ENSGALG00000013169	IL20RB	-2.6859	0.0131652	ENSGALG00000008401	ASB13	-1.0424	0.00591559	ENSGALG00000007254	ARHGAP12	-1.2099	0.000130807	ENSGALG00000032097	TBX20	-4.2796	1.69271e-08	ENSGALG00000012998	WNT5B		-1.2756	0.000654828
ENSGALG00000013173	PYROXD1	-2.0839	2.83621e-09	ENSGALG00000008409	GSTO1	-2.0491	3.50341e-17	ENSGALG00000007269	GABRA3	-5.7646	1.13493e-05	ENSGALG00000032108	TMEM136-1	-2.1302	0.0119387	ENSGALG00000013081	VWC2		1.1608	0.00180303
ENSGALG00000013183	TERT	-3.1182	2.75671e-16	ENSGALG00000008411	GHRL	-1.9438	0.0104947	ENSGALG00000007284	SYNPR	-2.5233	1.00831e-09	ENSGALG00000032161	SCUBE2	-1.3396	0.0175925	ENSGALG00000013090	LOXL4		-1.6479	0.00128202
ENSGALG00000013193	IRX2	-2.8389	0.0349105	ENSGALG00000008417	CFAP58	-3.4143	6.85431e-10	ENSGALG00000007288	SNTN	-4.5196	0.000710795	ENSGALG00000032173	TADA1	-1.1903	0.000243198	ENSGALG00000013097	SLC15A5		-3.831	2.98753e-07
ENSGALG00000013223	CLEC3A	-2.4063	0.0117408	ENSGALG00000008434	SORCS3	-3.4312	9.92984e-15	ENSGALG00000007314	DSCAML1	-3.0875	0.0168528	ENSGALG00000032181	LRP4	-2.364	6.9519e-11	ENSGALG00000013102	COBL		-1.4864	1.19706e-12
ENSGALG00000013225	VAT1L	-1.0245	0.00466166	ENSGALG00000008456	CACNA1B	-2.615	3.03512e-06	ENSGALG00000007320	FXYD2	2.2287	7.6888e-06	ENSGALG00000032184	CSPG5	-2.6997	6.58439e-10	ENSGALG00000013124	FHOD3		1.8393	1.7133e-18
ENSGALG00000013265	GYS2	-1.028	0.049373	ENSGALG00000008462	CDK3	-3.0415	0.0165965	ENSGALG00000007324	TP63	-4.4763	9.07107e-11	ENSGALG00000032361	STXBP5L	-1.5787	1.34241e-08	ENSGALG00000013173	PYROXD1		-1.2135	0.000754118
ENSGALG00000013281	-	-2.0327	0.000464599	ENSGALG00000008465	SORCS1	-1.9478	2.80221e-08	ENSGALG00000007334	ABAT	-1.1779	2.69154e-05	ENSGALG00000032558	INSC	1.594	1.74762e-05	ENSGALG00000013177	BCAT1		-1.1442	0.000117181
ENSGALG00000013287	C4H4ORF47	-2.8336	6.00908e-08	ENSGALG00000008469	SPINT1	-1.0649	0.000128218	ENSGALG00000007337	LPP	1.0507	2.2776e-13	ENSGALG00000033089	-	-2.6701	3.34871e-11	ENSGALG00000013183	TERT		-1.7041	0.00360549
ENSGALG00000013356	IKBKE	-1.1766	0.00361179	ENSGALG00000008475	ARRDC1	-1.263	1.12962e-06	ENSGALG00000007354	CIT	-1.5543	7.12734e-07	ENSGALG00000033195	IGF2BP2	-2.4673	2.85765e-16	ENSGALG00000013208	CENPE		-2.2528	1.02094e-16
ENSGALG00000013371	S1PR4	-1.6838	0.0282366	ENSGALG00000008490	TRH	-3.0309	0.00469515	ENSGALG00000007358	CILP	-2.2181	4.96154e-05	ENSGALG00000033304	MYBL1	-1.0274	0.000690382	ENSGALG00000013225	VAT1L		-1.4869	9.09417e-06
ENSGALG00000013409	CYSP1L	3.6549	4.37705e-09	ENSGALG00000008496	VPS18	-1.2003	8.23111e-07	ENSGALG00000007367	WFIKKN2	3.1125	7.63583e-08	ENSGALG00000033369	-	-4.5173	0.0143175	ENSGALG00000013294	CYP19A1		-6.8807	4.85216e-19
ENSGALG00000013422	RHNO1	-1.6045	1.12973e-06	ENSGALG00000008498	MALRD1	-4.7442	2.18295e-05	ENSGALG00000007371	IGDCC3	-2.0334	0.000282639	ENSGALG00000033408	ZBTB7C	-1.1022	0.00120513	ENSGALG00000013372	IL7R		-1.4105	8.59083e-07
ENSGALG00000013454	HOXB1	-1.6083	0.0367971	ENSGALG00000008501	KLF7	-1.0259	0.00103129	ENSGALG00000007373	PRKAB1	-1.1505	1.83456e-07	ENSGALG00000033497	FOXP4L	-1.3788	2.12971e-10	ENSGALG00000013376	CAPSL		-1.0154	0.041176
ENSGALG00000013481	IKZF3	-1.9648	0.0169276	ENSGALG00000008518	GSL	-1.8791	2.22863e-15	ENSGALG00000007412	MPZL2	-2.344	7.8955e-23	ENSGALG00000033530	GRN	1.0361	0.0466834	ENSGALG00000013420	FOXM1		-1.5239	1.52234e-07
ENSGALG00000013484	ZPBP2	-2.8649	0.000318093	ENSGALG00000008538	GINS1	-1.4846	1.38439e-07	ENSGALG00000007416	CD3E	-1.4748	0.00125785	ENSGALG00000033535	RGS16	-2.092	9.8507e-06	ENSGALG00000013494	CENPN		-1.0852	0.0147756
ENSGALG00000013528	TSPAN33	-1.1883	0.00635469	ENSGALG00000008550	MRPS5	-1.0459	1.73506e-06	ENSGALG00000007418	CD3D	-1.4715	0.00356412	ENSGALG00000033634	TDRD5	-3.2941	8.33108e-05	ENSGALG00000013600	GTF2E1L		-4.5265	4.00432e-06
ENSGALG00000013546	GZMK	-1.5685	0.00441059	ENSGALG00000008602	SLC39A12	-9.9443	6.6061e-11	ENSGALG00000007426	MKX	1.6127	3.16992e-19	ENSGALG00000033638	SLC26A7	-7.2637	2.49561e-14	ENSGALG00000013617	PDGFRL		1.2786	9.01235e-17
ENSGALG00000013548	GZMA	-1.6503	0.0172667	ENSGALG00000008606	NDUFS1	-1.5536	1.82623e-07	ENSGALG00000007441	MAP6	-3.4453	0.0008092	ENSGALG00000033683	PHOSPHO1	-1.4939	0.00329439	ENSGALG00000013626	GMNN		-1.5623	2.07433e-05
ENSGALG00000013576	MTNR1A	-2.5329	0.0244642	ENSGALG00000008635	-	-10.2992	9.42368e-05	ENSGALG00000007443	TMLHE	-1.4347	1.24882e-12	ENSGALG00000033695	CYP26A1	-1.4082	0.0262388	ENSGALG00000013663	FGF20		-5.8291	0.000148749
ENSGALG00000013600	GTF2E1L	-2.6917	6.17481e-06	ENSGALG00000008638	MMR1L3	-1.4613	0.00225498	ENSGALG00000007467	SLC25A26	-1.1399	0.00726483	ENSGALG00000033696	RALY	-1.1817	0.00150005	ENSGALG00000013674	TUSC3		-1.0016	0.0225414
ENSGALG00000013624	FAM65B	-1.6973	7.01028e-10	ENSGALG00000008660	CST7	-1.9643	0.0115764	ENSGALG00000007470	POLR1D	-1.0078	0.0334849	ENSGALG00000033720	CA7	-5.4757	1.68363e-05	ENSGALG00000013697	CNDP1		-1.0116	0.0424321
ENSGALG00000013626	GMNN	-1.9618	5.0681e-07	ENSGALG00000008661	CYR61	1.7842	0.000684852	ENSGALG00000007476	VAMP7	-1.9392	7.84388e-25	ENSGALG00000033769	BBS10	-1.1255	0.0127407	ENSGALG00000013720	FBXO15		-1.1623	0.00722016
ENSGALG00000013663	FGF20	-2.7147	7.21503e-07	ENSGALG00000008671	ST8SIA6	-1.4981	0.0298173	ENSGALG00000007493	NSDHL	-1.5798	0.000569012	ENSGALG00000036943	PRKCQ	-1.1227	0.0355824	ENSGALG00000013775	CDH19		-1.5675	8.37315e-05
ENSGALG00000013688	UROS	-1.1978	7.02042e-05	ENSGALG00000008691	SNX5	-2.3502	9.70084e-31	ENSGALG00000007507	MASTL	-3.1969	3.56303e-18	ENSGALG00000037015	SPTB	-1.3167	0.0330722	ENSGALG00000013776	CEP135		-1.0354	6.85853e-06
ENSGALG00000013720	FBXO15	-1.2822	0.000206676	ENSGALG00000008697	RBM20	-6.2599	1.30679e-10	ENSGALG00000007508	HPSE2	-1.6113	0.00259234	ENSGALG00000037093	ALDH3B1L1	-1.4379	0.000881121	ENSGALG00000013782	CDH7		-1.1081	7.72295e-05
ENSGALG00000013747	TAGAP	-1.0156	0.0146521	ENSGALG00000008701	XDH	-4.1583	1.36276e-22	ENSGALG00000007513	FAM207A	-1.2491	5.36884e-11	ENSGALG00000037138	KLHL21	-4.4129	9.96251e-13	ENSGALG00000013818	CITED2		1.0308	1.48568e-07
ENSGALG00000013785	GNAL	-1.0503	3.59906e-06	ENSGALG00000008703	RFC4	-1.0966	1.33943e-05	ENSGALG00000007526	ES1ML2	-2.4544	0.00543489	ENSGALG00000037160	ACSF3	-1.107	4.31948e-07	ENSGALG00000013846	ARFGEF3		-1.1202	0.00344914
ENSGALG00000013940	LNX1	-1.4401	0.00180623	ENSGALG00000008704	CUBN	-4.0679	2.67118e-46	ENSGALG00000007530	-	-1.8924	2.70358e-06	ENSGALG00000037189	ARSA	-1.0213	0.000266771	ENSGALG00000013869	IL20RA		-1.4148	0.000146191
ENSGALG00000013993	VNN1	-1.1281	9.25537e-05	ENSGALG00000008707	KAT14	-1.1297	3.11694e-08	ENSGALG00000007536	-	-1.0347	0.0412894	ENSGALG00000037251	RBM14	-8.7649	0.0270377	ENSGALG00000013887	FAM210A		-1.2526	4.81977e-06
ENSGALG00000013994	TAAR1	-1.6015	5.64754e-07	ENSGALG00000008709	MCOLN3	-2.4126	0.00728643	ENSGALG00000007537	INCENP	-1.2374	2.28063e-05	ENSGALG00000037435	TMEM241	-2.3012	0.0226251	ENSGALG00000013900	MAP7		-1.511	0.00292349
ENSGALG00000014030	CASC1	-1.9777	7.62689e-05	ENSGALG00000008722	MCOLN2	-7.6049	5.70833e-34	ENSGALG00000007543	APCDD1L	1.3003	8.18021e-05	ENSGALG00000037467	-	-5.0015	1.7311e-05	ENSGALG00000013948	RASL11B		1.6527	8.71166e-12
ENSGALG00000014124	TEC	-1.2216	9.02001e-08	ENSGALG00000008727	PLA2G4B	1.0967	0.000431339	ENSGALG00000007546	-	-1.776	0.00101553	ENSGALG00000037484	PHF14	2.2141	0.00802655	ENSGALG00000014042	SSPN		1.3482	4.14997e-06
ENSGALG00000014126	ENDOUL	-1.4827	0.00269356	ENSGALG00000008732	OTOR	-2.8594	0.0113426	ENSGALG00000007562	FGF4	-10.1293	6.99305e-05	ENSGALG00000037495	FAM49B	-1.499	4.4207e-06	ENSGALG00000014069	TP53I11		1.0867	0.000755191
ENSGALG00000014128	A4GALT	-1.1308	0.00255328	ENSGALG00000008734	PCSK2	-1.5712	1.05413e-06	ENSGALG00000007569	KBTBD8	-1.7516	1.71429e-11	ENSGALG00000037561	VPS25	-9.6586	1.42737e-60	ENSGALG00000014085	TM7SF3		-2.0198	1.82496e-11
ENSGALG00000014136	CNGA1	-3.8662	0.0125043	ENSGALG00000008736	PNPLA7	-1.0067	1.50156e-05	ENSGALG00000007593	JAKMIP2	-1.8566	4.58635e-06	ENSGALG00000037571	AP4B1	-8.8688	0.00764614	ENSGALG00000014138	NFXL1		-1.0266	0.00695894
ENSGALG00000014144	CORIN	-1.147	0.00645095	ENSGALG00000008744	MCF2L2	-1.6987	7.06841e-09	ENSGALG00000007596	MCT2L	-2.1483	0.00194893	ENSGALG00000037611	PRDM16	-2.1462	1.48866e-07	ENSGALG00000014144	CORIN		1.374	1.22574e-05
ENSGALG00000014176	PLA2G2E	-1.4752	6.30541e-05	ENSGALG00000008756	PLEK	-2.8201	4.45763e-24	ENSGALG00000007618	BTG4	-7.4026	0.000903869	ENSGALG00000037665	-	-2.3501	1.01208e-12	ENSGALG00000014202	GABRA4		-2.6272	0.00193917
ENSGALG00000014202	GABRA4	-2.805	4.8789e-07	ENSGALG00000008757	CNRIP1	-2.1241	1.86379e-08	ENSGALG00000007631	MEGF11	-3.9251	3.77787e-12	ENSGALG00000037678	ASZ1	-6.5243	1.1528e-06	ENSGALG00000014206	GABRA2		3.166	7.07807e-20
ENSGALG00000014206	GABRA2	-2.5445	2.37839e-08	ENSGALG00000008759	LAMP3	-2.5528	0.000165552	ENSGALG00000007638	HMOX2	-1.6714	1.42296e-13	ENSGALG00000037679	PPM1D	-8.5118	0.01895	ENSGALG00000014213	PRR5		-1.2183	0.000305843
ENSGALG00000014210	GNPDA2	-1.4706	6.95096e-06	ENSGALG00000008763	SSX2IP	-2.3309	1.13256e-10	ENSGALG00000007647	MYO3A	-3.5355	4.85986e-11	ENSGALG00000037687	MYH1A	-5.0179	0.00689027	ENSGALG00000014218	PHF21B		-2.1691	7.93774e-05
ENSGALG00000014228	SMC1B	-3.2133	9.99223e-06	ENSGALG00000008795	GPAM	-1.2915	6.59174e-05	ENSGALG00000007649	TIPIN	-1.533	7.90629e-10	ENSGALG00000037724	HDHD2	-7.697	0.0459405	ENSGALG00000014261	UCHL1		-1.5961	3.95611e-05
ENSGALG00000014261	UCHL1	-1.0285	0.000103469	ENSGALG00000008838	FKBP15	-1.16	3.71217e-08	ENSGALG00000007666	KCNIP2	-4.4948	6.4496e-05	ENSGALG00000037737	KIF20A	-3.0768	0.0114806	ENSGALG00000014337	NWD2		-1.4699	0.0286779
ENSGALG00000014264	NSUN7	-2.5763	0.00483866	ENSGALG00000008842	PIKFYVE	-1.7463	2.80278e-13	ENSGALG00000007669	EGR1	2.3428	4.10936e-10	ENSGALG00000037740	SLC23A1	-2.9495	0.000339427	ENSGALG00000014453	TENT5C		-2.254	1.64088e-08
ENSGALG00000014368	APOA5	-1.6503	0.000234326	ENSGALG00000008874	SLC13A1	-9.8816	0.000246919	ENSGALG00000007676	EME1	-1.5498	9.2215e-09	ENSGALG00000037811	MARCKS	-1.2313	2.38493e-06	ENSGALG00000014513	CDCA3		-1.8722	1.71675e-07
ENSGALG00000014412	CSTA	-2.4086	0.032383	ENSGALG00000008905	HABP2	-2.8848	0.000234812	ENSGALG00000007690	TFAP2C	-4.8418	8.96511e-16	ENSGALG00000037856	SMO	-1.2538	0.000218304	ENSGALG00000014585	CCL26		1.9874	0.000460216
ENSGALG00000014453	TENT5C	-1.6373	4.31635e-08	ENSGALG00000008908	NEUROD1	-11.8271	1.27087e-07	ENSGALG00000007703	-	-1.7264	5.52917e-10	ENSGALG00000037889	ANGPT2	-2.9361	7.86517e-05	ENSGALG00000014615	LAMA1		-1.1992	9.43921e-33
ENSGALG00000014463	ACTN2	-1.2677	0.00081655	ENSGALG00000008909	USP13	-2.8089	3.65814e-13	ENSGALG00000007706	FGF8	-6.1983	3.37803e-11	ENSGALG00000037939	SLC35B1	-1.7452	1.60027e-31	ENSGALG00000014649	MBLAC2		-1.7068	8.11896e-05
ENSGALG00000014528	ENO2	-1.3577	0.00222839	ENSGALG00000008910	CERKL	-3.7034	2.07422e-05	ENSGALG00000007712	MYO1B	1.3279	2.66387e-42	ENSGALG00000037944	SOX4	-1.5956	1.50545e-09	ENSGALG00000014673	RFESD		1.152	0.00508195
ENSGALG00000014537	BMF	-1.6036	0.000323638	ENSGALG00000008912	ABCB1	-1.0273	1.64544e-05	ENSGALG00000007716	SLC37A4	-1.0027	0.00260971	ENSGALG00000037992	TNPO2	-3.585	0.0178883	ENSGALG00000014681	PCSK1		-2.7097	1.66225e-11
ENSGALG00000014561	PTPN6	-1.0169	0.00665691	ENSGALG00000008914	NRAP	-1.6198	0.0424509	ENSGALG00000007720	AIFM3	-2.5527	3.29399e-14	ENSGALG00000038187	PAF1	-1.1068	0.0049428	ENSGALG00000014686	FBN2		-1.2877	5.92262e-05
ENSGALG00000014582	CADM1	-1.2417	8.16203e-08	ENSGALG00000008918	LAMP5	1.9672	5.8522e-22	ENSGALG00000007728	PRODH	-1.7265	2.02239e-07	ENSGALG00000038201	POU4F1	-8.9873	0.00632299	ENSGALG00000014699	MEGF10		1.1006	5.21898e-08
ENSGALG00000014668	MCTP1	-1.3692	0.000166954	ENSGALG00000008926	CADPS2	-2.0313	1.88572e-12	ENSGALG00000007732	RTN4R	-1.9829	0.00219335	ENSGALG00000038225	MIR1651	-4.5434	1.50897e-14	ENSGALG00000014713	DDX4		-4.3829	0.00128316
ENSGALG00000014686	FBN2	1.4272	1.63044e-08	ENSGALG00000008930	B3GNT2	-2.0807	1.96177e-16	ENSGALG00000007750	RLIM	-1.118	9.99007e-06	ENSGALG00000038242	CACNA2D2	-1.3435	2.06654e-08	ENSGALG00000014727	PDE4D		1.4133	0.000654849
ENSGALG00000014713	DDX4	-2.3659	0.000158756	ENSGALG00000008937	PPP1R21	-1.2747	2.17169e-09	ENSGALG00000007768	AURKA	-3.8816	1.05276e-25	ENSGALG00000038320	COLGALT2	-1.4499	7.96924e-05	ENSGALG00000014729	DEPDC1B		-1.286	0.00574775
ENSGALG00000014716	IL6ST	-1.0475	0.0299402	ENSGALG00000008940	SPTBN5	2.3719	1.06973e-09	ENSGALG00000007771	FAM210B	-1.0041	0.00364279	ENSGALG00000038495	GRHL1	-2.2157	0.000824747	ENSGALG00000014746	TRPV6		1.0947	0.0215857
ENSGALG00000014746	TRPV6	-1.6964	0.0041989	ENSGALG00000008952	NOXA1	-1.8014	0.00776194	ENSGALG00000007796	BCAS1	-2.4241	1.85569e-08	ENSGALG00000038520	STRIP2	-3.1719	8.8835e-05	ENSGALG00000014753	CENPK		-1.147	3.18586e-05
ENSGALG00000014786	PIK3R1	1.3161	0.00211648	ENSGALG00000008954	RUNDC3B	-1.0236	0.0325621	ENSGALG00000007806	FGF16	-2.8132	2.15439e-08	ENSGALG00000038582	SLC36A1	-1.9978	5.7944e-09	ENSGALG00000014788	CENPH		-1.5399	2.18639e-06
ENSGALG00000014793	DLGAP1L	2.5102	0.0148779	ENSGALG00000008969	EPCAM	-8.8555	2.24769e-72	ENSGALG00000007808	HID1	-1.1511	6.35983e-05	ENSGALG00000038612	COL4A3	-1.6624	6.83923e-09	ENSGALG00000014793	DLGAP1L		-9.9476	4.02571e-05
ENSGALG00000014812	SIDT1	-1.9776	9.09195e-07	ENSGALG00000008980	VWA2	-5.309	1.25826e-10	ENSGALG00000007817	EHF	-5.3525	3.3589e-06	ENSGALG00000038714	NDUFB7	2.1345	0.0203086	ENSGALG00000014801	NDC80		-1.2842	0.00328212
ENSGALG00000014840	C6	-1.9379	0.0456414	ENSGALG00000008991	VPS39	-1.3604	3.27159e-05	ENSGALG00000007819	PDZRN3	1.2343	2.04882e-23	ENSGALG00000038740	AMY2A	-2.5246	0.00643235	ENSGALG00000014812	SIDT1		-4.6906	9.33577e-09
ENSGALG00000014845	PLCXD3	-2.7015	4.41453e-05	ENSGALG00000008996	ANKEF1	-4.3552	0.00502783	ENSGALG00000007831	TLX1	-6.263	8.31806e-05	ENSGALG00000038782	ZC3H12D	-1.0352	0.0391729	ENSGALG00000014860	YES1		-1.0127	7.58761e-12
ENSGALG00000014872	FGF10	-1.5931	0.00709379	ENSGALG00000008998	TOGARAM2	-2.1099	0.000459182	ENSGALG00000007841	DNAH7	-1.398	0.0106573	ENSGALG00000038813	KLHL41	-1.7626	8.15643e-05	ENSGALG00000014897	TYMS		-2.582	1.19475e-19
ENSGALG00000014907	DCBLD1	1.1601	7.18113e-06	ENSGALG00000009003	SNAP25	1.4146	0.0291391	ENSGALG00000007862	CNTN3	-1.5707	0.0001858	ENSGALG00000038940	FBXO43	-10.4944	8.86263e-05	ENSGALG00000014907	DCBLD1		-1.8254	7.65858e-06
ENSGALG00000014918	RFX6	-2.8074	0.00870418	ENSGALG00000009004	ZNF804B	-3.3474	0.0281731	ENSGALG00000007864	ARMC3	-2.7892	0.000167305	ENSGALG00000038964	CLDN15	-8.7814	0.00692441	ENSGALG00000014910	COLEC12		-1.0539	2.1644e-07
ENSGALG00000014938	ABHD3	2.2898	1.03821e-11	ENSGALG00000009012	ZNF385B	-4.2644	4.16257e-15	ENSGALG00000007868	BCO2	-2.0875	2.17928e-07	ENSGALG00000039145	CA8	-1.7194	0.000478111	ENSGALG00000014924	POLQ		-1.9974	3.5203e-21
ENSGALG00000014955	FAM26D	-3.5173	9.76935e-16	ENSGALG00000009026	CFAP69	-2.8326	9.33527e-08	ENSGALG00000007886	PAMR1	-2.7142	2.25642e-19	ENSGALG00000039209	WIF1	-5.6791	2.05948e-12	ENSGALG00000014955	FAM26D		-3.9344	1.05347e-05
ENSGALG00000014971	SLC2A9	2.9954	1.64382e-12	ENSGALG00000009037	SPTLC3	-3.585	7.18068e-08	ENSGALG00000007909	IQCH	-1.6012	0.0131912	ENSGALG00000039239	SERPIND1	1.465	0.00254843	ENSGALG00000014962	FAM26F		1.0627	0.0363205
ENSGALG00000014994	CRHBP	-2.0254	2.22074e-07	ENSGALG00000009050	CAPN3	-1.2521	0.0420515	ENSGALG00000007920	PRR5L	-2.2406	2.63025e-11	ENSGALG00000039257	CYP4F22	-1.2174	0.0217659	ENSGALG00000014965	COL10A1		1.7788	0.0105117
ENSGALG00000015010	NSG1	-1.8131	1.77482e-07	ENSGALG00000009052	LBH	1.2966	2.17455e-29	ENSGALG00000007927	CNTN6	-6.5854	1.12687e-15	ENSGALG00000039458	MSTN	-4.3074	0.0300374	ENSGALG00000014971	SLC2A9		-5.552	3.60826e-30
ENSGALG00000015013	MSX1	-3.2657	2.07427e-06	ENSGALG00000009078	GALNT14	-1.7485	0.000243063	ENSGALG00000007929	DIXDC1	-1.4225	0.000197332	ENSGALG00000039634	KRT80	-1.2717	0.0377834	ENSGALG00000014978	IQGAP2		1.2857	4.00041e-12
ENSGALG00000015028	RLN3	3.9578	4.60721e-07	ENSGALG00000009082	COQ8B	-1.2078	1.4453e-07	ENSGALG00000007932	TRAF6	-1.7775	1.16082e-05	ENSGALG00000039687	NIPAL4	-4.1457	0.0373606	ENSGALG00000014979	FRK		-3.2344	0.000826517
ENSGALG00000015034	ANKRD29	-1.591	0.000211769	ENSGALG00000009091	TRUB1	-1.2389	0.00017989	ENSGALG00000007936	PGK1	-1.3192	4.70157e-13	ENSGALG00000039741	TNFRSF8	-2.8353	0.025861	ENSGALG00000014984	F2RL1		2.1994	4.16165e-06
ENSGALG00000015079	UPK1B	-2.9646	5.56828e-07	ENSGALG00000009097	SNAP23	-1.3775	1.29188e-07	ENSGALG00000007937	SF3A1	-1.3012	2.08634e-17	ENSGALG00000039756	NKAIN2	-1.7179	0.000916283	ENSGALG00000014994	CRHBP		-1.8827	0.0236866
ENSGALG00000015084	IGSF11	-1.2247	8.07924e-05	ENSGALG00000009135	PLEKHA3	-1.2464	1.45305e-05	ENSGALG00000007945	CRYAB	-1.9017	0.00011705	ENSGALG00000039772	RGS7	-2.9328	0.000395932	ENSGALG00000015010	NSG1		-2.1331	5.3117e-06
ENSGALG00000015105	PSIP1	1.5638	6.25555e-12	ENSGALG00000009179	TNFSF10	-1.1287	0.0118013	ENSGALG00000007948	LRRC4C	-1.6257	0.0116833	ENSGALG00000039786	FGFR1	-1.0849	1.35688e-08	ENSGALG00000015028	RLN3		-3.4545	0.0246486
ENSGALG00000015106	-	-3.0145	1.35784e-06	ENSGALG00000009241	SFRP2	-2.2331	3.85612e-16	ENSGALG00000007954	TBC1D10A	-1.9534	2.76719e-11	ENSGALG00000039895	EPHA2	1.0202	2.64113e-05	ENSGALG00000015030	NPC1		-1.9252	3.71924e-10
ENSGALG00000015117	DRD3	1.9202	1.45059e-07	ENSGALG00000009260	TMEM62	-3.3498	1.53214e-15	ENSGALG00000007956	PLXDC2	1.7143	1.41122e-26	ENSGALG00000039985	CDH11	1.0332	4.01201e-08	ENSGALG00000015075	B3GAT1L		-1.1188	0.000387357
ENSGALG00000015122	TAF4B	-1.9324	3.08135e-09	ENSGALG00000009262	FGB	-1.7564	0.00810873	ENSGALG00000007961	ARMC7	-1.7367	3.04695e-13	ENSGALG00000040021	HOXA11	-10.1131	0.000601813	ENSGALG00000015078	MLLT3		-1.0102	0.000103482
ENSGALG00000015136	ILDR1	-2.1234	1.15263e-05	ENSGALG00000009266	FGA	-2.9976	0.00105436	ENSGALG00000007964	GATSL3	-3.2536	3.49461e-16	ENSGALG00000040045	DBH	-3.7299	4.7944e-05	ENSGALG00000015079	UPK1B		-2.2435	0.0146087
ENSGALG00000015139	ABHD17B	-1.0242	0.000924658	ENSGALG00000009268	FGG	-4	3.8568e-06	ENSGALG00000007972	TRPC5	-4.381	7.10414e-23	ENSGALG00000040152	CCNJL	-1.9345	8.17321e-17	ENSGALG00000015080	SLC24A2		-1.1725	0.0104712
ENSGALG00000015143	TTR	-1.9883	0.0367867	ENSGALG00000009274	HOXD12	-8.3663	0.0442435	ENSGALG00000007980	KCNG1	2.1634	1.5202e-06	ENSGALG00000040369	PFKFB3	-1.4526	1.57082e-06	ENSGALG00000015084	IGSF11		-3.0294	5.37056e-06
ENSGALG00000015150	RORB	4.1692	6.53936e-18	ENSGALG00000009275	TMEM63A	-1.3117	1.75509e-10	ENSGALG00000007993	DCX	-4.0675	2.09713e-39	ENSGALG00000040415	ACTBL2L	-4.6625	0.000176358	ENSGALG00000015086	OSBPL1A		-1.0292	6.09591e-09
ENSGALG00000015153	OPN5L1	-2.4945	0.0370965	ENSGALG00000009298	TNIK	-1.3033	7.27029e-11	ENSGALG00000007998	SLC26A4	-2.9912	0.0266406	ENSGALG00000040418	DGAT2	-3.4241	1.58851e-09	ENSGALG00000015089	GAP43		1.4308	0.0167566
ENSGALG00000015166	GCNT1	-1.1999	9.53303e-06	ENSGALG00000009301	CHRNA1	-3.8141	3.3914e-08	ENSGALG00000008006	CAPN6	-2.0838	0.000310807	ENSGALG00000040436	GAD2	-7.9513	0.0199792	ENSGALG00000015091	HAUS6		-1.2115	6.68877e-05
ENSGALG00000015180	PSAT1	-1.0009	0.000583903	ENSGALG00000009302	EMX2	-1.2345	1.51001e-05	ENSGALG00000008007	ITGA11	1.9506	9.18654e-39	ENSGALG00000040447	CDCP1	-1.0239	0.00950107	ENSGALG00000015106	-		-4.9348	1.32537e-05
ENSGALG00000015216	SYK	-1.0795	0.00169732	ENSGALG00000009308	CNIH3	-4.7406	0.000575557	ENSGALG00000008014	CEBPB	1.1465	2.18569e-06	ENSGALG00000040463	CABP7	-3.5033	2.36597e-06	ENSGALG00000015117	DRD3		1.2009	0.00050628
ENSGALG00000015218	SLC19A2	-2.4581	1.09154e-08	ENSGALG00000009312	RPL22L1	1.164	4.94516e-20	ENSGALG00000008025	SLF2	-1.1559	1.45739e-05	ENSGALG00000040582	LMX1B	-9.4818	0.00109705	ENSGALG00000015126	TRPM3		-1.7754	1.07433e-06
ENSGALG00000015253	COL8A1	2.7344	1.31742e-35	ENSGALG00000009315	PAPLN	-3.0219	3.81584e-09	ENSGALG00000008037	HORMAD2	-2.7151	0.000229196	ENSGALG00000040620	LSAMP	-1.2216	2.28358e-05	ENSGALG00000015128	AQP4		-1.4464	3.38695e-05
ENSGALG00000015289	ARMC2	-1.0014	0.014212	ENSGALG00000009349	SLC7A14	-4.406	1.48907e-05	ENSGALG00000008039	MFSD13A	-1.2695	6.41117e-07	ENSGALG00000040648	RGS11	-2.1211	1.94298e-05	ENSGALG00000015136	ILDR1		-2.3703	0.00150766
ENSGALG00000015309	SCML4	-2.5792	0.00051003	ENSGALG00000009350	SFXN4	-1.2505	1.42007e-06	ENSGALG00000008043	CORO2B	-1.7037	3.58854e-05	ENSGALG00000040651	IGF1R	-1.4548	6.47908e-21	ENSGALG00000015141	GDA		1.3315	3.79635e-12
ENSGALG00000015332	CPLX1	-1.4912	0.0400267	ENSGALG00000009352	DPF3	-1.0945	0.00434311	ENSGALG00000008060	PRKAR2B	1.3487	9.69791e-11	ENSGALG00000040866	P3H2	-2.4541	3.05775e-11	ENSGALG00000015142	DSG2		-1.2901	2.55998e-05
ENSGALG00000015342	CEP97	-1.0245	0.0018247	ENSGALG00000009368	RGS6	-2.2255	3.635e-06	ENSGALG00000008085	NEFH	-2.7376	0.000108935	ENSGALG00000040869	-	-2.0959	0.0458245	ENSGALG00000015150	RORB		-3.093	0.000236023
ENSGALG00000015344	NXPE3	-1.0273	5.91691e-05	ENSGALG00000009400	SLC8A3	1.6428	2.47217e-14	ENSGALG00000008095	KIF23	-2.0103	4.25026e-08	ENSGALG00000040993	BAMBI	-1.0313	1.3548e-05	ENSGALG00000015166	GCNT1		-1.9628	3.47811e-06
ENSGALG00000015389	TMPRSS7	-1.4577	0.000949957	ENSGALG00000009402	LRRC34	-3.8754	1.03275e-18	ENSGALG00000008103	CEP41	-1.8307	1.04749e-11	ENSGALG00000041054	FHDC1	-1.1704	0.0470931	ENSGALG00000015181	GAREM1		-1.0449	9.85097e-05
ENSGALG00000015398	BTLA	-1.2655	0.00187007	ENSGALG00000009405	GRIA2	-2.2909	0.009777	ENSGALG00000008109	CDHR3	-1.8302	0.000971638	ENSGALG00000041143	UMOD	-3.3249	0.000909803	ENSGALG00000015184	TLE4Z1		-1.1612	0.00202838
ENSGALG00000015404	KIF20AL	-2.0579	8.8778e-09	ENSGALG00000009415	SMOC1	2.4949	1.20152e-14	ENSGALG00000008152	SPATS2L	-1.0321	0.000698456	ENSGALG00000041153	FAM109A	-1.8845	1.10481e-05	ENSGALG00000015209	NFIL3		1.0776	1.03599e-14
ENSGALG00000015410	BVES	-2.5988	7.93209e-05	ENSGALG00000009429	RXFP1	1.5118	5.05738e-23	ENSGALG00000008177	NOS1	-2.8611	0.000990562	ENSGALG00000041154	MNX1	-9.5265	0.0002192	ENSGALG00000015218	SLC19A2		-2.5288	8.77071e-07
ENSGALG00000015414	NSUN3	-1.3119	5.49121e-08	ENSGALG00000009445	INPP5F	-1.4671	1.20713e-07	ENSGALG00000008181	MADD	-1.8071	8.24603e-09	ENSGALG00000041255	ADAM12	1.1684	2.9722e-06	ENSGALG00000015219	EPT1L		-2.3534	5.30054e-11
ENSGALG00000015433	ABCA1	-1.3362	0.000479048	ENSGALG00000009470	SERPINI1	-2.6583	2.80278e-10	ENSGALG00000008188	TRIM36	-1.4546	0.000614735	ENSGALG00000041263	DCLK1	-1.4134	0.0217162	ENSGALG00000015233	ATP1B1		-1.1542	0.00946558
ENSGALG00000015434	GRIK2	-2.6889	0.000306382	ENSGALG00000009477	PDCD10	-1.2734	1.16307e-05	ENSGALG00000008198	TPCN3	-3.6354	3.79738e-34	ENSGALG00000041272	OLFM2	-1.2496	4.6726e-07	ENSGALG00000015248	SNTG1		-3.278	0.0294016
ENSGALG00000015441	CD247	-1.2944	0.000210218	ENSGALG00000009491	RAD51B	-1.9586	1.12631e-13	ENSGALG00000008201	FBXO21	-1.0307	8.24611e-06	ENSGALG00000041273	-	-1.5855	0.014237	ENSGALG00000015253	COL8A1		2.4289	3.51444e-50
ENSGALG00000015442	FSD1L	-1.0856	0.00253024	ENSGALG00000009492	DNAJB9	-1.071	0.00134212	ENSGALG00000008206	TESC	-3.9763	3.04679e-10	ENSGALG00000041365	SALL4	-2.9467	0.000135757	ENSGALG00000015284	RGMB		-1.0721	0.007697
ENSGALG00000015466	SIM1	-3.9487	1.41661e-06	ENSGALG00000009498	NPY1R	-4.9429	1.08535e-06	ENSGALG00000008228	PPIL3	-1.188	0.000184406	ENSGALG00000041372	MYRIP	-2.1242	1.23655e-06	ENSGALG00000015290	LIX1		-3.9022	9.15235e-15
ENSGALG00000015474	CD80	-1.7472	0.000128824	ENSGALG00000009504	NSMCE4A	-1.254	0.000300076	ENSGALG00000008231	PACSIN3	-2.6099	1.32995e-26	ENSGALG00000041456	SLC35G1	-2.1832	1.94648e-07	ENSGALG00000015293	TMEM45A		1.1482	1.40111e-05
ENSGALG00000015491	GPR89B	-1.0694	0.000624962	ENSGALG00000009507	PLEKHH1	-2.6477	1.10735e-16	ENSGALG00000008233	BUB1	-1.6633	1.88717e-05	ENSGALG00000041461	DNMT3B	-5.6838	7.90338e-34	ENSGALG00000015311	RNF38		-1.3	6.75441e-11
ENSGALG00000015528	JAKMIP1	-2.2541	3.47283e-06	ENSGALG00000009511	SI	-3.6166	6.95013e-07	ENSGALG00000008234	ORC2	-2.8509	4.0566e-24	ENSGALG00000041512	MANBAL17	-1.0635	0.00569362	ENSGALG00000015332	CPLX1		-2.558	0.0171738
ENSGALG00000015547	TADA2B	-1.0233	2.61632e-05	ENSGALG00000009519	ARG2	-3.0607	3.93354e-32	ENSGALG00000008237	GRAMD3	1.391	8.63712e-15	ENSGALG00000041575	PPP1R14C	-1.1621	0.0139331	ENSGALG00000015340	TGS1		-1.9288	1.52647e-18
ENSGALG00000015571	RAD17	-1.0838	1.61363e-10	ENSGALG00000009520	MARCH1	-1.3299	0.000841639	ENSGALG00000008254	ANAPC1	-1.2648	1.45639e-10	ENSGALG00000041708	WNT4	-4.7173	1.11688e-09	ENSGALG00000015347	ZPLD1		-2.855	1.67486e-09
ENSGALG00000015572	CCDC125	-1.2881	0.00257959	ENSGALG00000009523	CNTN1	-1.0736	0.00961135	ENSGALG00000008255	C5H11orf49	-1.2951	5.6296e-09	ENSGALG00000041791	DPP6	-1.4257	0.0039337	ENSGALG00000015373	PDE6B		-2.1858	2.11015e-07
ENSGALG00000015594	TRMT44	-1.2005	4.10723e-06	ENSGALG00000009525	HAT1	-1.4357	7.95247e-05	ENSGALG00000008256	BLM	-1.8986	3.53712e-12	ENSGALG00000041800	GLP2R	1.0402	0.0202085	ENSGALG00000015399	FUT10		-1.489	0.000442783
ENSGALG00000015599	SOHO-1	-2.6573	0.00178402	ENSGALG00000009528	TMEM192	-1.9558	1.51539e-13	ENSGALG00000008265	PDCD11	-1.0385	0.00208596	ENSGALG00000041826	S100A6	1.2082	6.26143e-13	ENSGALG00000015403	EPHA3		1.331	6.5164e-16
ENSGALG00000015608	ADRA2C	-2.5428	1.7495e-06	ENSGALG00000009538	RDH12	-1.8018	3.72819e-16	ENSGALG00000008273	CALHM3	-3.737	0.00341449	ENSGALG00000041932	SLC5A5	-3.3021	0.0042023	ENSGALG00000015404	KIF20AL		-1.6847	6.6041e-05
ENSGALG00000015616	ACOT12	-1.9427	0.00333029	ENSGALG00000009564	METTL8	-1.7027	0.000373513	ENSGALG00000008297	SEMA4B	-1.8279	1.97477e-10	ENSGALG00000041977	RNF128	-1.0536	0.0101947	ENSGALG00000015410	BVES		-5.1396	0.000199602
ENSGALG00000015623	HGFAC	-2.5431	7.91655e-06	ENSGALG00000009567	TLL1	-1.594	0.000101505	ENSGALG00000008304	STN1	-1.3279	0.00545972	ENSGALG00000041979	TMEM125	-7.8918	0.0304079	ENSGALG00000015419	PENK		-3.3592	8.99221e-06
ENSGALG00000015624	VCAN	2.329	6.71467e-18	ENSGALG00000009572	ADAMTS20	-1.6018	0.000113891	ENSGALG00000008314	ARL8B	-1.2831	9.54238e-09	ENSGALG00000042003	FZD10	-3.2095	0.03624	ENSGALG00000015425	LPL		-1.4063	0.000122011
ENSGALG00000015660	SNX30	-1.1872	1.10377e-09	ENSGALG00000009574	IL12A	-4.5319	5.4887e-05	ENSGALG00000008326	SYTL2L	-1.0585	0.000779608	ENSGALG00000042082	MOS	-5.5872	1.04526e-07	ENSGALG00000015434	GRIK2		-2.7697	0.0104209
ENSGALG00000015665	SH3BP2	-1.3911	5.26448e-07	ENSGALG00000009602	MYO3B	-3.6659	4.48515e-08	ENSGALG00000008354	HARBI1	-1.0865	0.00805453	ENSGALG00000042125	AP2B1	-1.0562	2.13263e-07	ENSGALG00000015497	VGLL3		2.3165	7.96216e-34
ENSGALG00000015666	TNIP2	-1.6314	3.0952e-09	ENSGALG00000009603	PRLL	-3.881	0.019491	ENSGALG00000008367	MDK	1.8626	3.0429e-07	ENSGALG00000042257	MYH1F	1.7045	0.00249281	ENSGALG00000015513	MMS22L		-1.0932	3.00178e-05
ENSGALG00000015730	TMPRSS15	-3.6593	0.0024003	ENSGALG00000009604	DBX2	-5.7839	1.2922e-21	ENSGALG00000008368	RAD18	-1.4511	9.94844e-06	ENSGALG00000042279	CYP24A1	-1.8427	0.000367129	ENSGALG00000015531	PPP2R2C		-1.0728	0.00229257
ENSGALG00000015799	ELAVL2	-2.4158	4.45536e-10	ENSGALG00000009626	THBS1	2.3149	5.98535e-46	ENSGALG00000008376	EIF2B5	-1.0516	1.50689e-06	ENSGALG00000042365	CARD10	-1.4083	0.00672853	ENSGALG00000015544	ALDOB		-2.9366	1.94618e-11
ENSGALG00000015849	ME1	-1.2683	1.63015e-05	ENSGALG00000009640	CHRM5	-8.1231	2.78488e-07	ENSGALG00000008383	SFR1	-2.1952	4.87375e-09	ENSGALG00000042374	PDE11A	-1.9758	0.0243627	ENSGALG00000015568	SH3TC1		-1.8318	2.54035e-10
ENSGALG00000015860	UBE3D	-1.1088	0.00758074	ENSGALG00000009641	COL1A2	2.0171	9.53815e-33	ENSGALG00000008385	PPIP5K1	-1.0261	0.0146515	ENSGALG00000042388	LAMA2	-1.5881	3.33654e-05	ENSGALG00000015570	GPR63		1.0017	2.35646e-05
ENSGALG00000015874	TTK	-1.2289	0.000667808	ENSGALG00000009654	MLF1	-1.3552	1.65933e-06	ENSGALG00000008386	KIZ	-1.1365	0.00215307	ENSGALG00000042454	DCDC2	-3.8291	6.09224e-08	ENSGALG00000015598	RASGRF2		1.148	5.43436e-05
ENSGALG00000015902	CD8B	1.2369	0.00012066	ENSGALG00000009668	HPF1	-1.787	2.71929e-10	ENSGALG00000008409	GSTO1	-2.2001	5.46917e-10	ENSGALG00000042492	PITX2	1.3463	0.03305	ENSGALG00000015608	ADRA2C		-1.8711	0.0126162
ENSGALG00000015908	COL12A1	1.1056	6.51098e-05	ENSGALG00000009676	METTL5	-1.2325	8.20707e-08	ENSGALG00000008411	GHRL	-1.5363	0.0305901	ENSGALG00000042548	LRRC6	1.432	0.0056212	ENSGALG00000015616	ACOT12		-2.8029	0.00718364
ENSGALG00000015928	DDX43	-2.4784	0.000735494	ENSGALG00000009678	KCTD3	-1.3207	1.48608e-13	ENSGALG00000008417	CFAP58	-3.9067	4.89923e-12	ENSGALG00000042551	PSD	-2.3699	1.00512e-12	ENSGALG00000015623	HGFAC		-2.085	0.030569
ENSGALG00000015953	HRH2L	-2.355	0.000295492	ENSGALG00000009684	GPR26	-4.433	0.033441	ENSGALG00000008434	SORCS3	-2.483	3.57573e-09	ENSGALG00000042664	CBLN1	-4.957	1.57749e-12	ENSGALG00000015627	HAPLN1		1.1984	0.000709112
ENSGALG00000016027	CBR1	-1.0532	9.33195e-10	ENSGALG00000009687	KCNK2	-7.1744	2.63626e-32	ENSGALG00000008442	TENM1	1.0904	0.000273266	ENSGALG00000042679	FAM134B	-1.0468	0.0449982	ENSGALG00000015663	HSDL2		-1.0975	1.41045e-12
ENSGALG00000016138	DSCAM	-2.885	1.14236e-10	ENSGALG00000009693	CPXM2	-2.8616	3.02447e-10	ENSGALG00000008444	TUBAL3	-1.0921	0.0108118	ENSGALG00000042773	VOPP1	-1.9413	0.000292648	ENSGALG00000015669	PTBP3		-1.9612	8.63557e-13
ENSGALG00000016144	TMPRSS2	-1.6138	0.0145217	ENSGALG00000009700	PDK4	-2.2404	8.85832e-06	ENSGALG00000008454	NOP58	-1.06	6.89025e-06	ENSGALG00000043033	EYA1	-1.9819	0.042254	ENSGALG00000015677	SUSD1		-1.3004	0.0197201
ENSGALG00000016157	UMODL1	-2.6267	0.00417972	ENSGALG00000009709	MUM1	-1.2372	4.96925e-06	ENSGALG00000008456	CACNA1B	-2.5349	4.6996e-06	ENSGALG00000043089	VWCE	-1.5034	0.000880803	ENSGALG00000015691	SMC2		-1.2878	7.92532e-06
ENSGALG00000016164	ABCG1	-1.8211	3.88144e-07	ENSGALG00000009731	ARHGAP11A	-1.2002	2.74768e-05	ENSGALG00000008465	SORCS1	-1.0251	0.00865002	ENSGALG00000043393	CADM2	-2.2016	0.0412587	ENSGALG00000015692	POLN		-1.5517	0.00016022
ENSGALG00000016173	UBASH3A	-1.2559	0.0139043	ENSGALG00000009737	TAC1	-5.2275	0.00349602	ENSGALG00000008475	ARRDC1	-1.3642	1.26758e-06	ENSGALG00000043415	ACPP	1.587	0.00326137	ENSGALG00000015708	FGFR3		-1.6209	1.71402e-10
ENSGALG00000016221	EFHC2	-2.3378	3.87919e-08	ENSGALG00000009739	AMIGO2	1.3547	3.43832e-08	ENSGALG00000008490	TRH	-2.5732	0.0107589	ENSGALG00000043433	SCX	3.1926	0.0237148	ENSGALG00000015709	TACC3		-1.4119	3.85483e-09
ENSGALG00000016227	GPR34	-1.6229	1.87091e-05	ENSGALG00000009805	PPM1H	-2.0876	5.32577e-10	ENSGALG00000008496	VPS18	-1.3093	4.02562e-08	ENSGALG00000043448	ABLIM2	-1.7156	0.00207497	ENSGALG00000015712	SLBP		-2.9588	2.30088e-25
ENSGALG00000016273	LGSN	-2.2866	0.0448868	ENSGALG00000009823	PTPRE	-1.4906	1.756e-07	ENSGALG00000008516	CPO	2.237	0.0350513	ENSGALG00000043690	C1H2ORF40	1.4984	0.00279973	ENSGALG00000015746	JAM2		-1.2877	4.05658e-08
ENSGALG00000016286	CXorf21	-2.4826	0.00845943	ENSGALG00000009830	MGAT4D	-2.1233	0.0226837	ENSGALG00000008534	POLR2H	-1.3259	1.27229e-09	ENSGALG00000043694	RAPGEF4	-1.2493	2.29989e-05	ENSGALG00000015799	ELAVL2		-2.1894	0.00797453
ENSGALG00000016292	COL21A1	-1.1205	0.00143798	ENSGALG00000009843	INTS7	-1.1695	1.82668e-06	ENSGALG00000008538	GINS1	-2.5851	6.61364e-13	ENSGALG00000043734	LIPG	-3.308	4.33391e-16	ENSGALG00000015835	GRIK1		-1.9766	0.0263925
ENSGALG00000016294	HMGCLL1	-1.2522	8.68666e-08	ENSGALG00000009844	ACTC1	4.8547	0.000258569	ENSGALG00000008542	ADD3	-1.1465	1.69553e-07	ENSGALG00000043831	LRRC73	-1.7945	6.07196e-08	ENSGALG00000015847	PRSS35		1.1864	1.02946e-08
ENSGALG00000016300	TINAG	-1.7987	0.0413967	ENSGALG00000009845	GJD2	7.7522	3.71421e-12	ENSGALG00000008548	MDH1B	-1.728	0.0104808	ENSGALG00000043908	FAM71D	-9.769	0.000548898	ENSGALG00000015874	TTK		-1.4203	0.000183261
ENSGALG00000016301	MLIP	-1.8388	3.28381e-05	ENSGALG00000009846	BBS5	-2.2832	6.24494e-10	ENSGALG00000008550	MRPS5	-1.3496	4.43137e-12	ENSGALG00000043909	MSMB	2.4655	1.5831e-06	ENSGALG00000015902	CD8B		-3.8194	1.08435e-12
ENSGALG00000016316	GCM1	-1.5508	0.00199807	ENSGALG00000009854	NEK2	-2.1898	7.72091e-11	ENSGALG00000008579	OIP5	-1.2081	0.00223603	ENSGALG00000044240	H1F0	1.1865	0.00492394	ENSGALG00000015928	DDX43		-9.6073	0.000220466
ENSGALG00000016325	GSTA3	-1.9747	0.000137501	ENSGALG00000009855	TBC1D9	-1.6942	5.5738e-10	ENSGALG00000008584	NUSAP1	-2.2916	9.53916e-11	ENSGALG00000044444	-	-3.2666	1.28312e-09	ENSGALG00000015953	HRH2L		-8.3987	0.00200317
ENSGALG00000016326	SLC51AL	-1.4735	0.000261867	ENSGALG00000009856	GNS	-2.0726	6.51059e-55	ENSGALG00000008589	GPR1	1.2772	1.31342e-30	ENSGALG00000044510	C18orf63	-8.944	0.00350849	ENSGALG00000015967	LRRTM1		1.9575	0.0389907
ENSGALG00000016362	SH3YL1	-1.4349	0.00196152	ENSGALG00000009859	TBC1D30	-1.684	4.64767e-10	ENSGALG00000008602	SLC39A12	-6.5474	1.54584e-05	ENSGALG00000044661	CTSG	-1.8726	0.00026824	ENSGALG00000015970	COL9A1		1.9767	0.00796613
ENSGALG00000016370	TPO	-1.6812	0.00197389	ENSGALG00000009861	RD3	-2.0135	6.7341e-05	ENSGALG00000008606	NDUFS1	-1.8248	7.87707e-10	ENSGALG00000044894	CCDC63	-10.2378	5.78991e-05	ENSGALG00000016042	CHAF1B		-1.0692	8.23044e-05
ENSGALG00000016375	PHEX	-1.1831	0.0330308	ENSGALG00000009864	TRAF5	-1.5183	0.00176164	ENSGALG00000008615	LTK	-1.2006	0.0164561	ENSGALG00000044940	GCNT3	-8.2046	0.0155547	ENSGALG00000016086	EGR4		3.983	1.01049e-05
ENSGALG00000016385	EIPR1	-1.2966	2.89851e-05	ENSGALG00000009875	HMGA2	-2.712	0.0104691	ENSGALG00000008616	DDR1	-1.1054	2.85744e-05	ENSGALG00000044970	LARP6L	-6.4673	2.40663e-05	ENSGALG00000016138	DSCAM		-1.4366	0.0341195
ENSGALG00000016388	KLHL34	-3.0908	0.00263206	ENSGALG00000009877	KCNH1	-8.9238	2.20285e-15	ENSGALG00000008635	-	-5.9773	0.000156512	ENSGALG00000044995	ADAD1	-4.4247	2.34139e-11	ENSGALG00000016157	UMODL1		-3.1534	0.025492
ENSGALG00000016459	FAM84A	-1.8884	1.05346e-10	ENSGALG00000009884	SYT14	-2.5785	0.000149894	ENSGALG00000008661	CYR61	2.5012	2.38921e-17	ENSGALG00000045179	ZP3L1	-2.4871	8.40612e-08	ENSGALG00000016174	LMBRD1		-1.009	0.00151969
ENSGALG00000016464	VSNL1	1.1373	3.79065e-05	ENSGALG00000009920	COCH	-2.9976	0.0013886	ENSGALG00000008691	SNX5	-2.7301	1.16896e-50	ENSGALG00000045196	LAPTM4B	-3.0214	7.2591e-15	ENSGALG00000016196	CBS		-1.2215	6.06636e-05
ENSGALG00000016465	ZPAX	-3.1833	4.23901e-13	ENSGALG00000009925	MTA3	-1.1487	9.20693e-06	ENSGALG00000008697	RBM20	-5.3923	5.29112e-15	ENSGALG00000045343	-	-3.7115	0.0185771	ENSGALG00000016202	HSF2BP		-1.1241	0.00563405
ENSGALG00000016470	KCNS3	-1.2404	0.000691645	ENSGALG00000009945	CPM	-2.6948	4.32453e-08	ENSGALG00000008698	MGME1	-2.0248	3.26889e-16	ENSGALG00000045414	RNF17	-5.7455	3.23851e-05	ENSGALG00000016221	EFHC2		-1.8934	1.25632e-05
ENSGALG00000016478	MATN3	1.0371	3.40245e-12	ENSGALG00000009948	HHIP	-1.5238	0.00815821	ENSGALG00000008701	XDH	-2.6813	2.57081e-06	ENSGALG00000045499	TCFL5	-1.8341	0.00038152	ENSGALG00000016222	NDP		-1.3704	0.00239877
ENSGALG00000016492	TDRD15	-3.1385	6.31552e-10	ENSGALG00000009959	RAB3IP	-3.6396	1.14852e-29	ENSGALG00000008702	OVOL2	-2.5624	0.0229113	ENSGALG00000045596	-	-2.6135	0.0338186	ENSGALG00000016261	CYBB		1.3109	7.24303e-08
ENSGALG00000016549	CTPS2	-1.0643	1.65743e-05	ENSGALG00000009971	CDC20	-1.2691	0.000353905	ENSGALG00000008703	RFC4	-1.7706	2.98796e-17	ENSGALG00000045729	HHIPL2	-1.9771	0.00597763	ENSGALG00000016262	XK		-1.5058	0.0242711
ENSGALG00000016558	VEGFD	-1.1482	0.0334733	ENSGALG00000009978	DTD2	-2.6772	2.24242e-12	ENSGALG00000008704	CUBN	-3.8292	9.59301e-42	ENSGALG00000045740	HEMGN	-6.1541	9.60821e-11	ENSGALG00000016273	LGSN		-3.3177	0.041411
ENSGALG00000016564	PTK2B	-1.409	0.000153236	ENSGALG00000009993	MED8	-1.7681	3.60447e-14	ENSGALG00000008707	KAT14	-1.4196	4.21607e-17	ENSGALG00000045889	MEIOC	-5.1579	0.00414441	ENSGALG00000016276	KHDRBS2		-1.275	0.000219062
ENSGALG00000016577	OTOF	-2.1121	0.000931965	ENSGALG00000009995	AKAP6	-2.1222	8.78024e-06	ENSGALG00000008713	BIRC5	-1.7327	3.23063e-06	ENSGALG00000046009	-	-5.2133	3.42671e-05	ENSGALG00000016278	PRIM2		-1.2218	1.03505e-06
ENSGALG00000016590	TLR7	-1.6641	1.6603e-05	ENSGALG00000010001	EGLN3	-1.1711	0.026127	ENSGALG00000008722	MCOLN2	-4.5709	2.02307e-24	ENSGALG00000046180	TDRD1	-1.7296	3.16612e-08	ENSGALG00000016316	GCM1		-1.3749	0.010764
ENSGALG00000016608	ADCY3	1.0844	0.000279699	ENSGALG00000010009	TTC29	-1.4428	0.000506851	ENSGALG00000008727	PLA2G4B	1.4191	1.4396e-05					ENSGALG00000016322	GSTAL3		-1.9424	2.00635e-11
ENSGALG00000016609	CENPO	1.291	1.86396e-05	ENSGALG00000010022	PRMT9	-1.1503	2.72953e-05	ENSGALG00000008731	DZANK1	-1.1974	9.08882e-05					ENSGALG00000016324	GSTA4L		-1.6452	0.00014425
ENSGALG00000016654	ARSE	-1.7744	0.0225789	ENSGALG00000010044	KCNMB4	-2.5512	0.000312639	ENSGALG00000008735	BFSP1	-2.3956	0.00544318					ENSGALG00000016325	GSTA3		1.2442	8.02682e-05
ENSGALG00000016664	NEIL2	-2.4964	1.00754e-08	ENSGALG00000010057	KIF6	-5.0416	4.16045e-18	ENSGALG00000008736	PNPLA7	-1.1566	7.72435e-08					ENSGALG00000016326	SLC51AL		-1.797	0.00473891
ENSGALG00000016670	AvBD3	-3.6207	0.000829718	ENSGALG00000010068	KCNK17	-5.1714	8.13515e-33	ENSGALG00000008738	-	-1.0927	0.00120137					ENSGALG00000016328	GSTA2		-1.1328	1.6413e-12
ENSGALG00000016680	TFAP2B	-2.7593	0.00347566	ENSGALG00000010116	DNAH8	-12.3835	2.4872e-08	ENSGALG00000008744	MCF2L2	-1.546	2.20178e-05					ENSGALG00000016329	AGPAT5		-1.1578	2.45371e-09
ENSGALG00000016693	CSF2RA	-1.1234	0.00284468	ENSGALG00000010120	KIF2C	-1.7274	1.75594e-07	ENSGALG00000008747	ITGA8	1.3942	5.42666e-13					ENSGALG00000016362	SH3YL1		-1.2586	0.0397322
ENSGALG00000016740	OCA2	-2.6935	9.94265e-06	ENSGALG00000010129	PLK3	-3.4219	5.39659e-40	ENSGALG00000008756	PLEK	-2.3071	1.3862e-17					ENSGALG00000016438	MELK		-1.6357	0.00013664
ENSGALG00000016755	KIAA1211L	-2.3753	0.0475737	ENSGALG00000010145	MDGA1	-3.438	3.84859e-08	ENSGALG00000008757	CNRIP1	-2.0131	1.61684e-08					ENSGALG00000016442	RRM2		-1.649	4.59189e-05
ENSGALG00000016761	LYG2	-3.9169	0.0206382	ENSGALG00000010166	VLDLR	-3.7086	5.98053e-74	ENSGALG00000008759	LAMP3	-1.8608	0.00123926					ENSGALG00000016446	ATP6V1C2		-1.71	3.54827e-11
ENSGALG00000016797	FHL2	1.0643	4.41191e-19	ENSGALG00000010178	PUM3	-1.9935	1.09836e-15	ENSGALG00000008763	SSX2IP	-2.8189	6.79454e-10					ENSGALG00000016455	GREB1		-1.42	4.13278e-10
ENSGALG00000016828	GRTP1	-1.2698	1.11581e-07	ENSGALG00000010183	RAB21	-1.0407	4.39204e-06	ENSGALG00000008795	GPAM	-1.408	9.05159e-07					ENSGALG00000016465	ZPAX		-3.9205	0.0341073
ENSGALG00000016834	MCF2L	-1.4055	8.45358e-07	ENSGALG00000010198	TPH2	-4.6533	1.03044e-17	ENSGALG00000008796	RPF1	-1.1188	8.59599e-05					ENSGALG00000016485	RHOB		1.2806	2.88727e-12
ENSGALG00000016837	MYO16	1.1715	0.000466964	ENSGALG00000010202	ENTPD5	1.0155	3.03622e-09	ENSGALG00000008798	ZMYND19	-1.438	1.14561e-06					ENSGALG00000016492	TDRD15		-3.3124	2.24856e-05
ENSGALG00000016843	COL4A2	1.4446	5.3521e-14	ENSGALG00000010208	CAPS2	-2.0705	0.00235152	ENSGALG00000008815	LRRN4	1.2003	9.51839e-07					ENSGALG00000016507	FNDC4		-1.4093	0.00190797
ENSGALG00000016867	ITGBL1	1.5376	0.013922	ENSGALG00000010232	VRTN	-8.1705	2.24212e-41	ENSGALG00000008827	FERMT1	-1.2366	0.00106776					ENSGALG00000016510	KRTCAP3		-1.1569	0.00713881
ENSGALG00000016898	TGDS	-1.3842	2.22349e-09	ENSGALG00000010234	MMACHC	-1.1456	0.00569042	ENSGALG00000008838	FKBP15	-1.1252	1.5515e-07					ENSGALG00000016522	PPEF1		-4.1934	4.28251e-12
ENSGALG00000016908	PCDH9	-2.0127	0.000497936	ENSGALG00000010269	KCNAB3	1.0541	1.52508e-06	ENSGALG00000008842	PIKFYVE	-1.5042	6.42018e-07					ENSGALG00000016537	SCML2		-1.0731	0.000258467
ENSGALG00000016913	SLAIN1	-1.0081	0.0402747	ENSGALG00000010287	IPP	-1.3271	3.87087e-06	ENSGALG00000008865	ALAD	-1.101	0.0133752					ENSGALG00000016560	SELENOI		-1.0417	0.000682245
ENSGALG00000016945	CNMD	2.8618	3.45386e-28	ENSGALG00000010303	EPHX1L	-1.2716	0.0013894	ENSGALG00000008873	POLE3	-1.0022	0.000454374					ENSGALG00000016564	PTK2B		1.0336	9.16337e-05
ENSGALG00000016972	NUFIP1	-1.0299	0.000450357	ENSGALG00000010311	NAV3	1.2629	4.17446e-26	ENSGALG00000008874	SLC13A1	-5.8227	0.00046842					ENSGALG00000016569	FANCB		-1.5965	3.49687e-05
ENSGALG00000016986	LCP1	-1.0082	0.00828729	ENSGALG00000010312	PLCH1	-2.7186	8.99419e-13	ENSGALG00000008905	HABP2	-3.5281	8.49566e-06					ENSGALG00000016577	OTOF		-3.0444	0.00825947
ENSGALG00000017031	TPTE2	-1.9616	4.56991e-11	ENSGALG00000010320	PAWR	1.5109	7.88427e-12	ENSGALG00000008908	NEUROD1	-6.6307	1.07005e-07					ENSGALG00000016582	PBK		-1.7984	2.6326e-09
ENSGALG00000017044	TRPC4	1.1658	0.0447294	ENSGALG00000010323	BATF	-2.102	1.29697e-05	ENSGALG00000008909	USP13	-2.9966	2.06785e-12					ENSGALG00000016583	ESCO2		-1.4655	6.17644e-05
ENSGALG00000017089	SLC46A3	-1.4187	4.54094e-07	ENSGALG00000010343	TSPAN16	-3.6006	0.00166688	ENSGALG00000008910	CERKL	-5.2318	8.76612e-06					ENSGALG00000016592	PRPS2		1.1308	0.00177506
ENSGALG00000017102	GPR12	-2.74	4.86683e-07	ENSGALG00000010356	RAD54L	-1.4801	2.19882e-06	ENSGALG00000008912	ABCB1	-1.1059	2.8729e-06					ENSGALG00000016600	POMC		-8.0084	0.0146457
ENSGALG00000017106	ATP8A2	-1.1362	0.0252002	ENSGALG00000010371	FAM13A	-1.0804	0.000133729	ENSGALG00000008914	NRAP	-1.9097	0.0129148					ENSGALG00000016608	ADCY3		-1.1269	0.0307887
ENSGALG00000017128	SKA3	-1.1672	6.87066e-05	ENSGALG00000010375	SLC30A2	-10.3736	5.32512e-05	ENSGALG00000008918	LAMP5	2.067	3.71509e-28					ENSGALG00000016609	CENPO		-1.7384	0.0277336
ENSGALG00000017136	GJB6	-2.5036	0.00769091	ENSGALG00000010379	SNCA	-1.8723	0.000127641	ENSGALG00000008926	CADPS2	-2.0683	5.63196e-11					ENSGALG00000016628	NLGN4X		1.1763	1.7562e-12
ENSGALG00000017167	SLC35F2	1.4729	3.1756e-09	ENSGALG00000010386	DLK2	2.0089	1.36612e-09	ENSGALG00000008930	B3GNT2	-1.634	7.75194e-07					ENSGALG00000016635	MXRA5		1.148	0.000135706
ENSGALG00000017170	ALKBH8	-1.1724	1.58768e-07	ENSGALG00000010391	MMRN1	-1.029	0.000424638	ENSGALG00000008937	PPP1R21	-1.4399	1.02966e-13					ENSGALG00000016655	GYG2		-1.4594	0.0352244
ENSGALG00000017183	MMP13	-5.6737	0.000290225	ENSGALG00000010397	GRID2	-4.1739	4.53167e-15	ENSGALG00000008938	DCLRE1A	-1.2516	2.6454e-05					ENSGALG00000016661	BLK		1.0646	0.00307147
ENSGALG00000017186	BIRC2	-1.0262	3.47756e-09	ENSGALG00000010406	TMEM63C	-1.4319	9.17814e-09	ENSGALG00000008940	SPTBN5	2.1939	6.97492e-11					ENSGALG00000016662	GATA4		-1.615	2.36605e-19
ENSGALG00000017201	CEP57	-1.4064	4.11041e-06	ENSGALG00000010413	NGB	-2.2751	1.61247e-05	ENSGALG00000008942	FOXN2	-1.1249	0.000257767					ENSGALG00000016664	NEIL2		-3.7031	5.23152e-07
ENSGALG00000017228	MTNR1B	-3.763	0.0309509	ENSGALG00000010427	TM4SF4	-2.8919	0.022209	ENSGALG00000008945	NEXN	1.0904	2.20807e-13					ENSGALG00000016665	FDFT1		-1.5626	1.98815e-05
ENSGALG00000017295	PTHLH	1.3419	1.7636e-06	ENSGALG00000010448	LTBP1	1.3407	2.86013e-12	ENSGALG00000008952	NOXA1	-1.8607	0.00560903					ENSGALG00000016676	MCM3		-1.5302	1.66888e-07
ENSGALG00000017332	KLHL35	-3.0667	8.00551e-08	ENSGALG00000010469	CYP4B7	-2.2657	0.0484064	ENSGALG00000008957	MSH6	-1.0441	0.000210278					ENSGALG00000016680	TFAP2B		-8.7056	0.0104742
ENSGALG00000017343	FOLR1	-1.2952	3.69154e-05	ENSGALG00000010470	TCERG1L	-4.0947	1.75162e-05	ENSGALG00000008969	EPCAM	-7.088	1.92271e-09					ENSGALG00000016692	CENPQ		-1.5909	6.45139e-07
ENSGALG00000017392	SPDYA	-1.7253	0.00374097	ENSGALG00000010473	PDZK1IP1	-5.3504	4.7452e-15	ENSGALG00000008980	VWA2	-4.7859	2.34731e-09					ENSGALG00000016693	CSF2RA		1.0671	4.18687e-08
ENSGALG00000017411	RXFP3	-2.5419	1.67202e-05	ENSGALG00000010478	STIL	-2.3531	7.74463e-12	ENSGALG00000008991	VPS39	-1.4105	1.14303e-05					ENSGALG00000016707	CLIC5		1.0414	0.0280321
ENSGALG00000017462	FNIP1	-1.1412	0.00327778	ENSGALG00000010490	DPYSL4	-2.9546	1.3802e-05	ENSGALG00000008996	ANKEF1	-3.9402	0.0100138					ENSGALG00000016708	ENPP4		-1.2057	6.47924e-05
ENSGALG00000017485	TLR1A	-2.2654	1.90623e-10	ENSGALG00000010500	NKX6-2	-5.7013	9.84478e-14	ENSGALG00000008998	TOGARAM2	-2.4129	0.000199544					ENSGALG00000016828	GRTP1		-2.4215	8.26305e-13
ENSGALG00000018503	NKX6-3	-2.5237	0.00341478	ENSGALG00000010502	SPATA6	-2.2006	1.2599e-10	ENSGALG00000009004	ZNF804B	-3.3798	0.0157694					ENSGALG00000016843	COL4A2		1.7777	7.87861e-20
ENSGALG00000018700	PLPP7	-1.0511	0.0054828	ENSGALG00000010533	ELAVL4	-3.5297	8.19313e-09	ENSGALG00000009006	STEAP1	1.5627	1.36661e-06					ENSGALG00000016852	TNFSF13B		-1.0274	0.000108475
ENSGALG00000019003	PRAG1	-1.2745	0.00236459	ENSGALG00000010535	SGMS2	-3.0112	2.52844e-16	ENSGALG00000009012	ZNF385B	-3.8405	5.15813e-16					ENSGALG00000016863	TEX30		-1.3268	0.00393946
ENSGALG00000019211	MAEL	-2.7095	3.82538e-09	ENSGALG00000010538	TTC27	-1.3547	7.20222e-06	ENSGALG00000009020	JAG1	1.1462	1.74598e-10					ENSGALG00000016867	ITGBL1		1.1003	0.0245233
ENSGALG00000019228	SFT2D2	-1.0189	1.44194e-06	ENSGALG00000010540	TTC39A	-3.9322	6.75701e-16	ENSGALG00000009026	CFAP69	-2.8778	4.83581e-15					ENSGALG00000016884	SLC15A1		-1.6556	1.90356e-06
ENSGALG00000019233	PLA2G10L	1.3361	0.00188646	ENSGALG00000010562	CEP128	-1.0738	0.00377868	ENSGALG00000009037	SPTLC3	-3.7168	1.22278e-07					ENSGALG00000016899	DCT		3.263	0.0376268
ENSGALG00000019290	SLC6A12	-2.5559	0.00263944	ENSGALG00000010573	GSTCD	-1.135	0.00376864	ENSGALG00000009045	EBNA1BP2	-1.0352	1.6021e-05					ENSGALG00000016908	PCDH9		1.0817	0.00137077
ENSGALG00000019312	-	4.7425	4.32776e-09	ENSGALG00000010593	GALC	-1.2991	2.194e-06	ENSGALG00000009052	LBH	2.4989	3.03952e-100					ENSGALG00000016913	SLAIN1		-2.6474	1.62549e-05
ENSGALG00000019514	CNDP2	-1.0579	6.79497e-05	ENSGALG00000010595	GPR65	-1.2639	0.0394889	ENSGALG00000009061	ACTL6A	-1.3673	3.02897e-07					ENSGALG00000016919	ACOD1		1.4477	0.000104902
ENSGALG00000019553	SERPINB10B	-3.8897	0.0381007	ENSGALG00000010596	TACR3	-10.7977	3.34867e-05	ENSGALG00000009081	ZNF106	-1.2747	0.000974903					ENSGALG00000016931	BORA		-1.5255	3.23799e-07
ENSGALG00000019554	SERPINB10A	-5.0297	0.000555166	ENSGALG00000010611	CFAP97	-1.7928	2.12295e-09	ENSGALG00000009082	COQ8B	-1.1438	3.06486e-06					ENSGALG00000016945	CNMD		-2.4387	6.64131e-10
ENSGALG00000019622	TRIM71	-1.7271	3.22469e-05	ENSGALG00000010623	ORC1	-2.0483	2.55245e-07	ENSGALG00000009091	TRUB1	-1.5072	2.1533e-06					ENSGALG00000016972	NUFIP1		-1.1035	4.91613e-05
ENSGALG00000019663	ACBD7	-1.7796	0.00107613	ENSGALG00000010633	GPX7	1.4561	1.78354e-24	ENSGALG00000009097	SNAP23	-1.5199	5.88589e-10					ENSGALG00000017025	CKAP2		-1.3978	0.00144507
ENSGALG00000019738	FBXO47	-4.8745	0.0138129	ENSGALG00000010654	TRAPPC11	-1.0463	0.000117227	ENSGALG00000009119	THUMPD2	-1.3226	9.09202e-05					ENSGALG00000017031	TPTE2		-2.6235	3.30783e-17
ENSGALG00000019756	MLANA	1.4892	2.65722e-06	ENSGALG00000010719	NEIL3	-1.2399	0.0117951	ENSGALG00000009129	DLX5	-3.6294	0.0211409					ENSGALG00000017052	CCNA1		-6.6817	7.9453e-14
ENSGALG00000020002	SLC22A3	-2.8056	9.65787e-07	ENSGALG00000010738	TC2N	-3.62	1.07768e-16	ENSGALG00000009135	PLEKHA3	-1.2676	9.91295e-06					ENSGALG00000017064	RFC3		-1.2834	5.99685e-08
ENSGALG00000020084	CAPN13	-1.7497	0.0444152	ENSGALG00000010741	MAP1LC3C	-1.2818	6.30402e-05	ENSGALG00000009157	ECT2	-2.5819	8.59532e-12					ENSGALG00000017099	RASL11A		1.8528	8.35476e-09
ENSGALG00000020151	NMU	-3.2761	0.0135831	ENSGALG00000010747	FBLN5	1.1932	6.30084e-15	ENSGALG00000009207	TRIM2	-1.0363	0.00425851					ENSGALG00000017102	GPR12		-4.2617	0.000220322
ENSGALG00000020193	PLAC8L1	-2.4193	5.57085e-09	ENSGALG00000010748	EXO1	-1.8667	6.45673e-06	ENSGALG00000009231	PNLIP	-3.0163	0.0492026					ENSGALG00000017106	ATP8A2		-5.5842	2.26399e-25
ENSGALG00000020292	GABRE	-1.9534	0.000489882	ENSGALG00000010760	WDR64	-2.657	0.00106914	ENSGALG00000009241	SFRP2	-2.2208	1.04418e-12					ENSGALG00000017128	SKA3		-2.0139	9.18975e-12
ENSGALG00000020390	SPIA5	-2.4713	0.00124914	ENSGALG00000010762	OPN3	-1.526	0.0024925	ENSGALG00000009248	HSPA12A	1.3172	4.47444e-08					ENSGALG00000017137	GJA3		1.5179	2.06087e-05
ENSGALG00000020486	FADS1L2	-3.6568	1.86183e-09	ENSGALG00000010768	PIGM	-1.6618	5.44271e-05	ENSGALG00000009260	TMEM62	-3.4481	1.62363e-17					ENSGALG00000017148	CENPJ		-1.473	2.92815e-08
ENSGALG00000020656	PRLHR	-2.4814	0.00947744	ENSGALG00000010769	HPGD	-1.5905	5.14295e-09	ENSGALG00000009262	FGB	-2.3593	0.000284192					ENSGALG00000017154	ZC3H12C		1.2422	9.4644e-15
ENSGALG00000020827	ATP13A4	-2.3501	0.00225763	ENSGALG00000010773	GREM2	-3.9849	3.19206e-10	ENSGALG00000009266	FGA	-2.8001	0.000564649					ENSGALG00000017167	SLC35F2		-2.1894	1.87425e-05
ENSGALG00000020895	-	-1.4969	0.00776224	ENSGALG00000010801	TMEM61	1.5836	1.76512e-08	ENSGALG00000009268	FGG	-2.8178	0.00214722					ENSGALG00000017168	SLN		-1.4652	0.0147761
ENSGALG00000020905	KSR2	-3.0796	0.000393519	ENSGALG00000010803	LRRC72	-3.9211	1.49947e-05	ENSGALG00000009274	HOXD12	-8.3663	0.0412055					ENSGALG00000017169	ELMOD1		-3.2049	3.36027e-30
ENSGALG00000020943	AGXT	-2.9112	6.44199e-05	ENSGALG00000010812	RYR2	-2.3731	1.92473e-08	ENSGALG00000009275	TMEM63A	-1.2788	2.74586e-10					ENSGALG00000017191	ANGPTL5		2.5415	9.94806e-10
ENSGALG00000020999	DYNLL1	-1.6568	1.95144e-07	ENSGALG00000010820	CHGA	-3.4739	2.4499e-12	ENSGALG00000009301	CHRNA1	-3.0349	1.47062e-05					ENSGALG00000017205	ENDOD1		1.2567	3.03082e-22
ENSGALG00000021139	IGLL1	-1.5061	3.46392e-06	ENSGALG00000010822	SPATA4	-2.7261	0.00502954	ENSGALG00000009308	CNIH3	-4.6475	0.000447741					ENSGALG00000017217	VSTM5		-1.5662	0.00903685
ENSGALG00000021143	RGS18	-1.2651	0.00265335	ENSGALG00000010825	AGR2	-6.5546	8.27868e-05	ENSGALG00000009315	PAPLN	-2.6221	4.51295e-08					ENSGALG00000017234	NAALAD2	FOLH1	1.2494	1.32186e-17
ENSGALG00000021174	ALG9	-1.2943	3.4771e-08	ENSGALG00000010835	DTX4	-1.214	7.24896e-07	ENSGALG00000009349	SLC7A14	-3.7481	0.000173361					ENSGALG00000017235	NOX4		1.861	3.36761e-20
ENSGALG00000021183	CFAP161	-2.0389	0.00168605	ENSGALG00000010853	C8B	-2.19	0.0309634	ENSGALG00000009350	SFXN4	-1.6908	2.00537e-14					ENSGALG00000017238	GRM5		-8.6795	0.00076595
ENSGALG00000021198	HAUS3L	-2.6568	8.04557e-09	ENSGALG00000010858	LRP2	-1.1904	0.0018627	ENSGALG00000009352	DPF3	-1.2774	0.0345892					ENSGALG00000017244	PRSS23		1.0722	1.90418e-13
ENSGALG00000021271	MPZL3	-1.955	5.68667e-06	ENSGALG00000010866	AREG	-6.0148	6.02701e-08	ENSGALG00000009360	CAPN2	1.311	5.79223e-06					ENSGALG00000017280	KCNA1		-3.0494	4.04956e-09
ENSGALG00000021303	NPY7R	-4.9635	0.00820473	ENSGALG00000010868	MACC1	-10.8867	4.56729e-06	ENSGALG00000009368	RGS6	-2.4095	1.07187e-07					ENSGALG00000017304	PGM2L1		-1.028	4.74962e-05
ENSGALG00000021340	CA9	-1.0327	0.0461153	ENSGALG00000010901	ABCB5	-4.8199	5.33055e-27	ENSGALG00000009400	SLC8A3	1.4116	6.6134e-10					ENSGALG00000017332	KLHL35		-3.9647	0.00395556
ENSGALG00000021341	ADAM20	-2.3795	0.0208522	ENSGALG00000010909	PRKG2	-2.4071	1.24862e-06	ENSGALG00000009402	LRRC34	-3.4513	3.92786e-15					ENSGALG00000017343	FOLR1		-6.1184	3.55841e-48
ENSGALG00000021561	CLDN16L	-3.356	0.000239886	ENSGALG00000010935	PTPRQ	-4.8307	1.64918e-09	ENSGALG00000009403	GRK5	1.298	0.000785986					ENSGALG00000017350	RRM1		-1.2249	4.77468e-08
ENSGALG00000021656	PTPN22	-1.3402	0.00174222	ENSGALG00000010943	SCN1A	-2.868	6.46171e-05	ENSGALG00000009415	SMOC1	2.3912	1.93231e-16					ENSGALG00000017405	NPR3		2.1954	2.77397e-10
ENSGALG00000022720	GJB2	-2.862	0.000344769	ENSGALG00000010949	GPNMB	-6.6137	9.38097e-07	ENSGALG00000009441	TAF1A	-1.0458	0.000428529					ENSGALG00000017715	TINAGL1		1.501	3.58036e-09
ENSGALG00000022896	IRX4	-3.8136	0.0401168	ENSGALG00000010958	PPFIA2	1.0243	5.34094e-11	ENSGALG00000009445	INPP5F	-1.6439	2.20315e-10					ENSGALG00000018283	MIR138-1		-2.7454	0.0137353
ENSGALG00000023025	ZBTB42	-2.2684	1.28601e-11	ENSGALG00000010960	GALNT3	-2.1189	4.55247e-06	ENSGALG00000009446	LSMEM1	2.0695	0.000524818					ENSGALG00000018311	MIR29B2		-3.848	0.0483627
ENSGALG00000023191	MRPS18C	-1.3917	1.98281e-06	ENSGALG00000010961	IGF2BP3	-2.8189	3.46336e-16	ENSGALG00000009450	DUSP10	1.189	4.03191e-20					ENSGALG00000018339	MIR31		-7.5887	0.0297744
ENSGALG00000023435	GATM	-2.7712	3.28619e-06	ENSGALG00000010974	GSC	-2.7225	0.0248635	ENSGALG00000009467	RBM48	-1.1756	1.75985e-05					ENSGALG00000018503	NKX6-3		-3.4006	0.0234141
ENSGALG00000023542	ALPL	1.1676	1.17394e-21	ENSGALG00000010980	STK31	-6.0264	1.49124e-22	ENSGALG00000009470	SERPINI1	-1.4733	0.0321317					ENSGALG00000019003	PRAG1		-1.4161	0.00422235
ENSGALG00000023626	NTN1	1.0981	1.5048e-07	ENSGALG00000011003	SLC35F3	-4.5535	2.96054e-13	ENSGALG00000009477	PDCD10	-1.2539	1.35836e-05					ENSGALG00000019061	MMP1		2.9289	0.00523009
ENSGALG00000023670	NAALADL2	-1.6104	0.000203017	ENSGALG00000011007	OSBPL3	-3.0986	4.18939e-22	ENSGALG00000009491	RAD51B	-1.8509	1.22524e-10					ENSGALG00000019063	MMP10		1.846	0.00212226
ENSGALG00000023742	AHR2	-2.9475	0.000534961	ENSGALG00000011008	MAP3K21	-1.6021	3.04498e-08	ENSGALG00000009492	DNAJB9	-1.2971	1.72613e-05					ENSGALG00000019211	MAEL		-3.8346	1.31691e-07
ENSGALG00000023763	PIFO	-3.6331	2.38424e-05	ENSGALG00000011035	AK4	-1.6055	6.27922e-13	ENSGALG00000009496	NAF1	-1.0252	0.00154921					ENSGALG00000019228	SFT2D2		-1.2977	1.04817e-07
ENSGALG00000023772	HSPB7	1.6404	1.86862e-08	ENSGALG00000011040	SCN3A	-11.1799	1.95971e-06	ENSGALG00000009498	NPY1R	-3.6866	0.00157807					ENSGALG00000019312	-		-2.324	0.0292131
ENSGALG00000023780	TREM-B2	-1.1684	0.0128627	ENSGALG00000011041	DNAJC6	-3.278	1.13387e-40	ENSGALG00000009499	NPY5R	-8.1964	0.0340736					ENSGALG00000019325	-		1.2141	0.00986802
ENSGALG00000023781	TREM2	-1.609	0.0015325	ENSGALG00000011046	SNX10	-2.0304	1.75918e-12	ENSGALG00000009504	NSMCE4A	-1.6899	3.02282e-08					ENSGALG00000019361	FAM19A2		1.1039	0.044658
ENSGALG00000023822	IL5	-2.1171	0.00225568	ENSGALG00000011052	SLC38A11	-7.7336	2.15825e-20	ENSGALG00000009511	SI	-3.4565	7.73748e-07					ENSGALG00000019489	CHST9		-1.9796	0.0102006
ENSGALG00000023847	HAP1	-1.737	0.0265747	ENSGALG00000011080	BDKRB2	-1.9935	0.0026555	ENSGALG00000009514	NRCAM	-1.7074	0.0116616					ENSGALG00000019622	TRIM71		-2.8416	3.08271e-06
ENSGALG00000023933	G0S2	-1.6979	3.49347e-05	ENSGALG00000011086	ACTA1	3.1701	6.75877e-07	ENSGALG00000009519	ARG2	-1.6445	0.0301769					ENSGALG00000019741	PSMC3IP		-1.3907	9.1314e-06
ENSGALG00000024136	-	-2.9343	2.02009e-05	ENSGALG00000011093	AK7	-4.8943	4.60555e-19	ENSGALG00000009525	HAT1	-2.2939	9.1514e-12					ENSGALG00000019756	MLANA		-1.8542	0.000178973
ENSGALG00000024138	-	-2.4854	0.0412937	ENSGALG00000011101	URB2	-1.5452	4.26831e-08	ENSGALG00000009528	TMEM192	-2.1549	2.09622e-20					ENSGALG00000019967	MTFR2		-2.2119	2.97572e-13
ENSGALG00000024272	S100A9	-3.377	0.042856	ENSGALG00000011111	PGBD5	-1.7638	6.98396e-07	ENSGALG00000009562	PLEK2	1.3212	0.000853216					ENSGALG00000020084	CAPN13		1.8475	0.0183828
ENSGALG00000024296	TMEM45BL	-1.3043	0.00995267	ENSGALG00000011113	SGIP1	-3.6112	1.07101e-18	ENSGALG00000009564	METTL8	-2.4185	3.49995e-07					ENSGALG00000020139	DTHD1		-3.4384	1.20795e-05
ENSGALG00000024332	CDC34	-1.4398	8.91607e-11	ENSGALG00000011117	AGT	-9.8194	4.87219e-19	ENSGALG00000009567	TLL1	-1.9267	2.75955e-07					ENSGALG00000020143	GABRG1		3.6473	3.85782e-13
ENSGALG00000024428	C18H17ORF67	1.6223	0.000858033	ENSGALG00000011124	ARHGAP24	-1.3663	9.30384e-07	ENSGALG00000009568	SPOCK3	-2.098	0.0227563					ENSGALG00000020193	PLAC8L1		-5.6511	0.00012049
ENSGALG00000025735	PDE6H	-2.952	0.00193226	ENSGALG00000011141	ITGB6	-4.4859	7.25167e-19	ENSGALG00000009572	ADAMTS20	-3.312	1.09647e-11					ENSGALG00000020292	GABRE		-3.189	0.00340556
ENSGALG00000025764	FKBP10	1.2663	9.64759e-07	ENSGALG00000011169	PDCD2	-1.4366	4.35229e-08	ENSGALG00000009574	IL12A	-4.7384	1.06976e-05					ENSGALG00000020390	SPIA5		-4.5594	0.00197978
ENSGALG00000025886	SUSD3	-1.6862	0.0195599	ENSGALG00000011175	TMEM150C	-2.4768	5.76466e-23	ENSGALG00000009592	SRP14	-1.079	0.00137767					ENSGALG00000020486	FADS1L2		-5.2172	0.00253529
ENSGALG00000025896	PLPPR4	1.0501	0.0444841	ENSGALG00000011176	SCRN1	-1.5225	2.2179e-08	ENSGALG00000009602	MYO3B	-2.8809	3.98168e-09					ENSGALG00000020703	GRB14		-2.7737	7.77311e-05
ENSGALG00000025941	RGS20	-2.1182	0.00284212	ENSGALG00000011200	THBS2	1.4156	3.78477e-12	ENSGALG00000009603	PRLL	-3.618	0.033935					ENSGALG00000020742	PPRC1		-1.0132	4.81349e-06
ENSGALG00000025948	SLA2	-1.9319	0.00020963	ENSGALG00000011202	COLQ	-3.757	0.000276494	ENSGALG00000009604	DBX2	-4.9539	2.10326e-14					ENSGALG00000020788	CCDC141		1.1327	5.13245e-16
ENSGALG00000025971	KCNK3	1.5535	3.18366e-05	ENSGALG00000011205	SMOC2	1.3063	1.64579e-14	ENSGALG00000009626	THBS1	3.2387	4.124e-63					ENSGALG00000020905	KSR2		-2.342	0.0443423
ENSGALG00000026037	EIF4E1B	-3.0635	2.15651e-08	ENSGALG00000011214	SERPINH1	1.4679	2.88599e-41	ENSGALG00000009640	CHRM5	-7.03	2.51916e-11					ENSGALG00000021198	HAUS3L		-5.2841	5.28468e-07
ENSGALG00000026081	RBM38	-1.5041	5.76614e-06	ENSGALG00000011221	GPAT3	-1.0791	0.000262844	ENSGALG00000009641	COL1A2	1.8392	6.74087e-39					ENSGALG00000021225	CDCA9		-1.5929	2.58702e-06
ENSGALG00000026089	SLC26A6	-2.3007	0.0422397	ENSGALG00000011225	SLC25A47	-5.4681	4.87e-14	ENSGALG00000009654	MLF1	-1.7764	1.49921e-10					ENSGALG00000021271	MPZL3		-4.3499	3.78454e-16
ENSGALG00000026092	HRH3L	-1.7144	0.00137304	ENSGALG00000011227	CDS1	-3.1167	2.17637e-06	ENSGALG00000009667	MFAP3L	-1.5102	0.0191916					ENSGALG00000021285	UNG		-1.3487	9.17162e-06
ENSGALG00000026131	SPTSSBL	-2.9483	9.97613e-06	ENSGALG00000011243	DAZL	-7.0229	1.17358e-38	ENSGALG00000009668	HPF1	-2.1434	5.85548e-16					ENSGALG00000021340	CA9		-6.837	7.54689e-18
ENSGALG00000026137	CDKN2B	-3.6183	0.00023798	ENSGALG00000011252	RACGAP1L	-2.5586	0.00121138	ENSGALG00000009676	METTL5	-1.1311	0.000742579					ENSGALG00000021357	TP53TG5		1.7509	0.00876808
ENSGALG00000026163	TNFSF11	-2.0573	2.65466e-05	ENSGALG00000011262	KCNH8	-9.9415	0.000173097	ENSGALG00000009678	KCTD3	-1.3546	4.15133e-12					ENSGALG00000021450	-		2.5944	0.00403137
ENSGALG00000026179	FAM163B	-1.7554	0.00308483	ENSGALG00000011267	EFHB	-8.8867	0.00929264	ENSGALG00000009684	GPR26	-3.8804	0.038236					ENSGALG00000021451	-		1.3405	0.000126834
ENSGALG00000026187	NMNAT3	-2.7819	0.00895599	ENSGALG00000011274	DCN	1.2423	3.47081e-15	ENSGALG00000009687	KCNK2	-4.466	8.66725e-05					ENSGALG00000021542	SNCB		-1.7869	0.000656681
ENSGALG00000026214	LRTM2	1.5622	0.0429711	ENSGALG00000011275	DEPDC1	-1.4016	0.000146457	ENSGALG00000009690	CENPF	-1.5226	0.000232952					ENSGALG00000021561	CLDN16L		-7.6073	0.037749
ENSGALG00000026231	ARID3A	-1.0241	1.81168e-07	ENSGALG00000011281	SGO1	-1.6669	6.18865e-08	ENSGALG00000009693	CPXM2	-1.2401	0.00385676					ENSGALG00000021620	TMEM59L		1.7514	0.000118905
ENSGALG00000026301	-	-1.1648	0.000146061	ENSGALG00000011285	NUDT4	-1.0431	0.000412653	ENSGALG00000009709	MUM1	-1.4748	8.61111e-09					ENSGALG00000021627	IFI27L1		1.3425	0.0457759
ENSGALG00000026316	TMEM136	-1.2985	0.000204721	ENSGALG00000011288	DACT2	1.2146	1.15258e-09	ENSGALG00000009724	GREM1	1.3145	0.00487432					ENSGALG00000021647	NRTN		-1.1072	0.000800282
ENSGALG00000026385	LYPLAL1	-1.1383	1.51385e-08	ENSGALG00000011289	NKIRAS1	-1.2952	0.00100461	ENSGALG00000009731	ARHGAP11A	-2.1922	9.4351e-12					ENSGALG00000021772	MIR202		-2.9864	3.78489e-08
ENSGALG00000026396	BG1	-2.3563	0.0105688	ENSGALG00000011294	THRB	-1.9686	0.000825749	ENSGALG00000009737	TAC1	-9.8714	5.86932e-05					ENSGALG00000021855	CCDC39		-1.6572	0.0299559
ENSGALG00000026651	SCARA3	-1.0639	0.0130123	ENSGALG00000011309	PLXNC1	-1.1355	9.87477e-06	ENSGALG00000009739	AMIGO2	1.5011	4.48011e-10					ENSGALG00000021869	PODN		1.3245	1.22222e-06
ENSGALG00000026663	CX3CL1	-1.0215	5.42236e-05	ENSGALG00000011320	TMCC3	-3.3437	2.98378e-11	ENSGALG00000009743	RPAP3	-1.0137	0.000784197					ENSGALG00000022875	MOG		1.7829	2.80499e-11
ENSGALG00000026698	FEV	-2.5348	0.014075	ENSGALG00000011343	CNPPD1	-1.0587	1.40761e-05	ENSGALG00000009758	SLC7A11	-2.7093	0.0416654					ENSGALG00000022887	KBTBD11		-1.1572	7.34174e-05
ENSGALG00000026727	SLC30A10	-2.4765	1.22178e-06	ENSGALG00000011347	IHH	-4.5863	1.35765e-09	ENSGALG00000009782	NAA15	-1.0316	0.00013091					ENSGALG00000022891	B4GALT3		-1.5655	4.5909e-06
ENSGALG00000026739	MIR6580	-2.8096	0.0473633	ENSGALG00000011349	MNR2	-12.304	1.1854e-08	ENSGALG00000009805	PPM1H	-2.9339	2.99893e-18					ENSGALG00000022909	PTPN3		-1.1177	0.000201698
ENSGALG00000026747	GTF2A1L	-2.4268	1.17057e-08	ENSGALG00000011353	TNNI3K	-2.0262	0.0256717	ENSGALG00000009823	PTPRE	-1.1136	0.000162043					ENSGALG00000023025	ZBTB42		-1.3411	0.00211746
ENSGALG00000026754	-	-3.2107	0.000935476	ENSGALG00000011355	WNT10A	-10.0589	0.000131491	ENSGALG00000009826	CLGN	-1.3123	0.00555321					ENSGALG00000023142	PTGER3		-2.1295	0.000106668
ENSGALG00000026761	LIN28B	-3.9134	1.01032e-07	ENSGALG00000011358	WNT6	-7.3363	2.14844e-23	ENSGALG00000009830	MGAT4D	-2.8807	0.0127793					ENSGALG00000023193	SOCS1L		-1.2576	0.00347955
ENSGALG00000026768	SLCO4C1	-2.3228	3.33983e-10	ENSGALG00000011369	LHX8	-5.7893	1.35599e-29	ENSGALG00000009837	DTL	-1.7907	3.38404e-05					ENSGALG00000023296	TAL1		1.1322	4.4229e-09
ENSGALG00000026862	CLDN1	-2.5098	0.00019511	ENSGALG00000011375	RNF25	-1.1241	0.000756437	ENSGALG00000009841	FASTKD1	-1.2254	0.000511909					ENSGALG00000023435	GATM		-2.8594	0.00928322
ENSGALG00000026884	PINLYP	-1.4275	0.00369225	ENSGALG00000011376	ANKRD9	-2.2867	0.000523223	ENSGALG00000009843	INTS7	-1.5054	2.15786e-13					ENSGALG00000023472	SULT2B1L1		1.5447	4.256e-06
ENSGALG00000026955	DIRAS1	-1.5529	0.0145094	ENSGALG00000011386	BCS1L	-1.2542	8.3425e-06	ENSGALG00000009844	ACTC1	6.498	4.35316e-10					ENSGALG00000023576	PIM3		1.2848	1.12808e-08
ENSGALG00000027132	MED26	-1.0173	0.00010713	ENSGALG00000011389	TRAF3	-1.4199	1.16205e-05	ENSGALG00000009845	GJD2	7.6425	3.33869e-12					ENSGALG00000023622	AVD		2.4713	0.000891431
ENSGALG00000027147	SUB1L1	-2.4707	0.00341411	ENSGALG00000011391	AMN	-3.9314	5.45386e-05	ENSGALG00000009846	BBS5	-2.5314	5.52848e-11					ENSGALG00000023626	NTN1		-1.0695	0.00160382
ENSGALG00000027165	RNASE4	-1.1198	0.00521345	ENSGALG00000011419	DUSP4	-2.7879	5.04757e-05	ENSGALG00000009854	NEK2	-3.6268	9.57655e-19					ENSGALG00000023689	ASS1		1.1833	5.64644e-13
ENSGALG00000027184	OLFML1	-2.2963	0.00354118	ENSGALG00000011426	RNASET2	-1.0877	2.73707e-05	ENSGALG00000009855	TBC1D9	-1.7138	2.50835e-06					ENSGALG00000023772	HSPB7		2.5016	1.95834e-13
ENSGALG00000027247	EOMES	-3.0256	6.20093e-05	ENSGALG00000011427	USP37	-1.3373	2.31081e-06	ENSGALG00000009859	TBC1D30	-1.2398	0.0279247					ENSGALG00000023781	TREM2		1.043	7.40962e-05
ENSGALG00000027255	NRXN3	-1.5766	0.0118546	ENSGALG00000011434	SLC11A1	-1.403	0.00290099	ENSGALG00000009861	RD3	-3.4212	1.05814e-10					ENSGALG00000023822	IL5		-4.3291	0.0131228
ENSGALG00000027260	MC3R	-2.7984	0.00312493	ENSGALG00000011447	GADL1	-3.1137	1.41456e-06	ENSGALG00000009864	TRAF5	-1.4978	0.0111247					ENSGALG00000023881	PLXDC1		1.2261	4.47032e-07
ENSGALG00000027316	CRNN	-2.5004	0.00152657	ENSGALG00000011473	RPS6KA2	-1.4719	0.00460414	ENSGALG00000009875	HMGA2	-2.7824	0.019556					ENSGALG00000024047	MYCL		-3.8712	1.13201e-21
ENSGALG00000027351	LRRC71	-1.6262	0.0494084	ENSGALG00000011476	SEPT11	1.0339	3.41876e-14	ENSGALG00000009877	KCNH1	-5.6708	8.65457e-17					ENSGALG00000024085	IDO2		-2.0722	0.0482246
ENSGALG00000027407	GPR132	-1.9923	0.00874248	ENSGALG00000011489	T	-2.8142	3.85167e-07	ENSGALG00000009884	SYT14	-2.3304	1.51116e-05					ENSGALG00000024136	-		-3.1025	0.0232873
ENSGALG00000027415	GRIN2C	-1.1053	2.69899e-05	ENSGALG00000011493	TMEM169	-1.7357	6.65861e-06	ENSGALG00000009920	COCH	-2.88	0.000563689					ENSGALG00000024296	TMEM45BL		-2.9959	5.19833e-05
ENSGALG00000027420	POPDC3	-3.2273	1.48929e-07	ENSGALG00000011494	CNOT10	-1.1945	9.00123e-07	ENSGALG00000009925	MTA3	-1.1374	1.88172e-05					ENSGALG00000024481	CENPS		-1.6194	2.32982e-14
ENSGALG00000027423	SLC26A1	2.3958	1.47851e-10	ENSGALG00000011511	CKB	-1.1944	0.000837659	ENSGALG00000009945	CPM	-2.1055	0.000757545					ENSGALG00000025199	MIR1555		-1.3807	0.0175062
ENSGALG00000027587	LRG1	-2.2711	0.000414497	ENSGALG00000011543	SDAD1	-1.2857	8.63772e-06	ENSGALG00000009948	HHIP	-2.656	2.80562e-08					ENSGALG00000025342	MIR1640		4.6781	0.00755075
ENSGALG00000027624	-	-1.3577	0.00462701	ENSGALG00000011544	BCL2L14	-2.4351	6.92117e-05	ENSGALG00000009971	CDC20	-2.2674	1.25583e-08					ENSGALG00000025374	MIR1329		-2.9404	0.0304699
ENSGALG00000027702	SCN11A	-3.2716	0.000526217	ENSGALG00000011551	JCHAIN	-3.7798	3.17004e-63	ENSGALG00000009977	SMAD1	-1.0527	1.14365e-05					ENSGALG00000025748	FGF9		2.3074	1.96482e-06
ENSGALG00000027712	SLAMF8	-2.4025	0.00962778	ENSGALG00000011562	PARK2	-3.8245	5.43349e-15	ENSGALG00000009978	DTD2	-2.576	9.71632e-11					ENSGALG00000025810	CCNB3		-1.5498	0.000237382
ENSGALG00000027716	HPS5	-1.9497	0.0194427	ENSGALG00000011565	TDRD9	-3.8599	7.62904e-14	ENSGALG00000009988	ELOVL1	-1.2186	2.84822e-09					ENSGALG00000025896	PLPPR4		-1.6852	0.0268582
ENSGALG00000027765	MMR1L1	-1.1353	0.00124432	ENSGALG00000011571	AGPAT4	-1.9474	4.09793e-13	ENSGALG00000009993	MED8	-1.9524	7.18763e-20					ENSGALG00000025935	XPNPEP2		1.3867	0.0051121
ENSGALG00000027772	NANOG	-3.3024	7.942e-12	ENSGALG00000011594	NR1H4	4.3451	9.28011e-12	ENSGALG00000009995	AKAP6	-1.2715	0.0103629					ENSGALG00000025937	FXYD6		1.143	1.39193e-10
ENSGALG00000027778	-	-1.852	2.53796e-10	ENSGALG00000011612	GC	-3.3599	0.0375651	ENSGALG00000010001	EGLN3	-1.9822	0.00139752					ENSGALG00000025996	MKI67		-1.3069	0.00024829
ENSGALG00000027793	SCN9A	-1.8137	1.67764e-05	ENSGALG00000011614	ANO4	-9.8507	0.000737686	ENSGALG00000010005	EPAS1	1.0815	1.92492e-22					ENSGALG00000026007	DOLK		-1.031	4.41001e-05
ENSGALG00000027871	MAD2L1BP	-1.5902	1.17279e-06	ENSGALG00000011616	NPFFR2	-12.0623	1.86218e-08	ENSGALG00000010009	TTC29	-1.8735	0.000155201					ENSGALG00000026037	EIF4E1B		-4.4251	7.12622e-05
ENSGALG00000027965	OPRL1	-2.2528	2.4491e-07	ENSGALG00000011621	IGF2R	-1.7811	1.47986e-16	ENSGALG00000010022	PRMT9	-1.2808	3.69092e-06					ENSGALG00000026081	RBM38		-1.2907	0.000782944
ENSGALG00000027986	NIPAL1	-1.3349	0.0290558	ENSGALG00000011623	ADAMTS3	1.3598	7.97771e-17	ENSGALG00000010027	CFL2	1.2189	8.75362e-15					ENSGALG00000026091	CACNG4		5.6937	7.94326e-07
ENSGALG00000028005	GADD45G	-1.3481	7.42443e-06	ENSGALG00000011624	PNLDC1	-2.7961	3.25497e-06	ENSGALG00000010044	KCNMB4	-2.7553	0.00010111					ENSGALG00000026098	IL8L2		1.6473	0.00670014
ENSGALG00000028047	RHOV	-2.5218	0.000469073	ENSGALG00000011633	SLC5A8	-8.0994	0.00045644	ENSGALG00000010057	KIF6	-5.8526	3.16885e-24					ENSGALG00000026179	FAM163B		-3.7633	2.85382e-08
ENSGALG00000028207	ZBBX	-2.8373	0.00385954	ENSGALG00000011635	TFCP2L1	-4.0074	6.7689e-25	ENSGALG00000010068	KCNK17	-4.3305	3.29897e-19					ENSGALG00000026187	NMNAT3		-4.4325	0.00815249
ENSGALG00000028250	ANKRD22	-2.1415	1.23038e-06	ENSGALG00000011646	PLD4	-2.2804	0.00287122	ENSGALG00000010078	GLP1R	-1.4891	0.0181689					ENSGALG00000026214	LRTM2		-3.8842	0.00338259
ENSGALG00000028318	CDKN1A	-1.9202	1.61682e-08	ENSGALG00000011663	FNDC1	1.4261	0.00978419	ENSGALG00000010116	DNAH8	-5.3246	1.14157e-07					ENSGALG00000026264	MAFA		-1.3909	0.0100703
ENSGALG00000028357	MMR1L2	-1.713	0.000106018	ENSGALG00000011664	RASSF6	-3.1846	1.22288e-20	ENSGALG00000010117	SLC25A21	1.1685	9.5693e-07					ENSGALG00000026301	-		-2.0858	7.5963e-09
ENSGALG00000028407	GDF9	-2.3522	1.46728e-07	ENSGALG00000011673	STX11	-8.4649	0.0176903	ENSGALG00000010118	MIPOL1	-1.0575	0.000107403					ENSGALG00000026313	RND3		1.0015	3.06882e-23
ENSGALG00000028543	FGFR4	-1.2347	2.48699e-06	ENSGALG00000011681	DEPDC7	-2.5264	3.37318e-14	ENSGALG00000010120	KIF2C	-3.2796	1.65084e-15					ENSGALG00000026316	TMEM136		-1.0203	0.0158883
ENSGALG00000028567	MYL9	1.3527	7.0393e-11	ENSGALG00000011682	CNOT4	-1.319	2.82666e-08	ENSGALG00000010129	PLK3	-3.1903	1.45585e-39					ENSGALG00000026383	TMSB4X		1.1561	3.49975e-46
ENSGALG00000028595	CCNO	-1.6158	0.00369796	ENSGALG00000011708	MYLK	2.0262	7.98898e-46	ENSGALG00000010133	PTCH2	-3.5671	1.92161e-40					ENSGALG00000026395	TRABD2A		-1.7821	0.0145896
ENSGALG00000028598	SERPINA3/4L	-3.0962	0.000311258	ENSGALG00000011724	WDR91	-1.422	1.88811e-08	ENSGALG00000010145	MDGA1	-4.2907	3.80572e-09					ENSGALG00000026465	TMEM100		-1.2196	1.00437e-11
ENSGALG00000028659	BLEC1	-2.6698	9.32232e-09	ENSGALG00000011734	CCR8L	-8.1464	0.037091	ENSGALG00000010154	GEMIN2	-1.309	3.36311e-08					ENSGALG00000026536	IP6K3		1.2173	0.0286475
ENSGALG00000028682	CBLN2	-2.8247	0.00584233	ENSGALG00000011735	XCR1	-4.4594	0.00123603	ENSGALG00000010166	VLDLR	-2.9744	3.74463e-10					ENSGALG00000026594	HS3ST5		-1.8513	1.66608e-05
ENSGALG00000028721	LMOD1	1.4859	1.73555e-21	ENSGALG00000011745	WBP11	-1.0109	2.30501e-06	ENSGALG00000010178	PUM3	-2.2619	4.68654e-17					ENSGALG00000026631	HOXA10		-4.5604	7.36455e-10
ENSGALG00000028759	LYPD6B	-1.0287	0.0121894	ENSGALG00000011801	ESR2	-1.2466	2.77523e-06	ENSGALG00000010180	GLIS3	3.9533	1.98029e-16					ENSGALG00000026661	MSRB3		1.0656	1.36318e-15
ENSGALG00000028770	INHBB	3.8199	3.91061e-46	ENSGALG00000011875	TRPC3	-1.8737	0.000757564	ENSGALG00000010183	RAB21	-1.1111	2.92297e-05					ENSGALG00000026698	FEV		-7.6073	0.0381436
ENSGALG00000028790	DNASE2B	-1.3213	0.016227	ENSGALG00000011889	PRKCH	-1.5243	0.000354707	ENSGALG00000010198	TPH2	-4.1396	2.69751e-15					ENSGALG00000026747	GTF2A1L		-1.7701	0.000282685
ENSGALG00000028822	RNF152	1.0159	1.14548e-06	ENSGALG00000011902	TAGLN	3.1446	6.43052e-77	ENSGALG00000010208	CAPS2	-2.1398	0.000636354					ENSGALG00000026768	SLCO4C1		-1.1308	0.0300997
ENSGALG00000028871	SLC38A3	-1.7794	0.00224128	ENSGALG00000011913	SEPT3	-8.5314	0.0317012	ENSGALG00000010225	ACSS1L	-3.6014	6.87594e-13					ENSGALG00000026789	LRRC3C		1.4309	0.0453046
ENSGALG00000028924	S100A16	-1.1105	0.0148523	ENSGALG00000011914	CENPM	-1.7098	1.82774e-07	ENSGALG00000010232	VRTN	-6.8294	1.10918e-43					ENSGALG00000026790	DMRT2		2.4185	0.00877976
ENSGALG00000028928	LCAT	-1.3629	0.000232127	ENSGALG00000011930	OVSTL	-1.2134	0.00284594	ENSGALG00000010233	SYNDIG1L	1.052	0.0329705					ENSGALG00000026858	BTG2		1.0737	2.80526e-07
ENSGALG00000028991	RNP	-2.3851	0.0194258	ENSGALG00000011932	XRCC6	-1.0164	0.000750748	ENSGALG00000010234	MMACHC	-1.5779	5.8411e-06					ENSGALG00000026995	RHOG		1.3065	3.7666e-08
ENSGALG00000029006	SYPL1	-2.8011	1.14121e-05	ENSGALG00000011962	NDNF	-2.686	1.17316e-07	ENSGALG00000010258	LTBP2	1.2436	1.11975e-06					ENSGALG00000027070	TIMP2		1.1815	7.47948e-12
ENSGALG00000029170	NPBWR2	-2.5729	0.0199119	ENSGALG00000011994	SYNPO2	1.2814	5.98543e-09	ENSGALG00000010284	GMPS	-1.1084	1.49312e-07					ENSGALG00000027090	-		-9.2018	3.51997e-19
ENSGALG00000029195	STK32A	-1.3303	0.00155464	ENSGALG00000011998	SEC24D	1.0752	7.4506e-16	ENSGALG00000010287	IPP	-1.6627	2.81477e-10					ENSGALG00000027165	RNASE4		1.1208	0.00238282
ENSGALG00000029211	FKBP6	-2.4672	6.18231e-09	ENSGALG00000012015	NDST4	-4.426	2.74114e-09	ENSGALG00000010293	RBP	-2.4054	0.00410245					ENSGALG00000027247	EOMES		-2.4721	0.000115167
ENSGALG00000029270	GATA3	-1.5101	0.0186003	ENSGALG00000012018	UGT8	-1.4845	0.000740388	ENSGALG00000010303	EPHX1L	-1.3354	0.0191097					ENSGALG00000027260	MC3R		-3.3923	0.0331652
ENSGALG00000029392	GABRB3	-2.1507	0.0263513	ENSGALG00000012020	-	-1.0858	0.0428205	ENSGALG00000010311	NAV3	1.3087	2.32736e-23					ENSGALG00000027269	GUCA2A		-7.6073	0.0304782
ENSGALG00000029401	SIX1	-1.2079	0.0106483	ENSGALG00000012032	PRRG4	-1.1228	0.00957863	ENSGALG00000010312	PLCH1	-3.6117	4.02812e-23					ENSGALG00000027316	CRNN		-7.6795	0.0209851
ENSGALG00000029445	FADS6	-2.2908	3.60348e-06	ENSGALG00000012033	SGSM3	-1.9992	2.11735e-13	ENSGALG00000010320	PAWR	2.0848	2.05072e-33					ENSGALG00000027323	MYH1D		1.8207	0.00252597
ENSGALG00000029446	-	-2.151	1.00226e-12	ENSGALG00000012059	OSBPL11	-1.0414	3.50449e-06	ENSGALG00000010323	BATF	-1.8515	2.33066e-05					ENSGALG00000027345	SLC46A2		1.1459	0.000849836
ENSGALG00000029510	STK32B	-2.7765	0.0408233	ENSGALG00000012074	ALPK1	-1.8202	1.42793e-06	ENSGALG00000010337	GPR149	-2.2607	1.11728e-05					ENSGALG00000027351	LRRC71		-1.5414	0.0204958
ENSGALG00000029532	CXCL13L3	-2.4555	0.0178462	ENSGALG00000012076	TIFA	-2.295	0.000131358	ENSGALG00000010343	TSPAN16	-3.9511	1.17913e-05					ENSGALG00000027374	KLF9		1.1335	0.00338961
ENSGALG00000029569	GIMAP7L6	-1.0565	0.0403314	ENSGALG00000012089	C5H14orf37	-7.9095	1.8557e-13	ENSGALG00000010349	POLR1C	-1.0503	2.87989e-05					ENSGALG00000027407	GPR132		1.8416	0.00355918
ENSGALG00000029617	COL17A1	-2.3032	9.01152e-06	ENSGALG00000012092	ESYT3	-3.4205	1.21003e-20	ENSGALG00000010356	RAD54L	-2.5745	2.17614e-17					ENSGALG00000027420	POPDC3		-3.9378	0.000833314
ENSGALG00000029632	CHST13	-1.0094	1.17171e-07	ENSGALG00000012095	C5H14ORF105	-11.3238	6.37186e-06	ENSGALG00000010375	SLC30A2	-10.3736	7.50969e-06					ENSGALG00000027423	SLC26A1		-1.1704	0.0391329
ENSGALG00000029648	TH	5.1049	9.15818e-06	ENSGALG00000012100	CFAP221	-7.2877	2.02465e-43	ENSGALG00000010379	SNCA	-2.3797	5.36586e-05					ENSGALG00000027454	CENPW		-1.1855	0.000982867
ENSGALG00000029678	SNX16	-1.0549	5.20765e-07	ENSGALG00000012101	AP5M1	-1.0882	0.000229757	ENSGALG00000010384	CLRN1	-1.6251	0.00353971					ENSGALG00000027471	MFAP5		1.3339	7.46311e-08
ENSGALG00000029917	SGCA	1.3295	8.93875e-09	ENSGALG00000012106	SCTR	-13.2338	2.86503e-09	ENSGALG00000010386	DLK2	1.1175	8.47344e-06					ENSGALG00000027587	LRG1		2.0385	1.41385e-05
ENSGALG00000030005	IGSF1	-1.2538	0.0464358	ENSGALG00000012111	TMEM37	-1.8614	1.57931e-05	ENSGALG00000010397	GRID2	-4.2283	4.01372e-15					ENSGALG00000027624	-		-1.7694	0.0029558
ENSGALG00000030032	SLC4A10	-1.565	0.000174183	ENSGALG00000012115	WT1	-1.2438	1.04504e-07	ENSGALG00000010406	TMEM63C	-1.143	0.00167284					ENSGALG00000027702	SCN11A		-8.8218	0.00412022
ENSGALG00000030038	C3	-1.0468	0.000617854	ENSGALG00000012117	STEAP3	-2.1574	6.66558e-07	ENSGALG00000010413	NGB	-2.2953	3.1683e-06					ENSGALG00000027707	ESM1		1.0599	0.000350141
ENSGALG00000030075	FCGBPL	-2.0058	4.69816e-10	ENSGALG00000012121	RCN1L	1.1453	1.76398e-11	ENSGALG00000010427	TM4SF4	-3.5257	0.00966146					ENSGALG00000027716	HPS5		1.6353	0.00354761
ENSGALG00000030140	CCDC3	-1.1738	3.54145e-07	ENSGALG00000012142	KCNA4	-3.6426	0.0354991	ENSGALG00000010448	LTBP1	1.5157	3.02498e-18					ENSGALG00000027771	CACNG1		3.6167	0.012351
ENSGALG00000030154	-	-3.1358	0.0158038	ENSGALG00000012144	MIEF1	-1.3512	5.36799e-06	ENSGALG00000010469	CYP4B7	-1.6728	0.0445992					ENSGALG00000027772	NANOG		-3.3451	0.0022033
ENSGALG00000030175	FBXL2	-1.0195	6.49501e-05	ENSGALG00000012145	TBPL2	-9.6941	4.32511e-18	ENSGALG00000010470	TCERG1L	-4.4166	2.46631e-05					ENSGALG00000027777	CNN2		1.1574	9.08577e-06
ENSGALG00000030303	PPP1R3B	-2.3388	1.06237e-21	ENSGALG00000012150	TAB1	-1.3749	4.89815e-10	ENSGALG00000010473	PDZK1IP1	-3.4329	1.78613e-12					ENSGALG00000027786	SOCS3		1.0821	1.78409e-05
ENSGALG00000030324	KIAA1324L	1.1054	0.000435906	ENSGALG00000012155	EGF	-2.4236	0.000368579	ENSGALG00000010478	STIL	-3.2333	1.36853e-22					ENSGALG00000027788	CPE		1.0064	1.52507e-18
ENSGALG00000030534	SYT17	-1.6268	1.44968e-06	ENSGALG00000012156	DPP10	-1.6052	4.25924e-11	ENSGALG00000010490	DPYSL4	-3.3921	1.00922e-07					ENSGALG00000027871	MAD2L1BP		-1.2805	9.65784e-05
ENSGALG00000030540	MIR1653	1.2432	4.72045e-09	ENSGALG00000012173	LGALS3	-1.2578	0.000142633	ENSGALG00000010497	SLC29A4	1.0756	0.000630717					ENSGALG00000027874	CHAC1		1.4426	8.62002e-06
ENSGALG00000030821	CBLN4	-2.5292	0.000134343	ENSGALG00000012181	RRH	-3.7477	0.00175488	ENSGALG00000010500	NKX6-2	-5.3858	6.86983e-09					ENSGALG00000027887	C1QTNF3		1.2307	0.0320862
ENSGALG00000030822	DRGX	6.3959	1.55087e-08	ENSGALG00000012186	CASP6	1.3736	7.29909e-19	ENSGALG00000010502	SPATA6	-2.3359	8.46342e-13					ENSGALG00000027960	GRPR		-3.6185	1.83758e-05
ENSGALG00000030845	ENHO	-1.3008	0.00370339	ENSGALG00000012208	GMFB	-1.0644	0.000106021	ENSGALG00000010535	SGMS2	-2.7424	1.55622e-14					ENSGALG00000027965	OPRL1		1.0089	0.0392904
ENSGALG00000030858	FRMD5	-2.679	1.72873e-05	ENSGALG00000012211	PDLIM5	1.8721	4.63303e-49	ENSGALG00000010538	TTC27	-1.5983	3.26664e-10					ENSGALG00000028037	FOS		1.3572	4.33099e-06
ENSGALG00000030889	FOXA2	-8.2127	0.043866	ENSGALG00000012220	CDKN3	-1.4608	2.86879e-07	ENSGALG00000010540	TTC39A	-4.5171	1.60008e-11					ENSGALG00000028047	RHOV		-4.5006	0.0030344
ENSGALG00000030930	-	-1.2589	0.00202775	ENSGALG00000012223	ZRANB3	-1.4024	9.81569e-05	ENSGALG00000010562	CEP128	-1.5125	0.000215369					ENSGALG00000028207	ZBBX		-2.7133	0.00436241
ENSGALG00000030944	PAX3	-2.0079	0.013863	ENSGALG00000012285	BAIAP2L2	-2.7758	0.000394788	ENSGALG00000010572	TSHR	-3.4354	0.0446903					ENSGALG00000028236	PRRX2		1.4056	2.38656e-07
ENSGALG00000030985	MYH7B	-2.7656	1.40528e-11	ENSGALG00000012297	GRM1	-7.6705	9.5732e-07	ENSGALG00000010573	GSTCD	-1.347	0.000216187					ENSGALG00000028250	ANKRD22		-2.0972	2.09127e-06
ENSGALG00000031018	RNF165	1.0164	3.71895e-06	ENSGALG00000012300	RAB32	-3.0249	9.54213e-22	ENSGALG00000010583	VIT	-2.3173	0.00295767					ENSGALG00000028273	HBBA	HBE1	1.663	0.0248671
ENSGALG00000031058	HS3ST3B1L	1.9602	3.41693e-06	ENSGALG00000012308	MANBA	-1.3262	1.39305e-06	ENSGALG00000010596	TACR3	-6.7388	4.75849e-05					ENSGALG00000028318	CDKN1A		1.0283	4.01575e-05
ENSGALG00000031076	ESRP1	-3.0372	1.18615e-10	ENSGALG00000012317	ADGB	-6.113	3.98377e-24	ENSGALG00000010611	CFAP97	-2.1123	1.85077e-12					ENSGALG00000028326	HSD11B2		2.4428	0.00545423
ENSGALG00000031112	COL5A2	1.2155	9.18903e-15	ENSGALG00000012336	STXBP5	-1.3086	1.99039e-10	ENSGALG00000010623	ORC1	-3.2143	1.23351e-21					ENSGALG00000028407	GDF9		-3.648	0.00136804
ENSGALG00000031117	STK17A	-1.0686	0.00380291	ENSGALG00000012350	TDRD7	-1.5394	6.8137e-08	ENSGALG00000010654	TRAPPC11	-1.1616	1.07338e-05					ENSGALG00000028457	MAP3K19		-1.784	0.00746733
ENSGALG00000031205	GNGT2	-1.0111	0.0159942	ENSGALG00000012357	CXCR4	-2.3435	1.17949e-09	ENSGALG00000010659	ING2	-1.2649	8.59284e-05					ENSGALG00000028459	FAM180A		2.3512	0.0300057
ENSGALG00000031255	FGF1	-1.892	0.0140285	ENSGALG00000012362	THSD7B	-2.1531	1.88567e-08	ENSGALG00000010662	CLDN22	-5.3434	0.00343398					ENSGALG00000028536	MPEG1		1.0953	4.23528e-08
ENSGALG00000031306	BHLHA15	-2.5321	0.00265107	ENSGALG00000012378	KATNA1	-1.7344	4.20359e-10	ENSGALG00000010664	KIF26B	1.056	2.96552e-10					ENSGALG00000028560	OC3		1.6834	1.03195e-07
ENSGALG00000031341	MGAM	-1.5791	0.00376331	ENSGALG00000012401	GPR137C	-3.294	1.20714e-23	ENSGALG00000010674	DCTD	-1.3438	5.25136e-07					ENSGALG00000028567	MYL9		1.5377	2.11613e-11
ENSGALG00000031564	SOGA3	-2.9885	6.98631e-07	ENSGALG00000012404	ERO1A	-1.0732	0.00337192	ENSGALG00000010697	SEMA4D	-1.2408	0.00421049					ENSGALG00000028595	CCNO		-5.1189	0.000398544
ENSGALG00000031656	EYA4	-1.4208	0.00129272	ENSGALG00000012407	LRP1B	-2.9371	1.53621e-08	ENSGALG00000010700	RPA3	-1.4712	2.68964e-06					ENSGALG00000028685	SEMA5A		-1.7289	1.98716e-06
ENSGALG00000031734	AQP11	1.101	1.85639e-07	ENSGALG00000012410	NOL12	-1.061	4.62435e-06	ENSGALG00000010719	NEIL3	-2.6633	3.3755e-10					ENSGALG00000028721	LMOD1		1.7482	1.20892e-28
ENSGALG00000031768	SPO11	-2.553	2.59896e-05	ENSGALG00000012418	KYNU	-4.4307	6.17001e-05	ENSGALG00000010738	TC2N	-2.9205	8.56886e-13					ENSGALG00000028770	INHBB		-6.7061	1.50656e-26
ENSGALG00000032097	TBX20	1.9445	0.000295789	ENSGALG00000012419	UTS2RL	-3.9218	0.00301572	ENSGALG00000010741	MAP1LC3C	-1.5976	3.26315e-06					ENSGALG00000028924	S100A16		1.1456	4.85711e-07
ENSGALG00000032108	TMEM136-1	-2.5459	3.95767e-09	ENSGALG00000012442	MFNG	-3.3118	1.78614e-19	ENSGALG00000010745	HMGB2	-1.2938	2.65745e-08					ENSGALG00000028928	LCAT		4.9857	1.33689e-36
ENSGALG00000032143	CRISPLD2	1.0029	0.000530504	ENSGALG00000012456	RAC2	-1.4015	0.00279682	ENSGALG00000010748	EXO1	-3.2226	7.82762e-15					ENSGALG00000029006	SYPL1		-3.7534	0.000840294
ENSGALG00000032173	TADA1	-1.6516	1.17883e-06	ENSGALG00000012464	SOUL	-2.7017	0.0134768	ENSGALG00000010760	WDR64	-2.5126	0.000294348					ENSGALG00000029011	SLC35F1		-2.599	1.08527e-10
ENSGALG00000032181	LRP4	1.2036	8.97629e-06	ENSGALG00000012525	FMNL2	-1.5683	2.25842e-14	ENSGALG00000010768	PIGM	-1.9397	1.08745e-05					ENSGALG00000029022	NPAS3		1.1919	5.75794e-26
ENSGALG00000032184	CSPG5	3.5378	3.55671e-21	ENSGALG00000012538	NR4A2	-2.5967	0.000448609	ENSGALG00000010769	HPGD	-2.27	3.6913e-19					ENSGALG00000029244	SMAP2		-1.1992	0.000188841
ENSGALG00000032260	IL10RA	-1.0836	0.00283994	ENSGALG00000012541	MB	-2.8373	0.00136589	ENSGALG00000010773	GREM2	-2.7219	0.000489517					ENSGALG00000029264	PI15		-1.1951	0.0055771
ENSGALG00000032282	CALB1	1.5198	0.00308375	ENSGALG00000012555	CCDC148	-2.2686	3.86033e-05	ENSGALG00000010778	CHRM1	1.3855	7.50443e-05					ENSGALG00000029322	FBXO39		-1.4083	0.000337322
ENSGALG00000032344	-	-2.126	1.06423e-09	ENSGALG00000012575	TLE1	-1.2196	0.000175887	ENSGALG00000010781	GLRA3	-8.6677	0.0120942					ENSGALG00000029382	BARX2		-3.6203	2.5228e-06
ENSGALG00000032526	B3GNT5	-1.3026	3.08314e-05	ENSGALG00000012577	FRMD3	-1.6316	3.79752e-05	ENSGALG00000010792	AGMO	-4.8074	0.0018659					ENSGALG00000029401	SIX1		1.6436	2.51991e-07
ENSGALG00000032530	SASH3	-1.0861	0.0118741	ENSGALG00000012594	NTRK2	-1.5442	6.33206e-05	ENSGALG00000010801	TMEM61	2.3688	5.15494e-22					ENSGALG00000029416	TRPC6		1.7952	1.08824e-19
ENSGALG00000032541	-	-2.9758	0.0466726	ENSGALG00000012595	AGTPBP1	-2.727	5.93942e-12	ENSGALG00000010803	LRRC72	-2.8686	2.53029e-05					ENSGALG00000029445	FADS6		-1.5258	0.0178466
ENSGALG00000032701	LY96	-1.3768	0.00013759	ENSGALG00000012610	CTSV	-1.2425	4.61823e-05	ENSGALG00000010812	RYR2	-2.6102	3.20548e-10					ENSGALG00000029446	-		-1.8123	2.16435e-11
ENSGALG00000032854	ACP5	-1.4063	0.00868582	ENSGALG00000012612	FBP2	-4.821	0.00928438	ENSGALG00000010820	CHGA	-3.4051	2.28941e-14					ENSGALG00000029509	NECAB1		-1.492	0.000141802
ENSGALG00000032957	NOCT	-1.079	7.01245e-05	ENSGALG00000012613	FBP1	-1.762	2.54248e-05	ENSGALG00000010825	AGR2	-11.1984	5.47264e-08					ENSGALG00000029571	PIP4P2		-1.1538	9.35949e-05
ENSGALG00000032974	ADAMTS2	1.2188	4.17118e-10	ENSGALG00000012623	CFC1	1.8938	4.4021e-13	ENSGALG00000010835	DTX4	-1.0533	1.57402e-05					ENSGALG00000029601	-		1.1261	0.0114203
ENSGALG00000033033	MEP1A	-2.0662	0.000242772	ENSGALG00000012697	SLC41A2	1.3165	1.30566e-18	ENSGALG00000010850	C8A	-4.511	0.0341918					ENSGALG00000029606	MYH1E		2.2423	6.80473e-05
ENSGALG00000033087	STAT4	-1.2018	0.0389391	ENSGALG00000012704	MYLIP	-1.258	8.22529e-06	ENSGALG00000010858	LRP2	-1.4288	0.00938312					ENSGALG00000029648	TH		-14.8531	6.19105e-12
ENSGALG00000033198	MYO5C	-2.4666	2.95364e-07	ENSGALG00000012705	GMPR	-1.0089	0.00133387	ENSGALG00000010861	OMA1	-1.6967	1.28812e-08					ENSGALG00000029706	RUFY1		-1.5227	1.98694e-09
ENSGALG00000033204	PQLC2	-1.1339	0.000173674	ENSGALG00000012710	NCS1	1.5087	1.62059e-09	ENSGALG00000010863	TWISTNB	-1.1495	0.00331526					ENSGALG00000029766	ITGB5		1.269	4.74743e-17
ENSGALG00000033231	RACGAP1	-1.1925	0.000539988	ENSGALG00000012715	CAP2	1.1133	1.71515e-12	ENSGALG00000010865	TMEM196	1.7785	0.0160608					ENSGALG00000029795	FAM131A		1.1402	0.0299394
ENSGALG00000033256	PCSK5	1.4335	6.03029e-11	ENSGALG00000012721	C2H6orf52	-1.1297	0.000327684	ENSGALG00000010866	AREG	-6.5173	7.83934e-38					ENSGALG00000029811	BMPER		1.8107	2.31556e-13
ENSGALG00000033278	NLRC3	-2.0946	7.36658e-11	ENSGALG00000012732	PHACTR1	-3.1006	6.33434e-07	ENSGALG00000010868	MACC1	-5.8278	1.16818e-05					ENSGALG00000029842	SLCO5A1		1.9002	3.57574e-09
ENSGALG00000033369	-	-2.6791	5.6094e-05	ENSGALG00000012735	EDN1	-1.4563	0.000977397	ENSGALG00000010875	ITGB8	-1.0507	0.010707					ENSGALG00000029921	CSRP2		1.3955	2.22898e-07
ENSGALG00000033517	VSX2	-2.9973	0.000527688	ENSGALG00000012768	GCM2	-12.0327	1.34923e-07	ENSGALG00000010889	HOOK1	-1.0925	0.00117153					ENSGALG00000029968	GADD45B		1.5764	9.40472e-05
ENSGALG00000033634	TDRD5	-2.4196	0.0151931	ENSGALG00000012791	TBXAS1	-2.8309	1.956e-17	ENSGALG00000010900	SPC25	-1.1115	0.0197682					ENSGALG00000030022	FANCL		-1.4308	1.01188e-07
ENSGALG00000033635	PTGS2	-1.3782	1.17536e-07	ENSGALG00000012795	RIOK1	-1.0325	1.58223e-05	ENSGALG00000010901	ABCB5	-5.794	3.54939e-44					ENSGALG00000030034	G6PC		1.1433	0.000635363
ENSGALG00000033638	SLC26A7	2.5806	8.82961e-09	ENSGALG00000012802	F13A1	1.322	8.29512e-06	ENSGALG00000010935	PTPRQ	-4.545	2.12123e-11					ENSGALG00000030038	C3		1.0316	1.94433e-06
ENSGALG00000033683	PHOSPHO1	1.1716	0.0007416	ENSGALG00000012808	CDYL	-1.106	0.000727614	ENSGALG00000010949	GPNMB	-4.6877	3.19348e-07					ENSGALG00000030096	PDPN		1.8767	1.73529e-08
ENSGALG00000033695	CYP26A1	-1.4323	0.00277704	ENSGALG00000012816	SLC22A23	-1.9345	6.53494e-07	ENSGALG00000010950	PPP4R4	-1.4731	8.14842e-07					ENSGALG00000030140	CCDC3		1.5483	2.03594e-30
ENSGALG00000033696	RALY	-1.3205	8.95899e-07	ENSGALG00000012821	TUBB2A	-1.1194	0.00420832	ENSGALG00000010960	GALNT3	-1.8521	0.000172817					ENSGALG00000030151	LUZP2		1.7056	0.0233255
ENSGALG00000033720	CA7	-2.5566	1.91993e-06	ENSGALG00000012830	IRF4	-3.1866	4.32355e-16	ENSGALG00000010961	IGF2BP3	-2.5992	3.10134e-15					ENSGALG00000030154	-		-3.5562	0.011773
ENSGALG00000033885	RAP1GAP2	-1.0941	0.00746072	ENSGALG00000012834	AKR1D1	-3.9389	9.97646e-30	ENSGALG00000010971	CSRNP3	-1.5366	0.000131937					ENSGALG00000030157	MCTP2		-1.1633	5.48371e-09
ENSGALG00000033898	ARHGAP30	-1.2069	0.000555329	ENSGALG00000012850	RAB19	-3.7373	1.59238e-25	ENSGALG00000010974	GSC	-2.7549	0.0380643					ENSGALG00000030160	DRC7		-2.0116	0.00182649
ENSGALG00000036942	GR42L6	-2.1603	0.000610434	ENSGALG00000012875	WEE2	-6.9034	2.18792e-62	ENSGALG00000010980	STK31	-5.9667	0.000516524					ENSGALG00000030250	SV2B		-4.7538	5.97115e-11
ENSGALG00000036972	CLPS	1.6025	3.93584e-10	ENSGALG00000012885	BCL2	-1.1174	0.00397602	ENSGALG00000010992	SLC6A15	-1.3522	0.00166175					ENSGALG00000030251	ADCY8		1.6494	0.00505931
ENSGALG00000037011	ZC2HC1A	1.0675	0.00803152	ENSGALG00000012886	MARVELD3	-1.9054	0.033184	ENSGALG00000010995	ITGB3BP	-1.0324	0.0124027					ENSGALG00000030276	SHTN1		-1.432	4.28381e-06
ENSGALG00000037020	GPR17	-2.6799	0.00798683	ENSGALG00000012890	DGKI	-2.8547	0.0310422	ENSGALG00000011007	OSBPL3	-2.6315	5.27482e-19					ENSGALG00000030313	RAD51		-1.6018	1.41021e-07
ENSGALG00000037026	ALPK3	-1.1778	0.00752014	ENSGALG00000012903	PIGN	-1.3153	2.02641e-05	ENSGALG00000011008	MAP3K21	-1.5469	0.0114183					ENSGALG00000030597	KIF11		-1.525	3.8152e-06
ENSGALG00000037050	TMUB1	-1.564	0.00386905	ENSGALG00000012906	CDH20	-3.4703	1.58311e-06	ENSGALG00000011009	SCN2A	-2.9172	0.00335207					ENSGALG00000030602	ADAM33		1.1914	8.19484e-28
ENSGALG00000037077	MCM10	-1.3206	0.00137754	ENSGALG00000012907	MC4R	-3.3505	0.0227541	ENSGALG00000011015	NTPCR	-1.3893	4.18347e-05					ENSGALG00000030647	MFAP2		-1.2826	0.000876778
ENSGALG00000037082	ARMC1	-2.8335	0.0406067	ENSGALG00000012934	BICD1	-1.0644	0.0459415	ENSGALG00000011035	AK4	-2.1141	1.20182e-16					ENSGALG00000030712	COL2A1		1.0572	0.000557995
ENSGALG00000037111	CDH18	-2.1949	0.041149	ENSGALG00000012938	AMN1	-1.0131	0.00971222	ENSGALG00000011040	SCN3A	-6.121	4.01729e-06					ENSGALG00000030776	METTL7A		1.5265	8.9917e-20
ENSGALG00000037112	LRRC14B	-2.3698	2.04582e-11	ENSGALG00000012941	CDH12	-2.5617	5.75941e-05	ENSGALG00000011041	DNAJC6	-4.4826	5.30271e-30					ENSGALG00000030821	CBLN4		-3.4636	0.00189318
ENSGALG00000037142	PRCP	3.6724	0.0304684	ENSGALG00000012946	SINHCAF	-1.035	4.21555e-05	ENSGALG00000011046	SNX10	-1.5047	3.38173e-07					ENSGALG00000030822	DRGX		-6.6589	8.34592e-08
ENSGALG00000037156	TAP1	-1.5107	1.74776e-05	ENSGALG00000012974	WASHC1	-1.0448	3.85583e-07	ENSGALG00000011052	SLC38A11	-6.3367	0.0023014					ENSGALG00000030845	ENHO		-2.2519	2.63796e-05
ENSGALG00000037160	ACSF3	1.0912	2.17021e-17	ENSGALG00000012984	MYO5B	-9.788	9.39671e-33	ENSGALG00000011069	FIGN	-1.1576	0.00393212					ENSGALG00000030858	FRMD5		-4.4804	0.000342332
ENSGALG00000037187	NME6	1.2476	6.99231e-07	ENSGALG00000012987	CCDC77	-3.4054	3.73677e-25	ENSGALG00000011086	ACTA1	3.9586	2.11434e-30					ENSGALG00000030930	-		-1.0911	0.0149738
ENSGALG00000037223	RP11-762I7.5	-2.0941	0.00706237	ENSGALG00000012988	B4GALNT3	-2.024	0.000511433	ENSGALG00000011093	AK7	-5.8362	6.54426e-23					ENSGALG00000030985	MYH7B		-3.9201	4.74571e-07
ENSGALG00000037249	PBX4	-2.2288	0.00013174	ENSGALG00000012989	NINJ2	-1.8745	0.00621931	ENSGALG00000011094	PDE4B	1.0528	4.90843e-05					ENSGALG00000031058	HS3ST3B1L		-2.2106	2.80611e-06
ENSGALG00000037251	RBM14	4.706	0.0275845	ENSGALG00000013005	SNRNP48	-1.6773	1.29643e-07	ENSGALG00000011099	FAP	1.2612	3.20858e-05					ENSGALG00000031076	ESRP1		-4.0276	0.009105
ENSGALG00000037271	TCHP	1.9976	0.0329497	ENSGALG00000013031	ADA2	-1.1355	5.02024e-06	ENSGALG00000011101	URB2	-1.663	1.63723e-09					ENSGALG00000031119	ADAMTSL2L		-2.1536	9.01779e-09
ENSGALG00000037274	NPRL2	-1.8195	0.000118432	ENSGALG00000013034	CECR2	-1.0716	0.000769988	ENSGALG00000011104	GCG	1.6706	3.28746e-08					ENSGALG00000031255	FGF1		1.3722	0.0283833
ENSGALG00000037315	ABRAXAS2	-1.2029	2.46459e-08	ENSGALG00000013037	BCL2L13	-1.0002	1.93939e-05	ENSGALG00000011111	PGBD5	-2.6628	5.65522e-17					ENSGALG00000031293	SLCO1A2		-3.0568	0.00154408
ENSGALG00000037316	PLEKHA1	-1.7803	1.721e-07	ENSGALG00000013043	FAM173B	-2.1746	9.16832e-08	ENSGALG00000011113	SGIP1	-3.3928	8.23641e-21					ENSGALG00000031303	FAM234A		-1.3162	8.84895e-10
ENSGALG00000037352	SLC1A2	-3.2327	0.0273329	ENSGALG00000013069	BPGM	-1.319	4.90376e-07	ENSGALG00000011116	VRK1	-1.3625	0.000157614					ENSGALG00000031341	MGAM		1.3112	1.53635e-06
ENSGALG00000037390	MED12	-1.2947	0.0114601	ENSGALG00000013085	PTPRO	-4.3026	3.74355e-05	ENSGALG00000011117	AGT	-6.919	1.20175e-33					ENSGALG00000031373	PADIL		-1.7068	0.000835369
ENSGALG00000037410	TIAM2	-1.3823	1.4744e-06	ENSGALG00000013086	IKZF1	-1.289	0.0348489	ENSGALG00000011141	ITGB6	-4.8601	4.52244e-18					ENSGALG00000031411	KCNN1		-2.1021	1.51434e-09
ENSGALG00000037416	SIPA1L2	-2.5619	6.29917e-05	ENSGALG00000013094	DDC	-3.273	0.016047	ENSGALG00000011169	PDCD2	-1.6864	3.2163e-10					ENSGALG00000031496	SPIK5		-1.0226	0.0293113
ENSGALG00000037435	TMEM241	-2.5199	4.86589e-07	ENSGALG00000013097	SLC15A5	-6.9744	6.7757e-42	ENSGALG00000011175	TMEM150C	-2.0144	2.63759e-14					ENSGALG00000031524	MTBP		-1.4886	3.85729e-07
ENSGALG00000037457	HECW1	-3.1411	0.0121542	ENSGALG00000013124	FHOD3	1.3932	2.43311e-16	ENSGALG00000011176	SCRN1	-1.3151	3.3494e-08					ENSGALG00000031553	KIF18B		-1.7249	8.21585e-11
ENSGALG00000037460	RP9	1.0908	0.00360405	ENSGALG00000013149	MOCOS	-1.7175	0.0188615	ENSGALG00000011200	THBS2	1.5761	1.63935e-15					ENSGALG00000031590	B3GAT2		-1.1159	0.0142277
ENSGALG00000037464	ELMO1	-2.7224	2.65158e-08	ENSGALG00000013169	IL20RB	-4.4725	0.00441295	ENSGALG00000011202	COLQ	-2.8566	0.000664107					ENSGALG00000031606	NDC1		-1.6415	2.58767e-17
ENSGALG00000037467	-	-2.7784	2.26297e-06	ENSGALG00000013173	PYROXD1	-3.3576	9.53513e-28	ENSGALG00000011205	SMOC2	1.5471	4.28864e-30					ENSGALG00000031734	AQP11		-2.9471	2.84855e-16
ENSGALG00000037479	NOD1	-1.1408	5.1561e-05	ENSGALG00000013177	BCAT1	-1.6066	2.53842e-07	ENSGALG00000011221	GPAT3	-1.4605	5.98282e-07					ENSGALG00000031735	CD5		1.3661	0.0106497
ENSGALG00000037494	SQLE	-2.1677	0.00213294	ENSGALG00000013183	TERT	-4.5411	8.76373e-33	ENSGALG00000011225	SLC25A47	-3.2876	1.06312e-05					ENSGALG00000031768	SPO11		-2.3675	0.00621051
ENSGALG00000037571	AP4B1	-3.4189	6.78593e-05	ENSGALG00000013193	IRX2	-4.7394	0.000456115	ENSGALG00000011227	CDS1	-3.3893	7.19461e-07					ENSGALG00000031776	NFASC		-2.4103	0.00194271
ENSGALG00000037608	ATAD3A	-1.9003	8.85893e-15	ENSGALG00000013211	ST8SIA1	-1.4845	0.00136514	ENSGALG00000011234	INHA	5.9495	0.00628555					ENSGALG00000031812	TDRKH		-1.763	1.54445e-05
ENSGALG00000037611	PRDM16	-1.086	0.00167809	ENSGALG00000013223	CLEC3A	-10.1033	0.000123623	ENSGALG00000011241	RFTN1	1.1217	1.2717e-37					ENSGALG00000031824	HOOK2		-1.0225	0.000690665
ENSGALG00000037623	GDPD5	-2.4042	0.00571045	ENSGALG00000013225	VAT1L	-4.2292	6.11597e-37	ENSGALG00000011243	DAZL	-6.7114	2.33283e-08					ENSGALG00000031826	MYOT		-4.1247	1.53871e-24
ENSGALG00000037625	USP35	1.4187	1.23969e-07	ENSGALG00000013232	RHBG	-1.028	0.0180121	ENSGALG00000011252	RACGAP1L	-3.737	9.71766e-06					ENSGALG00000031839	SUV39H1		-1.4303	4.49452e-05
ENSGALG00000037628	PARP4	-3.6581	0.00473191	ENSGALG00000013247	CCDC83	-1.378	0.0485733	ENSGALG00000011262	KCNH8	-9.9415	3.85426e-05					ENSGALG00000031960	LEF1		-1.167	0.0002473
ENSGALG00000037669	DDX17	1.0914	9.21422e-20	ENSGALG00000013281	-	-2.5958	1.41924e-05	ENSGALG00000011267	EFHB	-3.1497	0.0468848					ENSGALG00000031997	SFRP4		2.9133	1.41027e-15
ENSGALG00000037678	ASZ1	-2.9996	0.00178753	ENSGALG00000013287	C4H4ORF47	-5.1815	1.75681e-15	ENSGALG00000011269	EPYC	-2.3579	0.00373287					ENSGALG00000032022	CDH10		-1.6911	0.00930665
ENSGALG00000037687	MYH1A	-2.6269	0.000601189	ENSGALG00000013371	S1PR4	-2.2687	0.0492428	ENSGALG00000011270	KERA	-4.421	7.08946e-10					ENSGALG00000032097	TBX20		-3.7821	1.12699e-07
ENSGALG00000037695	CDK9	1.0313	0.00527981	ENSGALG00000013372	IL7R	-1.1919	0.000180418	ENSGALG00000011275	DEPDC1	-2.5839	5.92697e-12					ENSGALG00000032108	TMEM136-1		-2.4272	0.000713343
ENSGALG00000037740	SLC23A1	-2.7961	3.49379e-11	ENSGALG00000013376	CAPSL	-1.2027	0.0227994	ENSGALG00000011281	SGO1	-3.0567	1.01741e-19					ENSGALG00000032173	TADA1		-1.1642	0.000378728
ENSGALG00000037758	FAM208A	-8.3663	0.0106176	ENSGALG00000013403	MSANTD3	-1.1049	3.07886e-05	ENSGALG00000011288	DACT2	1.2672	1.20957e-12					ENSGALG00000032181	LRP4		-2.1871	1.32448e-06
ENSGALG00000037835	GRIA3	1.3958	0.00201503	ENSGALG00000013414	PDLIM3	1.4673	1.59692e-14	ENSGALG00000011289	NKIRAS1	-1.493	5.83083e-06					ENSGALG00000032206	MARVELD1		1.2027	0.0127869
ENSGALG00000037851	CATSPER2	-2.5113	4.50313e-05	ENSGALG00000013422	RHNO1	-1.5629	1.75006e-05	ENSGALG00000011293	MRPL42	-1.312	9.69942e-06					ENSGALG00000032270	NCAPH		-1.3402	2.48498e-05
ENSGALG00000037856	SMO	-1.591	5.42945e-08	ENSGALG00000013427	SORBS2	1.5059	3.17641e-17	ENSGALG00000011294	THRB	-1.2952	0.0213422					ENSGALG00000032282	CALB1		-5.285	4.71387e-12
ENSGALG00000037889	ANGPT2	-2.962	3.43497e-08	ENSGALG00000013437	GAN	-1.1204	0.00313936	ENSGALG00000011306	DES	1.7036	1.56777e-09					ENSGALG00000032361	STXBP5L		-1.9233	2.1935e-09
ENSGALG00000037925	SP1	-2.2284	1.11333e-14	ENSGALG00000013481	IKZF3	-2.2666	0.00371561	ENSGALG00000011320	TMCC3	-2.4948	5.7904e-09					ENSGALG00000032398	ASPM		-1.1942	0.000803132
ENSGALG00000037929	ID1	-1.1913	0.00358109	ENSGALG00000013484	ZPBP2	-4.4594	1.08704e-05	ENSGALG00000011325	NDUFA12	-1.1099	0.000309711					ENSGALG00000032402	VSTM2B		1.466	0.00943613
ENSGALG00000037937	RARA	-2.4276	0.00940017	ENSGALG00000013495	GSDMA	-1.2454	0.00446542	ENSGALG00000011341	UNC93A	1.2348	0.0132881					ENSGALG00000032410	CBFA2T3		1.3758	2.05912e-13
ENSGALG00000037992	TNPO2	-2.8591	3.41296e-06	ENSGALG00000013528	TSPAN33	-1.2626	0.0227822	ENSGALG00000011347	IHH	-8.78	7.54906e-11					ENSGALG00000032530	SASH3		1.1676	5.41727e-11
ENSGALG00000038000	-	-1.1332	0.0309477	ENSGALG00000013546	GZMK	-1.6609	0.00543036	ENSGALG00000011349	MNR2	-8.2451	3.22562e-09					ENSGALG00000032544	ALDH5A1		-1.0223	1.2215e-09
ENSGALG00000038025	-	-1.1953	0.0286135	ENSGALG00000013575	IFI6	1.1001	0.0212574	ENSGALG00000011353	TNNI3K	-3.581	3.52627e-05					ENSGALG00000032558	INSC		1.3417	2.52244e-05
ENSGALG00000038069	MIR6617	-1.0423	0.0337152	ENSGALG00000013576	MTNR1A	-9.4094	0.00271799	ENSGALG00000011358	WNT6	-7.1388	4.11853e-31					ENSGALG00000032699	CDK2		-1.3879	4.45402e-06
ENSGALG00000038087	MIR7460	-2.1072	0.0057637	ENSGALG00000013600	GTF2E1L	-9.8962	1.61505e-10	ENSGALG00000011361	CRYZ	-1.1688	2.67628e-06					ENSGALG00000032717	CCL4		1.0255	3.58246e-06
ENSGALG00000038136	CD24	-1.2065	0.00833761	ENSGALG00000013617	PDGFRL	1.1312	2.00692e-17	ENSGALG00000011369	LHX8	-5.6929	2.58759e-19					ENSGALG00000032889	RBFOX3		-1.2455	0.0148251
ENSGALG00000038158	ARHGDIG	-2.9556	0.0403916	ENSGALG00000013624	FAM65B	-2.2862	2.03916e-10	ENSGALG00000011372	CINP	-1.0011	0.0216428					ENSGALG00000032955	TUFT1		1.3187	3.54345e-15
ENSGALG00000038201	POU4F1	-3.7133	1.41147e-05	ENSGALG00000013626	GMNN	-3.0887	9.00392e-20	ENSGALG00000011375	RNF25	-1.0619	0.00186923					ENSGALG00000033012	SPRY4		1.3458	0.000218137
ENSGALG00000038225	MIR1651	1.6414	4.80065e-06	ENSGALG00000013640	MBP	-1.5982	4.38229e-05	ENSGALG00000011379	SLC44A5	-1.2283	4.14513e-05					ENSGALG00000033033	MEP1A		-1.7014	0.0489898
ENSGALG00000038254	CUZD1	-2.455	2.04388e-05	ENSGALG00000013651	RNF217	-1.2426	2.24711e-05	ENSGALG00000011386	BCS1L	-1.1919	0.000160845					ENSGALG00000033063	GINS2		-1.7155	6.25814e-06
ENSGALG00000038364	CCN3	1.5289	0.0133588	ENSGALG00000013659	NOX3	-8.3663	0.0365657	ENSGALG00000011389	TRAF3	-1.4303	1.23182e-05					ENSGALG00000033089	-		-3.3339	1.03285e-17
ENSGALG00000038469	CDC25A	-1.6992	3.88047e-07	ENSGALG00000013663	FGF20	-12.6027	1.88636e-09	ENSGALG00000011391	AMN	-3.5164	9.06789e-05					ENSGALG00000033178	KLF6		1.2002	2.71667e-09
ENSGALG00000038495	GRHL1	-2.6418	1.06161e-06	ENSGALG00000013674	TUSC3	-1.1779	0.000405836	ENSGALG00000011419	DUSP4	-2.9266	4.32618e-13					ENSGALG00000033195	IGF2BP2		-1.7305	3.23282e-05
ENSGALG00000038502	CCNF	-1.6213	8.0634e-07	ENSGALG00000013684	SGCZ	-9.3294	0.00171293	ENSGALG00000011427	USP37	-1.6006	3.04412e-09					ENSGALG00000033231	RACGAP1		-1.5907	5.61224e-06
ENSGALG00000038515	LFNG	-1.0515	3.75555e-07	ENSGALG00000013688	UROS	-1.4131	1.38193e-06	ENSGALG00000011443	EXOC3L4	-1.7386	0.0248482					ENSGALG00000033286	ARSJ		1.1488	2.52095e-26
ENSGALG00000038540	ZBTB16	-1.0615	0.000595598	ENSGALG00000013697	CNDP1	-2.1153	3.47083e-07	ENSGALG00000011447	GADL1	-1.9583	0.000812687					ENSGALG00000033304	MYBL1		-2.061	7.8603e-14
ENSGALG00000038636	LAPTM5	-1.1181	0.00180633	ENSGALG00000013720	FBXO15	-1.9505	9.39188e-06	ENSGALG00000011469	IGFBP2	2.2087	3.04896e-42					ENSGALG00000033408	ZBTB7C		-1.1729	0.0186084
ENSGALG00000038684	EEFSEC	-1.3161	1.18123e-08	ENSGALG00000013747	TAGAP	-1.3732	0.0123046	ENSGALG00000011473	RPS6KA2	-1.6233	0.000327188					ENSGALG00000033497	FOXP4L		-1.5294	1.34494e-13
ENSGALG00000038728	-	-1.9312	3.05998e-05	ENSGALG00000013753	DOK6	-1.1607	0.0423433	ENSGALG00000011489	T	-2.9407	6.56837e-06					ENSGALG00000033520	DCSTAMP		1.2438	0.0152335
ENSGALG00000038850	WNK2	-1.6122	3.32533e-05	ENSGALG00000013780	AIG1	1.2059	9.56562e-08	ENSGALG00000011492	XRCC5	-1.0529	0.0030385					ENSGALG00000033530	GRN		1.4143	0.00704391
ENSGALG00000038884	SRL	-2.2332	0.00117476	ENSGALG00000013785	GNAL	-1.1406	0.000717868	ENSGALG00000011493	TMEM169	-2.0988	5.11646e-09					ENSGALG00000033535	RGS16		-2.6651	9.91655e-10
ENSGALG00000038940	FBXO43	-3.8177	1.62852e-07	ENSGALG00000013795	HIVEP2	1.2025	1.10384e-12	ENSGALG00000011494	CNOT10	-1.3721	2.35227e-09					ENSGALG00000033591	-		-7.5118	0.0421219
ENSGALG00000038943	RASSF5	-1.7403	6.1146e-07	ENSGALG00000013822	TXLNB	-2.6881	0.0146884	ENSGALG00000011511	CKB	-1.4995	7.27537e-05					ENSGALG00000033634	TDRD5		-5.1314	4.29448e-08
ENSGALG00000038950	MUC2	-2.3194	4.48849e-05	ENSGALG00000013830	PRELID3A	-1.2507	0.0014507	ENSGALG00000011537	PDE10A	1.254	9.89148e-10					ENSGALG00000033671	FREM2		-1.7165	1.00055e-11
ENSGALG00000038964	CLDN15	-2.7271	0.000875623	ENSGALG00000013846	ARFGEF3	-1.5588	1.66554e-06	ENSGALG00000011543	SDAD1	-1.7592	2.20656e-11					ENSGALG00000033696	RALY		-1.4272	1.60654e-05
ENSGALG00000038995	GRIA4	1.2128	0.00738309	ENSGALG00000013861	TNFAIP3	-1.3314	1.77478e-05	ENSGALG00000011544	BCL2L14	-1.78	0.0106349					ENSGALG00000033720	CA7		-4.2533	7.50886e-06
ENSGALG00000039011	DPYS	-1.7984	0.0002435	ENSGALG00000013887	FAM210A	-1.3921	1.24481e-07	ENSGALG00000011551	JCHAIN	-2.684	1.47692e-09					ENSGALG00000033769	BBS10		-1.4408	0.00199339
ENSGALG00000039120	NBEAL2	-1.0544	9.06367e-06	ENSGALG00000013900	MAP7	-2.88	1.36587e-09	ENSGALG00000011562	PARK2	-3.086	3.86779e-12					ENSGALG00000033781	FEN1		-1.3455	1.02637e-11
ENSGALG00000039209	WIF1	2.1605	1.33877e-12	ENSGALG00000013940	LNX1	-1.9551	4.99043e-06	ENSGALG00000011565	TDRD9	-3.3767	1.75536e-13					ENSGALG00000033834	TRIP13		-1.8272	4.21859e-15
ENSGALG00000039239	SERPIND1	-1.263	0.0035817	ENSGALG00000013948	RASL11B	1.5925	4.1736e-15	ENSGALG00000011571	AGPAT4	-1.6091	8.07182e-08					ENSGALG00000033898	ARHGAP30		1.0697	5.68702e-05
ENSGALG00000039254	SLC17A6	-3.4919	0.0177473	ENSGALG00000013993	VNN1	-1.7072	7.61587e-07	ENSGALG00000011594	NR1H4	5.1035	1.15013e-17					ENSGALG00000036942	GR42L6		1.2945	0.0256318
ENSGALG00000039257	CYP4F22	-1.121	0.00765559	ENSGALG00000013994	TAAR1	-3.6522	8.12541e-22	ENSGALG00000011608	INF2	1.515	2.4731e-20					ENSGALG00000036943	PRKCQ		-1.594	0.000968372
ENSGALG00000039264	SLA	-1.0135	0.00445997	ENSGALG00000014030	CASC1	-1.899	0.00081769	ENSGALG00000011616	NPFFR2	-12.0623	5.18448e-11					ENSGALG00000036986	DNAJC17		-1.0518	0.0374709
ENSGALG00000039327	VAV3	-2.0352	9.10281e-10	ENSGALG00000014042	SSPN	1.1833	3.08849e-06	ENSGALG00000011618	ADSSL1	1.1555	6.64095e-24					ENSGALG00000037050	TMUB1		1.2747	0.0118297
ENSGALG00000039354	VTG1	-1.901	4.85069e-06	ENSGALG00000014085	TM7SF3	-2.4926	7.66516e-25	ENSGALG00000011621	IGF2R	-1.2012	0.00363804					ENSGALG00000037093	ALDH3B1L1	ALDH3B1L2	-1.321	0.0153346
ENSGALG00000039458	MSTN	-2.9303	0.000225793	ENSGALG00000014124	TEC	-1.7154	6.51128e-09	ENSGALG00000011623	ADAMTS3	1.0012	2.26328e-05					ENSGALG00000037156	TAP1		-1.5347	0.00078287
ENSGALG00000039479	BPIFCB	-2.3705	0.0119019	ENSGALG00000014136	CNGA1	-9.1882	0.00670741	ENSGALG00000011624	PNLDC1	-3.2504	1.38309e-09					ENSGALG00000037160	ACSF3		-1.5362	4.76627e-12
ENSGALG00000039536	C2H8ORF22	-2.9125	1.34829e-06	ENSGALG00000014138	NFXL1	-1.2831	7.98169e-06	ENSGALG00000011626	COX18	-1.0558	0.0252735					ENSGALG00000037189	ARSA		-2.0881	2.417e-11
ENSGALG00000039553	SULF1	1.1196	5.36107e-06	ENSGALG00000014176	PLA2G2E	-1.3627	0.00901899	ENSGALG00000011635	TFCP2L1	-4.6285	2.13315e-19					ENSGALG00000037220	TMEM52B		-1.8264	0.0152636
ENSGALG00000039587	SYNDIG1	-1.7208	0.000483354	ENSGALG00000014202	GABRA4	-4.9212	7.22929e-16	ENSGALG00000011657	EAF2	-1.4761	0.000588303					ENSGALG00000037273	CELA1		1.7334	0.00447591
ENSGALG00000039634	KRT80	-1.356	0.00486462	ENSGALG00000014206	GABRA2	-1.3776	0.0335992	ENSGALG00000011663	FNDC1	1.7001	0.00196612					ENSGALG00000037373	-		-1.1706	9.91548e-07
ENSGALG00000039652	ARHGEF37	-1.1169	0.00480167	ENSGALG00000014210	GNPDA2	-1.8755	4.60114e-06	ENSGALG00000011664	RASSF6	-3.0305	1.88539e-17					ENSGALG00000037402	FAM46A		1.3003	2.43429e-11
ENSGALG00000039687	NIPAL4	-3.2694	6.71377e-06	ENSGALG00000014218	PHF21B	-1.4562	0.0160955	ENSGALG00000011681	DEPDC7	-3.2603	8.64571e-18					ENSGALG00000037453	IGFBP3		-1.1673	3.30351e-06
ENSGALG00000039990	TNC	1.1167	1.59876e-10	ENSGALG00000014228	SMC1B	-5.2489	2.93221e-09	ENSGALG00000011682	CNOT4	-1.0039	0.00028998					ENSGALG00000037464	ELMO1		-2.0244	0.00231529
ENSGALG00000040026	PPP1R36	-2.9603	9.35716e-14	ENSGALG00000014264	NSUN7	-2.5584	0.013376	ENSGALG00000011683	CENPC	-1.0037	0.0128894					ENSGALG00000037467	-		-3.6107	2.10323e-05
ENSGALG00000040045	DBH	-2.6953	8.06602e-09	ENSGALG00000014324	SLC2A14	-1.4846	2.15425e-12	ENSGALG00000011708	MYLK	2.4178	1.21271e-67					ENSGALG00000037479	NOD1		-1.2941	3.23238e-10
ENSGALG00000040161	C2H7orf25	-1.2301	4.20803e-05	ENSGALG00000014355	STIM2	-1.0317	0.0116295	ENSGALG00000011724	WDR91	-1.51	1.80593e-11					ENSGALG00000037484	PHF14		1.9209	0.0197998
ENSGALG00000040336	-	-1.4428	0.0150587	ENSGALG00000014368	APOA5	-2.521	0.000391441	ENSGALG00000011745	WBP11	-1.0127	4.98657e-06					ENSGALG00000037495	FAM49B		-2.0435	1.5876e-10
ENSGALG00000040415	ACTBL2L	-2.6334	0.0152237	ENSGALG00000014372	SLC34A2	-2.2772	0.00129967	ENSGALG00000011801	ESR2	-2.7283	5.35183e-16					ENSGALG00000037533	RALYL		-1.4719	1.68115e-06
ENSGALG00000040418	DGAT2	-1.5818	0.00245511	ENSGALG00000014412	CSTA	-3.0734	0.00825988	ENSGALG00000011875	TRPC3	-1.4804	0.00234426					ENSGALG00000037545	RPL7		-1.0033	1.8305e-06
ENSGALG00000040436	GAD2	-2.7941	9.68419e-06	ENSGALG00000014453	TENT5C	-4.6886	5.48616e-53	ENSGALG00000011889	PRKCH	-1.5633	0.00021406					ENSGALG00000037558	KRT9L		1.1993	0.0337119
ENSGALG00000040447	CDCP1	-1.6074	1.06201e-09	ENSGALG00000014463	ACTN2	-2.113	0.00516052	ENSGALG00000011902	TAGLN	4.146	1.63156e-40					ENSGALG00000037561	VPS25		-8.9824	1.18918e-17
ENSGALG00000040463	CABP7	2.538	3.0699e-06	ENSGALG00000014509	BST1	1.2197	2.69702e-19	ENSGALG00000011914	CENPM	-3.2337	2.01975e-18					ENSGALG00000037571	AP4B1		-4.8099	0.0126984
ENSGALG00000040582	LMX1B	-2.6699	0.000742066	ENSGALG00000014537	BMF	-3.1726	1.40652e-10	ENSGALG00000011930	OVSTL	-1.2643	0.001283					ENSGALG00000037587	TCEB3		1.1007	1.21176e-16
ENSGALG00000040627	ADGRG3	-1.7349	0.0457346	ENSGALG00000014561	PTPN6	-1.2369	0.0124683	ENSGALG00000011932	XRCC6	-1.3193	4.22397e-06					ENSGALG00000037603	VPS13D		1.0551	0.00025705
ENSGALG00000040648	RGS11	-1.3211	0.00170702	ENSGALG00000014568	EMG1	-1.2406	8.11787e-05	ENSGALG00000011953	PHF5A	-1.2723	2.5668e-09					ENSGALG00000037611	PRDM16		-2.0982	4.57903e-09
ENSGALG00000040709	VWA3B	-1.7911	0.0306236	ENSGALG00000014582	CADM1	-1.8507	4.83109e-11	ENSGALG00000011962	NDNF	-1.5993	0.00480464					ENSGALG00000037638	RPGR		-2.1352	0.0263371
ENSGALG00000040768	MAL2	-1.7757	6.89075e-06	ENSGALG00000014643	GON4L	-1.0104	5.72553e-05	ENSGALG00000011967	MAD2L1	-1.8678	9.39478e-11					ENSGALG00000037678	ASZ1		-3.8463	0.000508269
ENSGALG00000040794	CCNE2	-1.0567	0.000926519	ENSGALG00000014649	MBLAC2	-1.4495	9.97944e-06	ENSGALG00000011976	L3MBTL2	-1.1203	2.90384e-07					ENSGALG00000037679	PPM1D		-8.5118	0.0134617
ENSGALG00000040802	SOWAHA	-3.3799	3.59349e-05	ENSGALG00000014668	MCTP1	-3.077	2.85866e-28	ENSGALG00000011991	MYOZ2	-2.9775	4.44703e-12					ENSGALG00000037687	MYH1A		-5.6029	0.000952345
ENSGALG00000040805	RNF212	-1.2267	0.000110462	ENSGALG00000014675	RHOBTB3	-1.2661	0.0148313	ENSGALG00000011994	SYNPO2	1.2154	6.13146e-16					ENSGALG00000037724	HDHD2		-7.697	0.0298754
ENSGALG00000040811	-	-1.1994	0.0411232	ENSGALG00000014713	DDX4	-6.3013	3.31546e-07	ENSGALG00000012015	NDST4	-3.4496	2.57244e-05					ENSGALG00000037740	SLC23A1		-2.2715	0.00662139
ENSGALG00000040926	SAMSN1	-1.126	0.000970528	ENSGALG00000014725	PLK2	-1.0188	1.7228e-05	ENSGALG00000012018	UGT8	-1.5353	0.00333093					ENSGALG00000037811	MARCKS		-1.4662	5.97886e-08
ENSGALG00000040938	NLGN1	-1.1423	0.00400358	ENSGALG00000014766	HAO2	1.4874	0.00561032	ENSGALG00000012020	-	-1.4511	0.00488237					ENSGALG00000037812	VIL1		-1.1053	0.00359446
ENSGALG00000040959	GRP	1.209	0.000404936	ENSGALG00000014784	MAST4	-1.143	1.97515e-05	ENSGALG00000012033	SGSM3	-1.7945	1.57515e-14					ENSGALG00000037841	KCNAB2		-2.2037	1.26503e-09
ENSGALG00000041054	FHDC1	-2.605	3.01813e-07	ENSGALG00000014800	ATP6V1A	-1.0413	8.37439e-08	ENSGALG00000012034	ADSL	-1.1096	0.00146035					ENSGALG00000037856	SMO		-1.4906	5.66925e-05
ENSGALG00000041101	GALNT6	-1.5784	0.00941617	ENSGALG00000014812	SIDT1	-6.0112	4.06629e-43	ENSGALG00000012048	LARP7	-1.2002	5.96256e-05					ENSGALG00000037896	VSX1		1.9373	0.0101617
ENSGALG00000041103	SLC18A3	-2.2826	0.0155661	ENSGALG00000014835	C7	-1.0198	0.00970834	ENSGALG00000012052	SNX4	-1.062	2.88697e-06					ENSGALG00000037925	SP1		-1.4266	0.0100833
ENSGALG00000041123	DSTYK	-1.0741	9.36113e-08	ENSGALG00000014845	PLCXD3	-4.9239	1.5541e-05	ENSGALG00000012055	AMHR2	-1.6151	1.08593e-13					ENSGALG00000037929	ID1		1.1616	3.48329e-05
ENSGALG00000041143	UMOD	1.2559	0.00143676	ENSGALG00000014854	MYL12A	1.078	0.000180681	ENSGALG00000012059	OSBPL11	-1.1828	1.63512e-10					ENSGALG00000037944	SOX4		-1.2753	3.5688e-05
ENSGALG00000041154	MNX1	-3.2013	1.31106e-09	ENSGALG00000014872	FGF10	-3.1721	1.13023e-07	ENSGALG00000012089	C5H14orf37	-6.4945	2.19185e-09					ENSGALG00000037951	FBN3		1.371	1.00109e-06
ENSGALG00000041203	CRMP1	1.1066	6.75763e-08	ENSGALG00000014887	ASF1A	-1.3238	2.85913e-05	ENSGALG00000012092	ESYT3	-3.7758	9.31849e-13					ENSGALG00000037975	RPL35		-3.4887	0.020884
ENSGALG00000041204	IGF2BP1	-2.926	3.53799e-08	ENSGALG00000014891	ITGA1	1.1575	3.73941e-11	ENSGALG00000012094	SLC35F4	-4.8765	2.87906e-10					ENSGALG00000038032	CBX6		-1.0316	1.03846e-06
ENSGALG00000041263	DCLK1	-1.1515	0.0249612	ENSGALG00000014897	TYMS	-1.3317	0.000287729	ENSGALG00000012095	C5H14ORF105	-7.2649	6.99648e-06					ENSGALG00000038134	MYL6		-1.9629	0.00015335
ENSGALG00000041266	CNN1	1.7912	2.62056e-07	ENSGALG00000014910	COLEC12	-1.3947	1.53532e-06	ENSGALG00000012098	NAA30	-1.0827	9.06507e-05					ENSGALG00000038187	PAF1		-1.0523	0.00887436
ENSGALG00000041344	FABP5	-1.1857	0.00897588	ENSGALG00000014918	RFX6	-2.7655	0.0045224	ENSGALG00000012100	CFAP221	-7.1672	2.93517e-13					ENSGALG00000038194	PIK3C3		-1.5835	3.88294e-05
ENSGALG00000041365	SALL4	-3.2409	4.12064e-09	ENSGALG00000014935	GREB1L	-1.5023	1.7708e-13	ENSGALG00000012101	AP5M1	-1.606	2.09932e-12					ENSGALG00000038201	POU4F1		-3.7909	0.0324516
ENSGALG00000041372	MYRIP	-1.9559	7.21794e-08	ENSGALG00000014938	ABHD3	2.9458	1.85116e-18	ENSGALG00000012106	SCTR	-5.5196	0.000990867					ENSGALG00000038225	MIR1651		-2.7465	0.000603705
ENSGALG00000041461	DNMT3B	1.7002	1.52147e-07	ENSGALG00000014943	FAM169A	-1.4913	1.53522e-07	ENSGALG00000012115	WT1	-1.5098	9.96902e-06					ENSGALG00000038228	MIR216B		-1.0958	0.000653199
ENSGALG00000041558	DHX57	-1.2969	6.05773e-05	ENSGALG00000014948	HMGCR	1.0135	1.76846e-22	ENSGALG00000012117	STEAP3	-1.9955	4.21054e-06					ENSGALG00000038242	CACNA2D2		-1.0438	4.18266e-05
ENSGALG00000041634	ACTG2	2.3805	6.1756e-24	ENSGALG00000014952	COL4A3BP	-1.3538	1.34984e-08	ENSGALG00000012119	MARCO	1.3021	9.31961e-08					ENSGALG00000038254	CUZD1		-3.0212	0.000408775
ENSGALG00000041640	TWIST1	-1.508	0.0411183	ENSGALG00000014955	FAM26D	-10.5672	2.25092e-12	ENSGALG00000012142	KCNA4	-3.3271	0.0312223					ENSGALG00000038411	CENPL		-1.6319	0.000227203
ENSGALG00000041666	ASNSD1	-1.5515	4.44567e-08	ENSGALG00000014971	SLC2A9	-2.6762	8.52803e-08	ENSGALG00000012144	MIEF1	-1.2965	0.0026083					ENSGALG00000038469	CDC25A		-1.7032	1.55259e-07
ENSGALG00000041708	WNT4	-1.3192	0.0131817	ENSGALG00000014994	CRHBP	-4.5234	3.55819e-24	ENSGALG00000012145	TBPL2	-5.8394	0.00288366					ENSGALG00000038495	GRHL1		-2.7573	0.00035961
ENSGALG00000041778	-	-1.1578	4.38458e-05	ENSGALG00000014997	PLA1A	-1.4283	0.0333576	ENSGALG00000012150	TAB1	-1.2404	6.06681e-06					ENSGALG00000038502	CCNF		-1.1333	0.00123309
ENSGALG00000041854	FAM184B	-1.307	5.07304e-07	ENSGALG00000015010	NSG1	-3.2726	3.86617e-09	ENSGALG00000012155	EGF	-2.9414	0.000809705					ENSGALG00000038540	ZBTB16		1.0014	0.00365432
ENSGALG00000041932	SLC5A5	4.9773	3.79397e-07	ENSGALG00000015013	MSX1	-8.8172	1.24347e-08	ENSGALG00000012160	KIF18A	-1.9552	3.67447e-07					ENSGALG00000038582	SLC36A1		-1.5662	7.55928e-08
ENSGALG00000041950	-	-4.3219	0.0452751	ENSGALG00000015015	CYTL1	2.1956	9.87362e-10	ENSGALG00000012165	DLGAP5	-1.5042	1.45357e-05					ENSGALG00000038688	ADAMTS17		1.034	3.06223e-05
ENSGALG00000041977	RNF128	-1.3238	0.000229462	ENSGALG00000015030	NPC1	-2.7251	3.33346e-93	ENSGALG00000012181	RRH	-3.1	0.0128752					ENSGALG00000038714	NDUFB7		2.1958	0.0073313
ENSGALG00000042020	CG-16	-1.4549	9.31181e-10	ENSGALG00000015034	ANKRD29	-2.9101	1.54211e-06	ENSGALG00000012186	CASP6	1.0409	2.63817e-19					ENSGALG00000038728	-		-1.8671	0.016207
ENSGALG00000042030	P4HA3	1.1145	1.1598e-10	ENSGALG00000015059	FAAHL	-1.3458	4.11672e-07	ENSGALG00000012190	TMEM163	-4.846	2.24201e-06					ENSGALG00000038813	KLHL41		-2.1935	2.91284e-07
ENSGALG00000042045	IRX3	-2.5696	0.0249861	ENSGALG00000015066	WASF1	-1.387	0.014469	ENSGALG00000012199	WDHD1	-1.3655	5.02543e-05					ENSGALG00000038817	CKS2		-3.1436	1.01512e-05
ENSGALG00000042082	MOS	-2.8075	5.35626e-07	ENSGALG00000015075	B3GAT1L	-1.1502	2.02283e-05	ENSGALG00000012208	GMFB	-1.5169	4.21801e-10					ENSGALG00000038850	WNK2		1.1735	0.00312677
ENSGALG00000042136	PKHD1	-1.424	0.00925951	ENSGALG00000015079	UPK1B	-7.1425	9.03672e-14	ENSGALG00000012211	PDLIM5	2.5174	3.82598e-123					ENSGALG00000038933	FABP7		-1.6171	0.00186965
ENSGALG00000042279	CYP24A1	-1.1481	0.00282539	ENSGALG00000015083	DENND4C	-1.1644	6.34291e-06	ENSGALG00000012220	CDKN3	-2.1991	1.64539e-20					ENSGALG00000038940	FBXO43		-4.057	0.0046241
ENSGALG00000042293	-	-2.24	0.000606932	ENSGALG00000015084	IGSF11	-2.4189	8.96606e-12	ENSGALG00000012223	ZRANB3	-1.9542	2.79194e-09					ENSGALG00000038950	MUC2		-1.9856	0.018075
ENSGALG00000042365	CARD10	-2.2195	3.50686e-08	ENSGALG00000015106	-	-8.0424	3.10521e-21	ENSGALG00000012230	LRR1	-1.3407	0.000409848					ENSGALG00000038951	RASSF1		1.13	0.00483527
ENSGALG00000042374	PDE11A	-2.1073	8.0332e-07	ENSGALG00000015117	DRD3	3.0167	1.6058e-17	ENSGALG00000012285	BAIAP2L2	-2.4531	0.000815562					ENSGALG00000039120	NBEAL2		-1.0053	6.50515e-05
ENSGALG00000042543	PRKACA	1.1335	0.00121788	ENSGALG00000015122	TAF4B	-2.7328	9.53802e-06	ENSGALG00000012290	SOX10	-1.7228	9.14396e-05					ENSGALG00000039145	CA8		-4.085	5.2378e-09
ENSGALG00000042551	PSD	1.6057	6.90759e-10	ENSGALG00000015136	ILDR1	-4.8263	1.11578e-12	ENSGALG00000012297	GRM1	-8.2555	1.49846e-09					ENSGALG00000039171	RAD52		-1.5642	8.15748e-11
ENSGALG00000042624	CEP85	-1.3329	6.83099e-07	ENSGALG00000015140	DSC1	1.277	2.16437e-06	ENSGALG00000012300	RAB32	-3.0738	2.35482e-22					ENSGALG00000039200	AXIN2		-1.0177	0.00272803
ENSGALG00000042664	CBLN1	1.4681	0.0056457	ENSGALG00000015153	OPN5L1	-3.3155	0.03092	ENSGALG00000012308	MANBA	-1.1544	0.000612583					ENSGALG00000039206	ARID5A		1.2991	1.20793e-10
ENSGALG00000042679	FAM134B	-1.7178	1.7673e-05	ENSGALG00000015166	GCNT1	-3.1882	1.34601e-18	ENSGALG00000012312	GCAT	-1.0972	0.00417623					ENSGALG00000039209	WIF1		-3.722	0.00849145
ENSGALG00000042773	VOPP1	-1.0613	0.00567524	ENSGALG00000015177	GNAQ	1.0286	3.21956e-12	ENSGALG00000012317	ADGB	-5.1305	6.46254e-25					ENSGALG00000039448	NCAPD2		-1.5794	6.88853e-44
ENSGALG00000042798	GDAP1	-1.2703	0.036636	ENSGALG00000015195	RPS15	1.2181	1.14806e-15	ENSGALG00000012336	STXBP5	-1.0765	6.86977e-05					ENSGALG00000039458	MSTN		-4.8924	0.00770238
ENSGALG00000042886	CACNG7	1.2689	0.0184144	ENSGALG00000015218	SLC19A2	-4.4136	4.11525e-24	ENSGALG00000012345	UST	1.2363	1.41526e-13					ENSGALG00000039468	SCHIP1		1.0084	5.17458e-12
ENSGALG00000042908	-	-1.5917	0.00105273	ENSGALG00000015219	EPT1L	-1.1948	0.00152252	ENSGALG00000012350	TDRD7	-1.468	2.81097e-07					ENSGALG00000039499	LRRCC1		-1.092	0.00080865
ENSGALG00000043027	HEPHL1	2.176	0.000124285	ENSGALG00000015244	TBX19	-8.9366	0.00695753	ENSGALG00000012364	PPIL4	-1.0104	0.00013678					ENSGALG00000039571	PRPH		-1.2507	0.00679805
ENSGALG00000043033	EYA1	-2.775	0.000246499	ENSGALG00000015253	COL8A1	4.9575	1.02466e-77	ENSGALG00000012374	FRMD6	1.1429	1.16534e-09					ENSGALG00000039576	KNSTRN		-1.2898	5.19364e-05
ENSGALG00000043035	SHISA2	-1.111	0.000133125	ENSGALG00000015263	TMEM30CP	-1.5752	0.00433797	ENSGALG00000012378	KATNA1	-1.8996	2.168e-12					ENSGALG00000039634	KRT80		-1.5904	0.00399288
ENSGALG00000043052	CD1B	-1.3789	0.0119237	ENSGALG00000015293	TMEM45A	1.7012	0.000103965	ENSGALG00000012394	NID2	1.2463	8.22572e-19					ENSGALG00000039687	NIPAL4		-8.7895	0.00279961
ENSGALG00000043064	EXFABP	-3.0584	9.61998e-10	ENSGALG00000015307	ABI3BP	-1.59	0.00160771	ENSGALG00000012401	GPR137C	-3.098	5.55419e-23					ENSGALG00000039741	TNFRSF8		-3.0749	0.00388512
ENSGALG00000043106	WDR17	-3.6696	2.31735e-05	ENSGALG00000015309	SCML4	-4.6496	6.86246e-05	ENSGALG00000012407	LRP1B	-2.6691	6.61213e-09					ENSGALG00000039756	NKAIN2		-1.2944	0.0190298
ENSGALG00000043204	PAX7	-3.4194	0.00558545	ENSGALG00000015320	NANS	-1.1311	1.2112e-08	ENSGALG00000012410	NOL12	-1.251	7.76484e-10					ENSGALG00000039772	RGS7		-3.1161	5.18946e-05
ENSGALG00000043363	-	-1.2271	0.000863275	ENSGALG00000015326	CLTA	-1.1269	1.65207e-05	ENSGALG00000012418	KYNU	-3.2715	0.00021467					ENSGALG00000039786	FGFR1		-1.1086	3.30044e-08
ENSGALG00000043372	RUNX3	-1.2509	0.0022129	ENSGALG00000015332	CPLX1	-1.9712	0.0347568	ENSGALG00000012419	UTS2RL	-2.7698	0.0036053					ENSGALG00000039872	PDLIM4		1.051	3.68294e-11
ENSGALG00000043396	-	-1.2456	0.00729077	ENSGALG00000015333	PCGF3	-1.3992	1.32976e-08	ENSGALG00000012425	FERMT2	1.2784	3.27739e-16					ENSGALG00000039895	EPHA2		2.0424	2.38379e-14
ENSGALG00000043400	BCDIN3D	-1.55	2.08827e-07	ENSGALG00000015338	QRSL1	-1.2339	4.69287e-06	ENSGALG00000012442	MFNG	-2.0641	7.31422e-11					ENSGALG00000039964	KIFC1	KIFC1L	-1.0127	0.0414357
ENSGALG00000043448	ABLIM2	-1.1588	0.00163219	ENSGALG00000015340	TGS1	-1.6478	8.61168e-10	ENSGALG00000012464	SOUL	-2.75	0.00715038					ENSGALG00000039985	CDH11		1.1435	2.55601e-13
ENSGALG00000043506	NMB	-1.9293	0.0018675	ENSGALG00000015342	CEP97	-1.3688	0.00137879	ENSGALG00000012480	NMI	-1.0163	0.000110311					ENSGALG00000039990	TNC		1.0305	3.6063e-08
ENSGALG00000043582	LY6CLEL	-2.4286	0.00872727	ENSGALG00000015347	ZPLD1	-3.4663	3.79789e-08	ENSGALG00000012484	RIF1	-1.315	3.94889e-06					ENSGALG00000040002	CD244		1.2153	6.21119e-05
ENSGALG00000043583	SCG3	-1.1663	0.000627164	ENSGALG00000015389	TMPRSS7	-1.7092	0.00242259	ENSGALG00000012525	FMNL2	-1.2587	2.75977e-05					ENSGALG00000040007	IL17D		2.0549	0.00473157
ENSGALG00000043603	CCL5	-1.6974	0.00080831	ENSGALG00000015391	KCMF1	-1.1578	1.34688e-05	ENSGALG00000012538	NR4A2	-1.7233	0.0420898					ENSGALG00000040021	HOXA11		-10.1131	0.000182873
ENSGALG00000043610	-	-2.0625	4.11207e-07	ENSGALG00000015398	BTLA	-1.5161	0.00594779	ENSGALG00000012541	MB	-3.1354	0.00253379					ENSGALG00000040045	DBH		-2.972	0.000115366
ENSGALG00000043650	GFI1	-2.0428	3.98264e-05	ENSGALG00000015403	EPHA3	1.6382	1.74064e-11	ENSGALG00000012546	MCM5	-1.6154	6.40731e-08					ENSGALG00000040152	CCNJL		-2.0989	1.20119e-11
ENSGALG00000043676	CHCHD7	-1.1607	7.89907e-07	ENSGALG00000015404	KIF20AL	-4.6797	5.62263e-34	ENSGALG00000012555	CCDC148	-1.8086	0.000642333					ENSGALG00000040249	BHLHE22		2.8675	0.000404145
ENSGALG00000043681	DAPP1	-1.4263	1.45704e-11	ENSGALG00000015410	BVES	-12.9348	9.77807e-10	ENSGALG00000012586	GKAP1	-1.202	0.00228738					ENSGALG00000040360	DUSP1		1.3083	1.23166e-06
ENSGALG00000043694	RAPGEF4	-1.3616	2.9357e-07	ENSGALG00000015414	NSUN3	-1.8986	9.84684e-08	ENSGALG00000012592	RMI1	-1.7718	6.56438e-07					ENSGALG00000040367	P2RY14		1.3052	4.06232e-08
ENSGALG00000043861	-	-2.1846	5.22498e-06	ENSGALG00000015419	PENK	-2.9123	0.000976434	ENSGALG00000012594	NTRK2	-1.0658	0.0282329					ENSGALG00000040397	HAUS1		-2.075	1.93807e-10
ENSGALG00000044026	SULT6B1L	-2.1241	0.00766873	ENSGALG00000015422	NRG1	-1.4851	0.0387453	ENSGALG00000012595	AGTPBP1	-2.5955	3.7664e-15					ENSGALG00000040415	ACTBL2L		-2.7365	0.0143466
ENSGALG00000044225	-	-3.8021	1.7696e-06	ENSGALG00000015425	LPL	-1.3072	2.12632e-07	ENSGALG00000012618	FANCC	-1.091	0.016282					ENSGALG00000040418	DGAT2		-3.6846	1.38606e-11
ENSGALG00000044307	PLA2G4EL5	-2.4358	0.0455662	ENSGALG00000015433	ABCA1	-2.6488	3.81237e-10	ENSGALG00000012620	PTCH1	-1.348	0.000101983					ENSGALG00000040463	CABP7		-4.3106	1.71094e-08
ENSGALG00000044323	-	-2.3278	0.0105995	ENSGALG00000015434	GRIK2	-6.978	1.09109e-08	ENSGALG00000012623	CFC1	1.0418	0.000305121					ENSGALG00000040586	TUBA3E		-1.2815	0.000172136
ENSGALG00000044427	MZB1	-2	0.0377961	ENSGALG00000015441	CD247	-1.5029	0.00122434	ENSGALG00000012647	RFX4	-1.6454	0.0247083					ENSGALG00000040755	ANGPT4		-1.3328	0.00181801
ENSGALG00000044444	-	1.2434	0.0026272	ENSGALG00000015442	FSD1L	-1.7645	1.70687e-05	ENSGALG00000012697	SLC41A2	1.1395	7.83263e-11					ENSGALG00000040759	CPXM1		1.2009	2.32447e-09
ENSGALG00000044510	C18orf63	-3.7193	6.45784e-09	ENSGALG00000015446	POU2F1	-1.7185	2.22416e-06	ENSGALG00000012705	GMPR	-1.225	7.35487e-05					ENSGALG00000040761	DRD4		-1.909	0.0414992
ENSGALG00000044525	NFKBIE	-1.3189	3.46012e-06	ENSGALG00000015466	SIM1	-6.5809	8.50973e-05	ENSGALG00000012710	NCS1	1.6421	1.2826e-15					ENSGALG00000040768	MAL2		-1.6106	0.00540554
ENSGALG00000044554	RIDA	-1.0664	1.04238e-05	ENSGALG00000015474	CD80	-2.7159	1.02673e-08	ENSGALG00000012715	CAP2	1.3154	1.46774e-25					ENSGALG00000040794	CCNE2		-1.5324	3.84574e-07
ENSGALG00000044567	CDRT1	-2.4971	0.0102286	ENSGALG00000015486	COQ3	-1.0527	0.000472362	ENSGALG00000012721	C2H6orf52	-1.2679	1.50354e-05					ENSGALG00000040802	SOWAHA		-4.594	0.0162929
ENSGALG00000044645	C11orf91	-8.8662	0.00596356	ENSGALG00000015491	GPR89B	-1.395	0.000200669	ENSGALG00000012732	PHACTR1	-3.7195	3.01259e-08					ENSGALG00000040807	DMTN		1.0023	0.00737035
ENSGALG00000044661	CTSG	-1.5365	0.0001214	ENSGALG00000015497	VGLL3	1.864	9.42576e-23	ENSGALG00000012768	GCM2	-6.8363	1.95792e-07					ENSGALG00000040811	-		-4.2887	8.87109e-05
ENSGALG00000044814	CCDC14	-1.0738	0.000116674	ENSGALG00000015528	JAKMIP1	-2.6898	1.22742e-07	ENSGALG00000012790	DSP	-1.3762	0.00104689					ENSGALG00000040832	CFD		1.2402	2.7343e-09
ENSGALG00000044894	CCDC63	-3.1023	6.61671e-08	ENSGALG00000015544	ALDOB	-4.1193	6.4104e-05	ENSGALG00000012791	TBXAS1	-1.7464	8.20871e-08					ENSGALG00000040833	CDCA7		-1.7669	1.51251e-14
ENSGALG00000044970	LARP6L	-2.719	0.00406196	ENSGALG00000015546	TBC1D14	-1.0648	0.000321693	ENSGALG00000012795	RIOK1	-1.2727	7.67814e-08					ENSGALG00000040866	P3H2		-2.781	7.9858e-15
ENSGALG00000044995	ADAD1	-2.3591	5.55904e-07	ENSGALG00000015547	TADA2B	-1.2536	0.000193947	ENSGALG00000012812	SVOPL	-1.8508	0.000568028					ENSGALG00000040959	GRP		-2.0197	0.00542166
ENSGALG00000045097	TARM1L	-2.0376	0.0122169	ENSGALG00000015568	SH3TC1	-2.9497	3.11344e-27	ENSGALG00000012814	PXDC1	1.0616	8.1159e-11					ENSGALG00000040992	C1QL2		1.6542	0.0129061
ENSGALG00000045179	ZP3L1	-2.4242	1.94039e-10	ENSGALG00000015571	RAD17	-1.2773	6.04925e-07	ENSGALG00000012816	SLC22A23	-1.4496	0.00842958					ENSGALG00000040993	BAMBI		-1.3313	1.33372e-09
ENSGALG00000045196	LAPTM4B	1.1236	1.99186e-05	ENSGALG00000015573	FHL5	1.6186	2.73557e-20	ENSGALG00000012821	TUBB2A	-1.3841	0.00409758					ENSGALG00000041013	TNS1		1.0662	2.71243e-14
ENSGALG00000045343	-	-3.1273	3.90951e-05	ENSGALG00000015594	TRMT44	-1.8074	6.66076e-07	ENSGALG00000012830	IRF4	-1.8155	1.51838e-06					ENSGALG00000041153	FAM109A		-1.6316	0.000397224
ENSGALG00000045414	RNF17	-3.2549	7.05169e-07	ENSGALG00000015599	SOHO-1	-12.1239	1.07917e-07	ENSGALG00000012834	AKR1D1	-2.89	4.28092e-13					ENSGALG00000041255	ADAM12		1.2004	7.31718e-08
ENSGALG00000045499	TCFL5	-2.3349	8.48418e-07	ENSGALG00000015608	ADRA2C	-6.5367	4.57683e-10	ENSGALG00000012850	RAB19	-4.5674	4.44369e-30					ENSGALG00000041263	DCLK1		-2.1749	4.54775e-05
ENSGALG00000045522	C6orf58	-3.8386	2.9928e-05	ENSGALG00000015616	ACOT12	-3.7534	5.20222e-07	ENSGALG00000012875	WEE2	-6.3636	1.47015e-06					ENSGALG00000041266	CNN1		1.612	9.17271e-06
ENSGALG00000045557	MTTPL	-2.4973	1.48168e-07	ENSGALG00000015623	HGFAC	-5.5286	4.60944e-12	ENSGALG00000012886	MARVELD3	-2.6047	0.00228202					ENSGALG00000041299	E2F8		-1.3619	6.37996e-10
ENSGALG00000045574	CAMK2N2	1.5619	0.0452058	ENSGALG00000015624	VCAN	2.9227	2.00496e-20	ENSGALG00000012890	DGKI	-3.3692	0.00974228					ENSGALG00000041327	TRIM55		-1.3484	0.0297115
ENSGALG00000045596	-	-2.4557	3.55276e-05	ENSGALG00000015627	HAPLN1	2.0204	1.70866e-08	ENSGALG00000012903	PIGN	-1.4327	6.05679e-07					ENSGALG00000041334	SNRPD1		-1.0135	4.13947e-09
ENSGALG00000045729	HHIPL2	1.7323	0.0188429	ENSGALG00000015660	SNX30	-2.0604	4.65513e-28	ENSGALG00000012907	MC4R	-4.3505	0.00268374					ENSGALG00000041344	FABP5		1.7406	1.63998e-10
ENSGALG00000045758	SEC14L5	-1.5358	3.02951e-07	ENSGALG00000015665	SH3BP2	-1.8599	4.38174e-13	ENSGALG00000012915	MCM4	-1.0675	0.00173777					ENSGALG00000041346	CXCL12		-1.223	1.09493e-05
ENSGALG00000045814	CRLF2	-2.787	0.0141157	ENSGALG00000015666	TNIP2	-1.7926	4.38511e-11	ENSGALG00000012917	CDH6	-1.3904	0.000529293					ENSGALG00000041365	SALL4		-1.9212	0.00744782
ENSGALG00000045860	SOX30	-3.3908	0.0284612	ENSGALG00000015677	SUSD1	-2.394	1.39855e-09	ENSGALG00000012938	AMN1	-1.5406	1.17657e-05					ENSGALG00000041372	MYRIP		-2.594	4.10683e-07
ENSGALG00000045878	HEATR8L3	-2.3489	0.00785874	ENSGALG00000015691	SMC2	1.1258	1.43423e-07	ENSGALG00000012946	SINHCAF	-1.1492	0.000203062					ENSGALG00000041456	SLC35G1		-3.1823	1.19978e-15
ENSGALG00000045889	MEIOC	-2.1844	0.00403673	ENSGALG00000015701	CXADR	-1.6956	2.71684e-06	ENSGALG00000012971	CCDC170	-1.5782	0.00264336					ENSGALG00000041461	DNMT3B		-6.0191	6.15845e-32
ENSGALG00000045916	PRF1	-1.6271	0.0224751	ENSGALG00000015708	FGFR3	-1.5387	1.05184e-14	ENSGALG00000012984	MYO5B	-7.0583	6.79454e-06					ENSGALG00000041575	PPP1R14C		-2.9745	2.62508e-09
ENSGALG00000045936	FAM83F	-1.7727	0.0219336	ENSGALG00000015712	SLBP	-1.4763	0.000101303	ENSGALG00000012985	SLC6A13	1.7262	0.0051185					ENSGALG00000041634	ACTG2		1.5109	6.40453e-09
ENSGALG00000046008	RSPH3	-1.7136	9.39534e-06	ENSGALG00000015713	FAM53A	-1.051	3.97135e-05	ENSGALG00000012987	CCDC77	-4.2347	1.76701e-34					ENSGALG00000041663	KLB		-1.2055	0.0134728
ENSGALG00000046009	-	-3.1083	6.95077e-11	ENSGALG00000015720	CHODL	-3.5138	0.013793	ENSGALG00000012989	NINJ2	-1.4942	0.0199317					ENSGALG00000041708	WNT4		-5.4291	9.44973e-13
ENSGALG00000046032	CD83	-1.0384	0.0465709	ENSGALG00000015721	SVEP1	1.1662	5.46457e-20	ENSGALG00000013005	SNRNP48	-1.8718	1.71753e-10					ENSGALG00000041750	ADAMTS9		-1.0235	2.74155e-17
ENSGALG00000046180	TDRD1	-1.3837	6.30205e-06	ENSGALG00000015730	TMPRSS15	-10.3736	8.39928e-05	ENSGALG00000013037	BCL2L13	-1.2143	2.50386e-09					ENSGALG00000041791	DPP6		-2.2652	2.89353e-06
ENSGALG00000046358	FBLN7	-1.6695	0.00334581	ENSGALG00000015746	JAM2	-1.0611	0.000200793	ENSGALG00000013039	BID	-1.4653	4.89117e-11					ENSGALG00000041834	AEBP1		1.3805	1.62963e-09
ENSGALG00000046409	SPIA9	-2.5481	0.000731073	ENSGALG00000015799	ELAVL2	-6.3131	7.73704e-16	ENSGALG00000013043	FAM173B	-2.2876	3.85778e-09					ENSGALG00000041854	FAM184B		-1.0863	0.00320852
ENSGALG00000046481	-	-1.0202	0.012556	ENSGALG00000015842	TIAM1	-1.0594	0.0114126	ENSGALG00000013064	NSUN2	-1.0595	0.000483297					ENSGALG00000041898	FAM43A		1.4948	0.00243813
ENSGALG00000046559	PDCD1	-1.9305	0.0158674	ENSGALG00000015849	ME1	-1.7004	9.30181e-06	ENSGALG00000013069	BPGM	-1.6766	1.27459e-12					ENSGALG00000041923	ESPL1		-1.2497	5.13486e-05
				ENSGALG00000015858	DOPEY1	-1.0514	0.000147805	ENSGALG00000013081	VWC2	1.6183	1.01784e-07					ENSGALG00000041932	SLC5A5		-6.0246	2.03141e-06
				ENSGALG00000015860	UBE3D	-1.6565	0.00185895	ENSGALG00000013085	PTPRO	-2.7176	0.0111559					ENSGALG00000041977	RNF128		-1.1803	0.00262528
				ENSGALG00000015874	TTK	-1.4031	0.0003518	ENSGALG00000013094	DDC	-4.1799	0.00334101					ENSGALG00000041979	TMEM125		-7.8918	0.0174548
				ENSGALG00000015876	ELOVL4	-2.4031	0.00495238	ENSGALG00000013097	SLC15A5	-6.5594	2.00232e-40					ENSGALG00000041981	PRR7		1.6633	0.0105126
				ENSGALG00000015902	CD8B	-2.0747	0.00921304	ENSGALG00000013102	COBL	-1.1006	0.00396238					ENSGALG00000042009	HMMR		-1.8899	3.11977e-07
				ENSGALG00000015908	COL12A1	1.5638	1.43701e-10	ENSGALG00000013124	FHOD3	2.2816	9.87782e-69					ENSGALG00000042020	CG-16		-1.8471	1.49956e-08
				ENSGALG00000015928	DDX43	-4.8569	9.59011e-10	ENSGALG00000013149	MOCOS	-1.8376	0.0105987					ENSGALG00000042067	SPRY1		1.2899	4.42813e-19
				ENSGALG00000015953	HRH2L	-2.788	0.00845307	ENSGALG00000013169	IL20RB	-3.335	0.00539098					ENSGALG00000042082	MOS		-4.3856	0.0103463
				ENSGALG00000015977	SMOX	-1.1961	0.0212051	ENSGALG00000013173	PYROXD1	-3.2974	4.93819e-27					ENSGALG00000042136	PKHD1		-2.2469	0.00290813
				ENSGALG00000016027	CBR1	-1.6531	1.10437e-20	ENSGALG00000013183	TERT	-4.8223	1.60168e-30					ENSGALG00000042153	APC2		1.7045	0.00965146
				ENSGALG00000016044	SIM2	2.1864	0.00491159	ENSGALG00000013193	IRX2	-4.7718	0.000137407					ENSGALG00000042257	MYH1F		3.8214	4.57129e-12
				ENSGALG00000016059	ETS2	-1.0661	1.647e-06	ENSGALG00000013208	CENPE	-1.5367	0.000509129					ENSGALG00000042279	CYP24A1		-2.1116	3.4413e-05
				ENSGALG00000016086	EGR4	3.0475	0.000302085	ENSGALG00000013212	TMEFF1	-2.1335	0.0269599					ENSGALG00000042289	SUSD5		2.8053	8.42058e-05
				ENSGALG00000016138	DSCAM	-4.8671	2.78489e-24	ENSGALG00000013223	CLEC3A	-2.4837	0.0149983					ENSGALG00000042308	FZD3		-1.6357	1.94645e-12
				ENSGALG00000016157	UMODL1	-5.3327	6.81432e-07	ENSGALG00000013225	VAT1L	-2.5114	5.91181e-22					ENSGALG00000042321	LYN		1.2264	5.62918e-21
				ENSGALG00000016164	ABCG1	-2.4304	1.49355e-07	ENSGALG00000013239	NES	1.1358	1.3547e-10					ENSGALG00000042360	TRIM29		-8.0084	0.0172414
				ENSGALG00000016174	LMBRD1	-1.5782	9.40755e-07	ENSGALG00000013265	GYS2	-1.9456	0.0120278					ENSGALG00000042418	CHEK1		-1.5436	3.84913e-05
				ENSGALG00000016202	HSF2BP	-1.9883	3.40093e-09	ENSGALG00000013281	-	-2.6315	6.27031e-05					ENSGALG00000042422	GLI1		-1.9388	1.45315e-09
				ENSGALG00000016221	EFHC2	-3.8478	1.26435e-25	ENSGALG00000013287	C4H4ORF47	-4.5035	2.05951e-08					ENSGALG00000042454	DCDC2		-2.2602	6.67441e-06
				ENSGALG00000016227	GPR34	-1.541	0.0036294	ENSGALG00000013294	CYP19A1	-6.7292	1.38e-47					ENSGALG00000042463	CCDC142		1.2447	0.0493718
				ENSGALG00000016262	XK	-3.4728	1.45214e-08	ENSGALG00000013371	S1PR4	-2.5236	0.0231274					ENSGALG00000042492	PITX2		2.8416	5.03886e-10
				ENSGALG00000016273	LGSN	-3.6149	0.0056812	ENSGALG00000013372	IL7R	-2.2382	1.8451e-23					ENSGALG00000042538	BAIAP2		-1.4933	3.83124e-17
				ENSGALG00000016282	ZNF451	-1.0055	5.38963e-05	ENSGALG00000013376	CAPSL	-1.8797	0.000130766					ENSGALG00000042543	PRKACA		1.7282	0.000186767
				ENSGALG00000016287	NR0B1	-1.0053	0.0445232	ENSGALG00000013403	MSANTD3	-1.1023	0.00015243					ENSGALG00000042551	PSD		-2.2162	6.16593e-10
				ENSGALG00000016288	IL1RAPL1	-2.2788	0.0056503	ENSGALG00000013414	PDLIM3	1.2162	8.09082e-48					ENSGALG00000042624	CEP85		-1.2579	1.94284e-06
				ENSGALG00000016300	TINAG	-4.4768	0.00148096	ENSGALG00000013420	FOXM1	-1.4602	0.000321145					ENSGALG00000042664	CBLN1		-4.3614	6.94291e-14
				ENSGALG00000016301	MLIP	-2.4672	1.03432e-07	ENSGALG00000013422	RHNO1	-2.6678	0.000138659					ENSGALG00000042908	-		-1.2961	0.0421443
				ENSGALG00000016316	GCM1	-2.2242	0.0007437	ENSGALG00000013427	SORBS2	1.951	2.28444e-17					ENSGALG00000043027	HEPHL1		-2.6895	0.000585503
				ENSGALG00000016325	GSTA3	-1.8079	0.00438054	ENSGALG00000013438	TEX10	-1.0377	0.000104331					ENSGALG00000043041	NRN1		-1.7104	0.000964517
				ENSGALG00000016348	SAT1	-1.0808	0.0010877	ENSGALG00000013454	HOXB1	-2.0822	0.0481644					ENSGALG00000043064	EXFABP		1.3942	4.01368e-15
				ENSGALG00000016361	FAM110C	-1.6166	7.30607e-08	ENSGALG00000013481	IKZF3	-2.1435	0.00661959					ENSGALG00000043089	VWCE		-2.0416	0.000100954
				ENSGALG00000016362	SH3YL1	-2.0722	5.47719e-05	ENSGALG00000013484	ZPBP2	-5.1033	1.4021e-05					ENSGALG00000043167	TNFRSF11B		1.3769	1.01868e-08
				ENSGALG00000016370	TPO	-1.6707	0.00557898	ENSGALG00000013528	TSPAN33	-1.9197	0.00108012					ENSGALG00000043234	HBA1		1.3181	0.0234187
				ENSGALG00000016375	PHEX	-2.1009	2.59229e-05	ENSGALG00000013535	CYP4V2	1.1613	3.15725e-06					ENSGALG00000043381	-		-1.8227	2.62055e-05
				ENSGALG00000016385	EIPR1	-1.4341	9.84891e-05	ENSGALG00000013600	GTF2E1L	-7.2182	1.60922e-08					ENSGALG00000043386	PEX5L		-1.6361	0.0221169
				ENSGALG00000016388	KLHL34	-5.0356	0.000342689	ENSGALG00000013617	PDGFRL	1.517	1.35975e-31					ENSGALG00000043415	ACPP		1.621	8.16476e-06
				ENSGALG00000016415	MAP7D2	-4.8173	0.00105976	ENSGALG00000013624	FAM65B	-1.9031	8.5456e-08					ENSGALG00000043433	SCX		4.2175	0.00206846
				ENSGALG00000016459	FAM84A	-1.9182	4.70819e-12	ENSGALG00000013626	GMNN	-3.5241	6.77923e-28					ENSGALG00000043448	ABLIM2		-1.4082	0.0190739
				ENSGALG00000016464	VSNL1	-1.8752	3.09735e-08	ENSGALG00000013651	RNF217	-1.1276	0.000288405					ENSGALG00000043555	NPNT		1.16	9.21438e-12
				ENSGALG00000016465	ZPAX	-15.8851	4.96586e-17	ENSGALG00000013659	NOX3	-8.3663	0.0344164					ENSGALG00000043597	RAD54B		-1.6117	6.29684e-10
				ENSGALG00000016470	KCNS3	-1.9177	5.45846e-06	ENSGALG00000013663	FGF20	-8.5438	2.98359e-10					ENSGALG00000043610	-		1.0051	6.38773e-05
				ENSGALG00000016478	MATN3	2.4316	1.65917e-28	ENSGALG00000013674	TUSC3	-1.3939	0.00340433					ENSGALG00000043641	JUND		1.2824	1.03737e-07
				ENSGALG00000016480	SDC1	1.3272	5.48187e-12	ENSGALG00000013684	SGCZ	-9.3294	0.000851598					ENSGALG00000043690	C1H2ORF40		1.5488	6.25236e-05
				ENSGALG00000016492	TDRD15	-10.6577	4.64699e-21	ENSGALG00000013688	UROS	-1.8281	1.89355e-11					ENSGALG00000043694	RAPGEF4		-1.2892	6.0039e-05
				ENSGALG00000016497	UBXN2A	-1.4929	9.63109e-14	ENSGALG00000013697	CNDP1	-1.7798	5.7634e-05					ENSGALG00000043734	LIPG		-3.7403	2.41903e-22
				ENSGALG00000016504	ITSN2	-1.2515	3.41413e-09	ENSGALG00000013720	FBXO15	-2.4445	1.49773e-10					ENSGALG00000043771	DENND6B		-1.046	1.27547e-07
				ENSGALG00000016507	FNDC4	-1.528	0.00415061	ENSGALG00000013745	RTTN	-1.0263	0.00913306					ENSGALG00000043799	DSCC1		-2.3493	2.51333e-12
				ENSGALG00000016522	PPEF1	-5.8024	9.8284e-41	ENSGALG00000013765	LTV1	-1.0662	3.55622e-06					ENSGALG00000043831	LRRC73		-2.1816	1.51001e-06
				ENSGALG00000016549	CTPS2	-1.6444	1.43249e-07	ENSGALG00000013775	CDH19	-2.0731	2.05968e-05					ENSGALG00000043861	-		-2.1379	0.0015386
				ENSGALG00000016556	GVINP1	-1.1121	0.0237742	ENSGALG00000013776	CEP135	-1.2826	0.00242168					ENSGALG00000043908	FAM71D		-9.769	0.000135471
				ENSGALG00000016557	BMX	-4.3923	0.00454984	ENSGALG00000013780	AIG1	1.0378	7.916e-09					ENSGALG00000043909	MSMB		4.3066	3.73471e-12
				ENSGALG00000016558	VEGFD	-1.6541	0.0148796	ENSGALG00000013782	CDH7	-1.5544	0.000196975					ENSGALG00000043938	LIG1		-1.5467	2.46594e-16
				ENSGALG00000016564	PTK2B	-1.3007	0.0164688	ENSGALG00000013795	HIVEP2	1.3604	1.62938e-17					ENSGALG00000044138	GPA33		-8.0084	0.0259671
				ENSGALG00000016577	OTOF	-5.0045	2.23517e-06	ENSGALG00000013846	ARFGEF3	-2.0354	8.19609e-12					ENSGALG00000044240	H1F0		1.6199	1.64358e-06
				ENSGALG00000016583	ESCO2	-1.7513	7.21641e-12	ENSGALG00000013848	MVK	-1.0268	0.0036353					ENSGALG00000044383	MCL1		1.0417	2.87084e-07
				ENSGALG00000016584	EGFL6	-1.7602	0.00948682	ENSGALG00000013858	CEP76	-1.2253	0.00836736					ENSGALG00000044404	FAM83D		-1.5337	2.04192e-06
				ENSGALG00000016590	TLR7	-2.0007	4.01095e-06	ENSGALG00000013869	IL20RA	-1.9469	9.91918e-05					ENSGALG00000044444	-		-3.5331	2.88012e-11
				ENSGALG00000016605	EFR3B	-1.1057	0.000557528	ENSGALG00000013887	FAM210A	-1.7336	6.05612e-11					ENSGALG00000044557	TNFSF4		1.6553	2.12667e-05
				ENSGALG00000016607	CLCN4	1.6251	7.00879e-08	ENSGALG00000013900	MAP7	-2.4299	5.38099e-08					ENSGALG00000044661	CTSG		-1.3499	0.00111262
				ENSGALG00000016608	ADCY3	-1.0831	0.0177853	ENSGALG00000013940	LNX1	-2.6748	1.19716e-06					ENSGALG00000044894	CCDC63		-5.0414	0.000283241
				ENSGALG00000016609	CENPO	-1.6414	0.00024484	ENSGALG00000013948	RASL11B	2.2748	8.23043e-28					ENSGALG00000044940	GCNT3		-8.2046	0.00749753
				ENSGALG00000016648	ARSD	-1.7975	0.00187558	ENSGALG00000013971	SGK1	1.1919	3.67613e-14					ENSGALG00000044991	SPATA2L		1.5982	0.0358621
				ENSGALG00000016649	MTMR9	-1.1773	0.000144705	ENSGALG00000013994	TAAR1	-2.0822	2.13122e-09					ENSGALG00000045179	ZP3L1		-2.2915	0.000319332
				ENSGALG00000016654	ARSE	-3.5818	0.000944657	ENSGALG00000014023	H2AFZ	-1.2605	3.99163e-07					ENSGALG00000045343	-		-3.2261	0.0190677
				ENSGALG00000016655	GYG2	-1.9014	0.00926042	ENSGALG00000014030	CASC1	-3.0075	1.73508e-07					ENSGALG00000045427	UPP2		1.2132	0.00153631
				ENSGALG00000016664	NEIL2	-7.4279	1.21511e-33	ENSGALG00000014042	SSPN	2.0116	7.71847e-17					ENSGALG00000045499	TCFL5		-1.9035	0.00187005
				ENSGALG00000016665	FDFT1	-1.0382	4.92506e-07	ENSGALG00000014054	GRK6	-1.017	0.000167694					ENSGALG00000045557	MTTPL		-1.1736	0.043461
				ENSGALG00000016668	AvBD6	-16.4876	0.000118656	ENSGALG00000014069	TP53I11	1.0983	0.000117397					ENSGALG00000045684	PLVAP		1.1047	2.40013e-11
				ENSGALG00000016669	AvBD2	-9.7693	0.00127755	ENSGALG00000014085	TM7SF3	-2.6988	5.08087e-35					ENSGALG00000045740	HEMGN		-3.9391	0.00592303
				ENSGALG00000016670	AvBD3	-9.8968	0.000315	ENSGALG00000014124	TEC	-1.3835	4.44292e-05					ENSGALG00000045889	MEIOC		-3.6053	0.00419854
				ENSGALG00000016680	TFAP2B	-11.4649	7.72207e-07	ENSGALG00000014126	ENDOUL	-3.0966	0.000288051					ENSGALG00000046008	RSPH3		-1.7549	0.00347175
				ENSGALG00000016685	ASMT	-3.8278	0.0131361	ENSGALG00000014128	A4GALT	-1.1961	0.00667205					ENSGALG00000046009	-		-4.1202	1.78514e-05
				ENSGALG00000016689	ASMTL	-1.1792	0.000285213	ENSGALG00000014136	CNGA1	-9.1882	0.00464828					ENSGALG00000046032	CD83		1.2848	4.84761e-06
				ENSGALG00000016698	SHOX	-8.2605	0.0317433	ENSGALG00000014138	NFXL1	-1.2232	3.15933e-05					ENSGALG00000046180	TDRD1		-1.4913	8.09689e-07
				ENSGALG00000016702	PPP2R3B	-1.2328	7.93486e-05	ENSGALG00000014182	ADORA2B	1.1433	0.00148463					ENSGALG00000046342	PLTGP6L1		1.0363	0.0094264
				ENSGALG00000016708	ENPP4	-1.6133	2.67912e-08	ENSGALG00000014202	GABRA4	-5.4321	8.36834e-18					ENSGALG00000046353	-		-3.1009	0.00309814
				ENSGALG00000016709	RCAN2	-1.5167	9.41863e-06	ENSGALG00000014210	GNPDA2	-1.9636	1.30664e-05					ENSGALG00000046384	LRRC46		-1.6961	0.0188343
				ENSGALG00000016719	TNFRSF21	-1.0695	0.00118697	ENSGALG00000014218	PHF21B	-2.495	0.000296682					ENSGALG00000046559	PDCD1		1.3488	0.0174501
				ENSGALG00000016740	OCA2	-3.1623	0.000160622	ENSGALG00000014228	SMC1B	-5.3485	2.63383e-09					ENSGALG00000046593	ADM		1.463	2.09758e-06
				ENSGALG00000016744	GABRA5	-3.0096	0.00987745	ENSGALG00000014261	UCHL1	-2.6246	4.40364e-08
				ENSGALG00000016761	LYG2	-7.9989	0.00299232	ENSGALG00000014264	NSUN7	-4.3193	1.68194e-05
				ENSGALG00000016797	FHL2	2.0108	1.04401e-54	ENSGALG00000014298	RFC1	-1.1673	0.000104925
				ENSGALG00000016805	SULT1C3	-4.2327	0.0190504	ENSGALG00000014324	SLC2A14	-1.2246	5.25222e-07
				ENSGALG00000016828	GRTP1	-3.3388	6.72015e-34	ENSGALG00000014368	APOA5	-2.8429	9.30424e-06
				ENSGALG00000016834	MCF2L	-2.1133	1.45689e-09	ENSGALG00000014408	LLGL1	-1.1088	0.00207629
				ENSGALG00000016843	COL4A2	2.1428	1.70022e-33	ENSGALG00000014412	CSTA	-1.8622	0.0421926
				ENSGALG00000016858	SLC10A2	-5.3877	0.00413448	ENSGALG00000014413	CCDC58	-1.0274	0.00695967
				ENSGALG00000016867	ITGBL1	2.1946	0.00064902	ENSGALG00000014442	GAPDH	-1.1208	2.96268e-07
				ENSGALG00000016884	SLC15A1	-3.4778	1.16993e-25	ENSGALG00000014453	TENT5C	-3.8914	5.85539e-26
				ENSGALG00000016898	TGDS	-1.4363	4.07496e-07	ENSGALG00000014463	ACTN2	-2.2516	2.70435e-05
				ENSGALG00000016908	PCDH9	-2.0993	0.00725019	ENSGALG00000014508	CD38	1.0632	1.48107e-06
				ENSGALG00000016913	SLAIN1	-2.3058	4.43991e-05	ENSGALG00000014513	CDCA3	-2.0951	2.04024e-06
				ENSGALG00000016945	CNMD	1.6346	1.71255e-06	ENSGALG00000014526	TPI1	-1.1113	1.99741e-08
				ENSGALG00000016954	RGCC	1.6891	8.32626e-11	ENSGALG00000014537	BMF	-2.0207	0.000134786
				ENSGALG00000016972	NUFIP1	-2.0651	4.20497e-15	ENSGALG00000014568	EMG1	-1.6889	4.02439e-11
				ENSGALG00000016988	RUBCNL	-1.3608	0.000402867	ENSGALG00000014582	CADM1	-1.6661	1.80645e-08
				ENSGALG00000017031	TPTE2	-4.912	7.59588e-80	ENSGALG00000014585	CCL26	1.6888	1.25257e-07
				ENSGALG00000017052	CCNA1	-6.5974	1.7024e-103	ENSGALG00000014616	MT3	-1.505	0.0161084
				ENSGALG00000017077	HSPH1	-1.2692	0.00010257	ENSGALG00000014649	MBLAC2	-1.9585	1.7652e-10
				ENSGALG00000017089	SLC46A3	-1.5308	7.6857e-05	ENSGALG00000014673	RFESD	1.5104	0.00133576
				ENSGALG00000017099	RASL11A	2.0635	6.89344e-07	ENSGALG00000014681	PCSK1	-2.5002	4.2146e-06
				ENSGALG00000017102	GPR12	-7.2103	6.84967e-14	ENSGALG00000014683	PEX5	-1.0617	9.08861e-08
				ENSGALG00000017106	ATP8A2	-7.0159	7.34492e-83	ENSGALG00000014688	ZYX	1.2457	1.62247e-16
				ENSGALG00000017111	NUP58	-1.0017	0.00121438	ENSGALG00000014699	MEGF10	1.0818	8.57147e-05
				ENSGALG00000017128	SKA3	-2.0011	8.80884e-11	ENSGALG00000014701	RAP1GAP1	-1.2061	0.0200245
				ENSGALG00000017136	GJB6	-3.1635	0.00596287	ENSGALG00000014713	DDX4	-6.7488	4.80637e-08
				ENSGALG00000017137	GJA3	1.3329	4.89165e-05	ENSGALG00000014727	PDE4D	1.2359	0.00196768
				ENSGALG00000017148	CENPJ	-1.0921	0.00621423	ENSGALG00000014729	DEPDC1B	-2.0214	6.02452e-05
				ENSGALG00000017150	ARHGAP20	-1.4208	0.0457	ENSGALG00000014730	ELOVL7	-1.0571	0.00124861
				ENSGALG00000017168	SLN	-1.891	0.000400158	ENSGALG00000014753	CENPK	-1.1838	0.00113142
				ENSGALG00000017169	ELMOD1	-2.6065	2.48861e-32	ENSGALG00000014766	HAO2	1.4533	0.00226096
				ENSGALG00000017170	ALKBH8	-1.6349	3.10228e-08	ENSGALG00000014784	MAST4	-1.077	5.25591e-05
				ENSGALG00000017173	GUCY1A2	1.0301	1.25612e-08	ENSGALG00000014788	CENPH	-1.5016	0.000212191
				ENSGALG00000017183	MMP13	-5.0698	0.0161459	ENSGALG00000014791	WDR3	-1.0323	2.29167e-05
				ENSGALG00000017186	BIRC2	-1.1847	3.18779e-08	ENSGALG00000014795	TGIF1	-1.1554	0.000714437
				ENSGALG00000017201	CEP57	-2.1003	8.19224e-09	ENSGALG00000014800	ATP6V1A	-1.0487	4.86404e-07
				ENSGALG00000017220	TAF1D	-1.2031	0.0197317	ENSGALG00000014801	NDC80	-1.9731	0.000167777
				ENSGALG00000017244	PRSS23	1.2865	2.50795e-25	ENSGALG00000014812	SIDT1	-6.6682	6.46871e-15
				ENSGALG00000017274	CD9	-1.0651	0.0162991	ENSGALG00000014841	HDDC2	-1.0683	0.000102643
				ENSGALG00000017280	KCNA1	-1.1413	0.00594392	ENSGALG00000014845	PLCXD3	-2.5703	0.00773137
				ENSGALG00000017289	C1H12ORF4	-1.0375	0.000168567	ENSGALG00000014872	FGF10	-2.3998	6.00884e-06
				ENSGALG00000017296	KLHL42	-1.1518	0.00117747	ENSGALG00000014873	GJA1	1.0086	8.65226e-09
				ENSGALG00000017304	PGM2L1	-1.7789	3.56332e-16	ENSGALG00000014887	ASF1A	-1.801	3.68602e-08
				ENSGALG00000017314	C2CD3	-1.4809	8.80887e-06	ENSGALG00000014891	ITGA1	1.5254	3.38721e-28
				ENSGALG00000017332	KLHL35	-6.584	1.19517e-07	ENSGALG00000014897	TYMS	-2.9163	5.11509e-18
				ENSGALG00000017343	FOLR1	-8.8358	6.56822e-65	ENSGALG00000014918	RFX6	-3.3713	0.00012508
				ENSGALG00000017392	SPDYA	-1.9467	0.0146963	ENSGALG00000014924	POLQ	-1.186	0.00131104
				ENSGALG00000017405	NPR3	1.2666	1.49234e-08	ENSGALG00000014935	GREB1L	-1.5499	4.01208e-14
				ENSGALG00000017411	RXFP3	-3.6584	2.56514e-07	ENSGALG00000014938	ABHD3	3.2513	2.31356e-21
				ENSGALG00000017462	FNIP1	-1.3825	0.00638862	ENSGALG00000014943	FAM169A	-1.6104	2.09309e-06
				ENSGALG00000017485	TLR1A	-2.742	1.06767e-12	ENSGALG00000014955	FAM26D	-7.4517	7.75788e-11
				ENSGALG00000017652	TTC9	-1.6709	4.66626e-08	ENSGALG00000014971	SLC2A9	-2.5565	5.71803e-08
				ENSGALG00000018503	NKX6-3	-8.2269	2.40016e-07	ENSGALG00000014978	IQGAP2	1.6942	2.31631e-21
				ENSGALG00000019003	PRAG1	-3.8452	1.48574e-40	ENSGALG00000014979	FRK	-2.6308	0.045963
				ENSGALG00000019060	MMP27	1.6814	9.56506e-06	ENSGALG00000014984	F2RL1	1.5944	0.00035837
				ENSGALG00000019061	MMP1	1.2967	0.0202056	ENSGALG00000014994	CRHBP	-3.9082	4.2618e-07
				ENSGALG00000019063	MMP10	2.1146	8.89772e-05	ENSGALG00000015010	NSG1	-3.9462	3.71891e-17
				ENSGALG00000019175	-	-3.0841	0.0165289	ENSGALG00000015013	MSX1	-5.4203	1.59785e-10
				ENSGALG00000019211	MAEL	-8.4952	8.87768e-20	ENSGALG00000015015	CYTL1	1.4655	2.50813e-06
				ENSGALG00000019228	SFT2D2	-2.0999	8.74771e-19	ENSGALG00000015030	NPC1	-2.3115	1.36793e-21
				ENSGALG00000019233	PLA2G10L	2.8561	8.88387e-12	ENSGALG00000015034	ANKRD29	-2.1469	8.85815e-05
				ENSGALG00000019276	SLCO1B1	-1.3781	0.00683194	ENSGALG00000015058	PTPRD	1.1755	1.28846e-23
				ENSGALG00000019284	AKR1B10L3	-1.3443	2.057e-08	ENSGALG00000015059	FAAHL	-1.2981	1.0451e-07
				ENSGALG00000019290	SLC6A12	-3.1974	0.00903546	ENSGALG00000015069	B4GALT4	-1.0376	3.208e-05
				ENSGALG00000019361	FAM19A2	2.065	2.01532e-05	ENSGALG00000015075	B3GAT1L	-1.9567	4.13975e-07
				ENSGALG00000019489	CHST9	-2.241	0.00786052	ENSGALG00000015079	UPK1B	-5.2081	5.85002e-19
				ENSGALG00000019514	CNDP2	-1.6489	1.74796e-08	ENSGALG00000015084	IGSF11	-4.2541	3.77968e-05
				ENSGALG00000019554	SERPINB10A	-4.1229	0.00527711	ENSGALG00000015086	OSBPL1A	-1.2295	9.77197e-07
				ENSGALG00000019622	TRIM71	-3.7069	1.17001e-10	ENSGALG00000015089	GAP43	1.7091	0.0166851
				ENSGALG00000019663	ACBD7	-2.0432	0.00108083	ENSGALG00000015093	IMPACT	-1.0229	0.00151481
				ENSGALG00000019756	MLANA	1.5835	7.36036e-06	ENSGALG00000015106	-	-7.9493	1.81755e-07
				ENSGALG00000019967	MTFR2	-1.711	1.22778e-15	ENSGALG00000015117	DRD3	3.121	1.61107e-22
				ENSGALG00000020002	SLC22A3	-4.8799	3.63334e-19	ENSGALG00000015122	TAF4B	-2.9149	1.28165e-10
				ENSGALG00000020139	DTHD1	-4.2496	0.000443913	ENSGALG00000015123	ZDHHC23	-1.259	0.0113959
				ENSGALG00000020151	NMU	-10.5981	5.71036e-05	ENSGALG00000015126	TRPM3	-2.303	9.68755e-09
				ENSGALG00000020193	PLAC8L1	-12.1293	1.18569e-08	ENSGALG00000015128	AQP4	-1.4454	0.0133941
				ENSGALG00000020292	GABRE	-4.072	9.58914e-06	ENSGALG00000015136	ILDR1	-4.4937	5.76844e-14
				ENSGALG00000020386	BDKRB1	-1.0767	0.0212215	ENSGALG00000015142	DSG2	-1.8082	4.26642e-09
				ENSGALG00000020390	SPIA5	-12.7676	5.8024e-10	ENSGALG00000015153	OPN5L1	-4.4854	0.00770978
				ENSGALG00000020392	PRIMA1	-2.412	2.02418e-09	ENSGALG00000015154	TRPM6	1.2196	0.00516815
				ENSGALG00000020486	FADS1L2	-12.933	2.1822e-10	ENSGALG00000015166	GCNT1	-3.1627	1.57846e-13
				ENSGALG00000020656	PRLHR	-7.4993	9.93308e-06	ENSGALG00000015177	GNAQ	1.4901	2.89817e-40
				ENSGALG00000020688	CYP4A22	-1.0734	0.0240017	ENSGALG00000015218	SLC19A2	-4.9869	2.63915e-32
				ENSGALG00000020703	GRB14	-3.2558	1.00053e-22	ENSGALG00000015219	EPT1L	-1.6692	0.000381747
				ENSGALG00000020742	PPRC1	-1.788	1.57809e-07	ENSGALG00000015230	NME7	-1.2132	0.00331985
				ENSGALG00000020805	LRRC8D	-1.1189	1.50123e-05	ENSGALG00000015235	XCL1	-2.5896	0.0156134
				ENSGALG00000020827	ATP13A4	-2.8241	0.00369693	ENSGALG00000015246	TIPRL	-1.1359	4.33997e-06
				ENSGALG00000020895	-	-2.4048	6.92618e-05	ENSGALG00000015249	TTF2	-1.0289	5.22203e-05
				ENSGALG00000020905	KSR2	-5.5736	1.79596e-07	ENSGALG00000015253	COL8A1	5.1633	8.02541e-113
				ENSGALG00000020943	AGXT	-7.6554	1.45488e-06	ENSGALG00000015254	ST18	-5.1619	0.00656145
				ENSGALG00000020999	DYNLL1	-2.2041	1.46817e-11	ENSGALG00000015275	NIT2	-1.2482	1.12775e-05
				ENSGALG00000021139	IGLL1	-3.885	1.79487e-40	ENSGALG00000015289	ARMC2	-1.3095	0.0142832
				ENSGALG00000021174	ALG9	-2.0067	5.38094e-15	ENSGALG00000015290	LIX1	-3.7184	9.56462e-10
				ENSGALG00000021183	CFAP161	-2.7831	0.00305052	ENSGALG00000015293	TMEM45A	1.8141	8.15251e-07
				ENSGALG00000021198	HAUS3L	-14.0701	5.69469e-13	ENSGALG00000015309	SCML4	-5.1642	9.70047e-05
				ENSGALG00000021225	CDCA9	-1.8951	2.2775e-12	ENSGALG00000015326	CLTA	-1.3177	0.000130806
				ENSGALG00000021271	MPZL3	-7.8825	1.42329e-50	ENSGALG00000015332	CPLX1	-4.0492	0.000150819
				ENSGALG00000021285	UNG	-1.6588	2.96007e-06	ENSGALG00000015333	PCGF3	-1.3869	1.99528e-09
				ENSGALG00000021314	PLA2G10	1.1274	0.0401021	ENSGALG00000015338	QRSL1	-1.4156	2.57392e-06
				ENSGALG00000021340	CA9	-8.5873	2.12897e-21	ENSGALG00000015340	TGS1	-1.6672	7.14513e-11
				ENSGALG00000021378	UBAP1	-1.0523	0.0027516	ENSGALG00000015342	CEP97	-1.3376	0.00133626
				ENSGALG00000021542	SNCB	-1.3582	0.0483996	ENSGALG00000015343	RTN4IP1	-1.1555	4.42718e-05
				ENSGALG00000021561	CLDN16L	-4.7346	0.000400722	ENSGALG00000015344	NXPE3	-1.0887	0.0141357
				ENSGALG00000021567	EPHA8	-4.0704	0.00890904	ENSGALG00000015347	ZPLD1	-3.7273	7.41019e-09
				ENSGALG00000021572	SSH2	-1.3307	6.97851e-06	ENSGALG00000015352	GAK	-1.0475	0.000318476
				ENSGALG00000021627	IFI27L1	2.4594	0.00723261	ENSGALG00000015373	PDE6B	-1.6911	0.00475164
				ENSGALG00000021656	PTPN22	-1.4305	0.0225771	ENSGALG00000015389	TMPRSS7	-2.2271	0.000146435
				ENSGALG00000021772	MIR202	-2.562	2.75621e-05	ENSGALG00000015391	KCMF1	-1.3206	2.26815e-08
				ENSGALG00000021855	CCDC39	-1.5427	0.0297857	ENSGALG00000015403	EPHA3	1.8636	1.09251e-60
				ENSGALG00000021869	PODN	1.6601	1.14081e-08	ENSGALG00000015404	KIF20AL	-3.7426	4.28943e-27
				ENSGALG00000021972	PLIN4	-1.3291	4.42466e-12	ENSGALG00000015410	BVES	-7.7384	1.38355e-10
				ENSGALG00000022720	GJB2	-4.4276	8.7508e-06	ENSGALG00000015414	NSUN3	-1.8007	2.37346e-10
				ENSGALG00000022815	AvBD1	-16.9988	3.75503e-05	ENSGALG00000015419	PENK	-4.0602	5.64609e-06
				ENSGALG00000022874	RAB31	-1.1798	0.000339196	ENSGALG00000015428	PSD3	-1.3283	7.99418e-10
				ENSGALG00000022875	MOG	1.2847	0.00575745	ENSGALG00000015433	ABCA1	-1.6497	0.00228175
				ENSGALG00000022891	B4GALT3	-1.4453	6.7739e-08	ENSGALG00000015434	GRIK2	-5.4587	2.85674e-12
				ENSGALG00000022896	IRX4	-8.5949	0.0230915	ENSGALG00000015441	CD247	-1.336	0.000480892
				ENSGALG00000022909	PTPN3	-1.5675	0.000440673	ENSGALG00000015442	FSD1L	-1.5195	0.000411764
				ENSGALG00000023025	ZBTB42	-3.7702	5.01734e-19	ENSGALG00000015446	POU2F1	-1.1292	0.00974957
				ENSGALG00000023131	PDXP	-1.0859	3.6248e-05	ENSGALG00000015466	SIM1	-4.4878	0.000323087
				ENSGALG00000023191	MRPS18C	-1.5811	3.95642e-06	ENSGALG00000015474	CD80	-1.5097	0.00627689
				ENSGALG00000023256	RNF8	-1.0635	8.03938e-07	ENSGALG00000015486	COQ3	-1.2962	3.67895e-07
				ENSGALG00000023279	EPN3	-1.284	8.69264e-05	ENSGALG00000015491	GPR89B	-1.7837	1.24438e-07
				ENSGALG00000023396	ASPHD2	1.4236	0.000118195	ENSGALG00000015497	VGLL3	2.944	9.91461e-99
				ENSGALG00000023411	CD180	-2.0196	0.0256188	ENSGALG00000015513	MMS22L	-1.3284	9.01551e-05
				ENSGALG00000023435	GATM	-5.4893	8.46812e-16	ENSGALG00000015528	JAKMIP1	-3.3179	2.39176e-11
				ENSGALG00000023436	HDC	-1.6164	0.0169505	ENSGALG00000015544	ALDOB	-3.4448	2.47273e-18
				ENSGALG00000023517	AGPAT2	-1.4931	7.53346e-10	ENSGALG00000015546	TBC1D14	-1.214	2.55257e-05
				ENSGALG00000023521	ADRA2A	-1.2505	0.00800617	ENSGALG00000015547	TADA2B	-1.4508	8.33459e-06
				ENSGALG00000023542	ALPL	2.2645	7.62962e-42	ENSGALG00000015554	SORCS2	1.096	9.79909e-18
				ENSGALG00000023584	FAM19A5	-1.7553	0.0192698	ENSGALG00000015556	AFAP1	1.3677	9.95608e-35
				ENSGALG00000023616	LRRC31	-1.2569	0.0180414	ENSGALG00000015568	SH3TC1	-2.7291	1.762e-22
				ENSGALG00000023626	NTN1	1.4859	5.58407e-19	ENSGALG00000015570	GPR63	1.4751	2.43033e-08
				ENSGALG00000023670	NAALADL2	-1.9419	6.76013e-05	ENSGALG00000015571	RAD17	-1.5298	1.30717e-09
				ENSGALG00000023708	UBXN10	-1.4015	0.000724706	ENSGALG00000015573	FHL5	1.6813	1.73241e-46
				ENSGALG00000023742	AHR2	-5.0179	0.000137515	ENSGALG00000015593	EPHA7	1.0441	1.63675e-12
				ENSGALG00000023763	PIFO	-10.8376	6.88743e-06	ENSGALG00000015594	TRMT44	-1.9055	1.57835e-08
				ENSGALG00000023772	HSPB7	2.7581	4.38452e-18	ENSGALG00000015598	RASGRF2	1.0245	8.50872e-05
				ENSGALG00000023781	TREM2	-2.0612	0.00137035	ENSGALG00000015599	SOHO-1	-4.659	0.000275822
				ENSGALG00000023822	IL5	-2.1388	0.0128509	ENSGALG00000015608	ADRA2C	-4.4139	9.99331e-12
				ENSGALG00000023824	LIPML5	1.1861	0.000166427	ENSGALG00000015616	ACOT12	-4.7456	6.07465e-08
				ENSGALG00000023847	HAP1	-3.5315	0.000105184	ENSGALG00000015623	HGFAC	-4.6281	4.38503e-13
				ENSGALG00000023933	G0S2	-2.4206	3.25851e-05	ENSGALG00000015624	VCAN	2.8899	6.79461e-23
				ENSGALG00000023936	-	1.2818	1.98675e-11	ENSGALG00000015627	HAPLN1	2.0184	1.88777e-07
				ENSGALG00000024047	MYCL	-3.1754	2.21932e-16	ENSGALG00000015630	EDIL3	1.2603	9.69921e-09
				ENSGALG00000024082	SMCR8	-1.2309	9.8209e-09	ENSGALG00000015656	AKAP2	1.2417	3.99604e-20
				ENSGALG00000024122	TNFRSF13B	-2.5416	0.00843454	ENSGALG00000015660	SNX30	-1.7306	2.18864e-14
				ENSGALG00000024136	-	-8.5223	2.284e-13	ENSGALG00000015663	HSDL2	-1.0985	2.87179e-07
				ENSGALG00000024138	-	-8.9366	0.00499699	ENSGALG00000015665	SH3BP2	-1.4846	9.87174e-11
				ENSGALG00000024272	S100A9	-5.0496	0.0176023	ENSGALG00000015666	TNIP2	-1.4227	1.56423e-08
				ENSGALG00000024296	TMEM45BL	-5.0752	4.54145e-11	ENSGALG00000015669	PTBP3	-1.8441	1.45151e-08
				ENSGALG00000024326	RPUSD4	-1.2425	9.98424e-05	ENSGALG00000015692	POLN	-1.7179	0.00211903
				ENSGALG00000024332	CDC34	-2.0513	6.09508e-14	ENSGALG00000015708	FGFR3	-2.6071	1.20011e-18
				ENSGALG00000024398	RPS28	1.2756	1.98081e-06	ENSGALG00000015709	TACC3	-1.7645	3.33774e-14
				ENSGALG00000024428	C18H17ORF67	1.4594	0.0145871	ENSGALG00000015712	SLBP	-2.9219	1.80283e-17
				ENSGALG00000025163	MIR1627	-9.5949	0.0011166	ENSGALG00000015720	CHODL	-4.5462	0.00537929
				ENSGALG00000025454	MIR1603	-2.5231	0.0127592	ENSGALG00000015721	SVEP1	1.7872	4.00003e-62
				ENSGALG00000025735	PDE6H	-3.4374	0.00491562	ENSGALG00000015722	TMED11	-1.1731	0.00157981
				ENSGALG00000025764	FKBP10	1.5081	1.42427e-08	ENSGALG00000015730	TMPRSS15	-6.3147	0.000138949
				ENSGALG00000025772	ELOVL3	-4.471	7.66039e-05	ENSGALG00000015742	MRPL39	-1.0913	0.000313764
				ENSGALG00000025842	TPM2	1.4952	8.98183e-24	ENSGALG00000015746	JAM2	-1.5797	1.1687e-09
				ENSGALG00000025868	TAF1CZ	-1.1213	0.0338376	ENSGALG00000015779	PM20D2	-1.0294	0.0200205
				ENSGALG00000025886	SUSD3	-1.8614	0.0176089	ENSGALG00000015799	ELAVL2	-4.6053	2.54493e-08
				ENSGALG00000025935	XPNPEP2	1.6781	0.00134428	ENSGALG00000015835	GRIK1	-2.1821	0.0418049
				ENSGALG00000025948	SLA2	-3.0833	2.09302e-11	ENSGALG00000015847	PRSS35	1.2766	1.8231e-08
				ENSGALG00000025971	KCNK3	1.9784	1.21115e-09	ENSGALG00000015849	ME1	-1.1651	0.00221778
				ENSGALG00000025972	SELENOM	1.1951	3.449e-09	ENSGALG00000015858	DOPEY1	-1.0921	7.68884e-05
				ENSGALG00000025999	NDUFA4	1.302	1.81055e-19	ENSGALG00000015860	UBE3D	-1.9522	0.000195001
				ENSGALG00000026007	DOLK	-1.8637	1.08843e-06	ENSGALG00000015874	TTK	-2.6492	1.5175e-09
				ENSGALG00000026037	EIF4E1B	-7.974	2.89377e-22	ENSGALG00000015876	ELOVL4	-1.9813	0.0189395
				ENSGALG00000026080	OMD	2.0293	0.0193748	ENSGALG00000015887	URB1	-1.2611	1.77076e-07
				ENSGALG00000026081	RBM38	-2.4663	6.27477e-28	ENSGALG00000015902	CD8B	-2.5825	0.000932566
				ENSGALG00000026089	SLC26A6	-5.3363	0.00301059	ENSGALG00000015908	COL12A1	1.5371	9.72962e-13
				ENSGALG00000026092	HRH3L	-1.8561	0.007451	ENSGALG00000015928	DDX43	-12.0857	4.22305e-11
				ENSGALG00000026131	SPTSSBL	-3.8096	3.22157e-05	ENSGALG00000015953	HRH2L	-10.7538	6.8187e-07
				ENSGALG00000026137	CDKN2B	-2.9594	0.0165967	ENSGALG00000015967	LRRTM1	2.2772	0.0199636
				ENSGALG00000026159	PDLIM7	1.574	1.79446e-21	ENSGALG00000016014	RCAN1	1.2627	1.33751e-17
				ENSGALG00000026163	TNFSF11	-3.5941	5.33212e-07	ENSGALG00000016027	CBR1	-1.8382	2.07855e-23
				ENSGALG00000026179	FAM163B	-5.4363	1.35569e-12	ENSGALG00000016086	EGR4	5.0317	3.47039e-07
				ENSGALG00000026187	NMNAT3	-9.0217	4.0851e-24	ENSGALG00000016094	SFXN5	-1.1155	0.0132918
				ENSGALG00000026231	ARID3A	-1.0076	0.000556953	ENSGALG00000016125	LCA5L	-1.432	0.0206494
				ENSGALG00000026264	MAFA	-1.7123	0.0119403	ENSGALG00000016138	DSCAM	-4.3216	1.79724e-22
				ENSGALG00000026297	MMP3	1.4513	0.0215344	ENSGALG00000016157	UMODL1	-5.7802	8.11597e-08
				ENSGALG00000026301	-	-1.9944	1.00358e-09	ENSGALG00000016164	ABCG1	-1.928	3.43514e-06
				ENSGALG00000026315	RAB34	1.0129	1.16186e-12	ENSGALG00000016174	LMBRD1	-1.4283	2.93924e-06
				ENSGALG00000026316	TMEM136	-1.66	0.000120308	ENSGALG00000016196	CBS	-1.3202	0.000511699
				ENSGALG00000026385	LYPLAL1	-1.4336	1.9504e-08	ENSGALG00000016202	HSF2BP	-2.0872	3.07327e-06
				ENSGALG00000026396	BG1	-3.852	3.04899e-05	ENSGALG00000016221	EFHC2	-4.2312	4.03533e-33
				ENSGALG00000026465	TMEM100	-1.1055	0.000269862	ENSGALG00000016262	XK	-2.6553	6.18497e-06
				ENSGALG00000026536	IP6K3	1.8667	0.00718197	ENSGALG00000016273	LGSN	-5.6043	1.50115e-05
				ENSGALG00000026572	RGS5	-1.1312	0.00084653	ENSGALG00000016278	PRIM2	-1.4551	6.5205e-05
				ENSGALG00000026594	HS3ST5	-2.2331	0.00278567	ENSGALG00000016282	ZNF451	-1.0388	0.000642531
				ENSGALG00000026631	HOXA10	-5.0891	2.27351e-08	ENSGALG00000016287	NR0B1	-1.4919	0.00252037
				ENSGALG00000026651	SCARA3	-1.495	0.00583442	ENSGALG00000016292	COL21A1	-1.0351	0.0467705
				ENSGALG00000026661	MSRB3	1.4224	1.27636e-29	ENSGALG00000016294	HMGCLL1	-1.4588	0.00056398
				ENSGALG00000026663	CX3CL1	-1.2513	1.37472e-05	ENSGALG00000016300	TINAG	-5.0618	0.000777223
				ENSGALG00000026698	FEV	-10.1421	0.000321282	ENSGALG00000016301	MLIP	-1.9941	2.16874e-05
				ENSGALG00000026727	SLC30A10	-2.2135	0.0102474	ENSGALG00000016316	GCM1	-2.9256	6.9118e-07
				ENSGALG00000026739	MIR6580	-3.4418	0.0391131	ENSGALG00000016322	GSTAL3	-1.7303	8.98038e-06
				ENSGALG00000026747	GTF2A1L	-3.8415	6.04926e-15	ENSGALG00000016326	SLC51AL	-3.2705	2.79596e-07
				ENSGALG00000026754	-	-11.8455	4.83935e-07	ENSGALG00000016328	GSTA2	-1.1612	2.65744e-06
				ENSGALG00000026761	LIN28B	-12.6104	1.28728e-09	ENSGALG00000016329	AGPAT5	-1.2581	2.26685e-09
				ENSGALG00000026768	SLCO4C1	-5.0426	1.06416e-20	ENSGALG00000016332	MCPH1	-1.0117	0.0291898
				ENSGALG00000026772	MIR6647	-9.0589	0.00857035	ENSGALG00000016361	FAM110C	-1.3784	2.92207e-06
				ENSGALG00000026862	CLDN1	-4.5841	7.53893e-28	ENSGALG00000016362	SH3YL1	-2.6935	1.76886e-07
				ENSGALG00000026884	PINLYP	-1.6968	0.0102564	ENSGALG00000016370	TPO	-2.4825	0.00304218
				ENSGALG00000026955	DIRAS1	-2.3299	0.00110286	ENSGALG00000016375	PHEX	-1.5474	0.000583235
				ENSGALG00000027053	AKAIN1	-2.2741	0.0311597	ENSGALG00000016382	MBTPS2	-1.1188	0.000313401
				ENSGALG00000027070	TIMP2	1.1395	5.50161e-12	ENSGALG00000016384	MYT1L	-2.2295	0.0272009
				ENSGALG00000027090	-	-9.7191	4.99453e-294	ENSGALG00000016385	EIPR1	-1.6718	1.66345e-06
				ENSGALG00000027132	MED26	-1.4217	6.06738e-08	ENSGALG00000016388	KLHL34	-4.9425	7.22877e-05
				ENSGALG00000027147	SUB1L1	-5.6245	0.00114959	ENSGALG00000016412	MBOAT2	-1.0854	0.00801083
				ENSGALG00000027184	OLFML1	-4.1523	8.93444e-08	ENSGALG00000016426	MAP3K15	-1.5027	0.0484549
				ENSGALG00000027240	TSPAN13	-1.2546	6.34007e-08	ENSGALG00000016438	MELK	-1.65	0.000115812
				ENSGALG00000027247	EOMES	-6.5481	6.50793e-63	ENSGALG00000016440	KLF11	-1.2579	3.12875e-07
				ENSGALG00000027255	NRXN3	-3.3454	0.000103786	ENSGALG00000016442	RRM2	-1.8521	5.58402e-06
				ENSGALG00000027260	MC3R	-12.3871	1.20526e-08	ENSGALG00000016444	ODC1	-1.1779	2.08076e-07
				ENSGALG00000027269	GUCA2A	-3.078	0.0306751	ENSGALG00000016446	ATP6V1C2	-1.547	5.47853e-07
				ENSGALG00000027316	CRNN	-5.5361	0.00172755	ENSGALG00000016455	GREB1	-1.9037	6.39847e-10
				ENSGALG00000027323	MYH1D	1.585	0.0347462	ENSGALG00000016459	FAM84A	-2.6822	2.08729e-28
				ENSGALG00000027363	C21H1orf159	-1.5453	4.44775e-06	ENSGALG00000016465	ZPAX	-7.1038	0.00184032
				ENSGALG00000027374	KLF9	1.5106	0.00126759	ENSGALG00000016470	KCNS3	-1.63	1.95194e-05
				ENSGALG00000027415	GRIN2C	-2.8934	1.85428e-14	ENSGALG00000016478	MATN3	1.7299	1.17689e-28
				ENSGALG00000027416	ROMO1	1.0451	4.2308e-09	ENSGALG00000016480	SDC1	1.0618	2.5902e-09
				ENSGALG00000027420	POPDC3	-8.4676	1.20132e-12	ENSGALG00000016485	RHOB	1.5379	9.07488e-21
				ENSGALG00000027423	SLC26A1	2.8448	6.67231e-12	ENSGALG00000016492	TDRD15	-6.4509	9.58214e-09
				ENSGALG00000027440	COX20	2.7893	0.0447684	ENSGALG00000016507	FNDC4	-1.6636	0.00100395
				ENSGALG00000027462	P3H4	1.136	1.42745e-15	ENSGALG00000016522	PPEF1	-4.9541	2.19053e-21
				ENSGALG00000027471	MFAP5	2.4292	9.91736e-49	ENSGALG00000016537	SCML2	-1.0577	0.0246214
				ENSGALG00000027546	BZFP1	-1.1036	0.0235695	ENSGALG00000016549	CTPS2	-1.3795	1.03071e-05
				ENSGALG00000027587	LRG1	-2.3266	0.00661824	ENSGALG00000016569	FANCB	-2.4271	1.33515e-09
				ENSGALG00000027624	-	-2.3608	2.18004e-05	ENSGALG00000016577	OTOF	-5.1565	3.27807e-07
				ENSGALG00000027630	NPR2	-1.0288	0.00529846	ENSGALG00000016582	PBK	-1.8434	3.48548e-09
				ENSGALG00000027702	SCN11A	-6.4496	1.79754e-06	ENSGALG00000016583	ESCO2	-2.2389	2.00083e-07
				ENSGALG00000027707	ESM1	1.8386	1.39523e-05	ENSGALG00000016628	NLGN4X	1.3418	3.25704e-14
				ENSGALG00000027712	SLAMF8	-2.9386	0.0317355	ENSGALG00000016648	ARSD	-1.546	0.00683938
				ENSGALG00000027772	NANOG	-15.1789	3.33703e-15	ENSGALG00000016649	MTMR9	-1.283	2.98686e-06
				ENSGALG00000027777	CNN2	1.5658	2.17438e-15	ENSGALG00000016654	ARSE	-2.5626	0.00380383
				ENSGALG00000027778	-	-1.5271	3.80115e-06	ENSGALG00000016655	GYG2	-2.052	0.00816334
				ENSGALG00000027793	SCN9A	-2.4227	1.88862e-05	ENSGALG00000016662	GATA4	-1.2836	4.92642e-10
				ENSGALG00000027871	MAD2L1BP	-1.7785	3.62608e-05	ENSGALG00000016664	NEIL2	-6.1996	1.17785e-32
				ENSGALG00000027874	CHAC1	-1.4261	0.00487636	ENSGALG00000016665	FDFT1	-1.4096	0.00158914
				ENSGALG00000027887	C1QTNF3	1.1704	0.0182466	ENSGALG00000016669	AvBD2	-5.8207	0.0475124
				ENSGALG00000027908	CYP2U1	-1.3129	0.000185202	ENSGALG00000016670	AvBD3	-4.7004	0.00247407
				ENSGALG00000027965	OPRL1	-2.6607	1.93768e-05	ENSGALG00000016676	MCM3	-1.2253	0.000107562
				ENSGALG00000027986	NIPAL1	-2.0704	0.0150159	ENSGALG00000016680	TFAP2B	-11.4649	1.7387e-08
				ENSGALG00000027991	TTLL4	-1.5076	9.37335e-08	ENSGALG00000016685	ASMT	-3.9274	0.0095009
				ENSGALG00000028005	GADD45G	-2.0055	7.15455e-09	ENSGALG00000016686	AKAP17A	-1.1229	0.000137248
				ENSGALG00000028047	RHOV	-12.2188	8.18526e-09	ENSGALG00000016689	ASMTL	-1.3727	2.22525e-06
				ENSGALG00000028115	SFN	1.8707	4.71333e-09	ENSGALG00000016692	CENPQ	-1.957	2.63116e-09
				ENSGALG00000028186	RERG	1.289	7.19353e-11	ENSGALG00000016698	SHOX	-8.2605	0.029651
[truncated: 891 more rows]

## Sheet: L-Group
SWF vs SYF				SWF vs F5				SWF vs F2				SYF vs F5				SYF vs F2				F5 vs F2
[truncated: 1,674 more rows]
