# Supplementary material for: Dynamic Expression Profile of Follicles at Different Stages in High- and Low-Production Laying Hens
Source: Genes (Basel). 2023 Dec 26;15(1):40. doi: 10.3390/genes15010040 (PMC10815237; doi:10.3390/genes15010040)
Supplement: Supplementary file 1 [file genes-15-00040-s001.zip › Table S3. List of DEGs and functional enrichment analysis results for DEGs at stage of SWF.xlsx]

## Sheet: Enrichment_GO
List of DEGs and functional enrichment analysis results for DEGs at stage of SWF
Gene Ontology Term	ID		Input number	Background number	P-Value	Corrected P-Value	up count	up gene	down count	down gene
neuropeptide signaling pathway	GO:0007218	biological_process	4	81	0.000252867	0.0355698	3	PENK;GAL;NPY4R	1	OPRK1
phosphatidylcholine metabolic process	GO:0046470	biological_process	2	7	0.000452738	0.0355698	1	LCAT	1	ABHD3
immune response	GO:0006955	biological_process	4	98	0.000506671	0.0355698	4	BLB1;BLB3;XCR1;MHCIY	0
antigen processing and presentation	GO:0019882	biological_process	2	16	0.00188407	0.0579038	2	BLB1;BLB3	0
response to bacterium	GO:0009617	biological_process	3	65	0.0019014	0.0579038	3	B3GALT5;PENK;UPK1B	0
positive regulation of transcription by RNA polymerase II	GO:0045944	biological_process	9	779	0.00209259	0.0579038	5	TLX1;GAL;PITX1;PAX9;BARL	4	MEOX1;TBX19;TBX18;CDK9
neuromuscular synaptic transmission	GO:0007274	biological_process	2	17	0.00210082	0.0579038	1	RIMBP2	1	CHAT
pituitary gland development	GO:0021983	biological_process	2	18	0.0023288	0.0596032	1	PITX1	1	TBX19
sensory perception of pain	GO:0019233	biological_process	2	19	0.00256794	0.0596032	1	PENK	1	OPRK1
iron ion homeostasis	GO:0055072	biological_process	2	20	0.00281815	0.0621402	1	TF	1	HEPHL1
cell fate specification	GO:0001708	biological_process	2	26	0.00454747	0.0802174	1	EGF	2	TBX18;TBX19
epidermal growth factor receptor signaling pathway	GO:0007173	biological_process	2	31	0.00627854	0.0954771	0		1	FAM83A
chemokine-mediated signaling pathway	GO:0070098	biological_process	2	32	0.00665545	0.0978351	2	XCR1;CCLL4	0
chemical synaptic transmission	GO:0007268	biological_process	3	107	0.00734906	0.099417	3	GABRE;PENK;HRH2	0
somitogenesis	GO:0001756	biological_process	2	34	0.00743937	0.099417	0		2	TBX18;TBX19
cell-cell signaling	GO:0007267	biological_process	2	41	0.0104912	0.121753	1	GJB2	1	GJB6
proteolysis	GO:0006508	biological_process	4	258	0.0148409	0.132761	3	TF;CTSG;TMPRSS15	1	PRCP
cholesterol homeostasis	GO:0042632	biological_process	2	54	0.0173614	0.132761	2	LCAT;BARL	0
locomotory behavior	GO:0007626	biological_process	2	59	0.0203939	0.132761	1	PENK	1	OPRK1
meiotic telomere clustering	GO:0045141	biological_process	1	5	0.0213874	0.132761	0		1	SPO11
G protein-coupled receptor internalization	GO:0002031	biological_process	1	5	0.0213874	0.132761	0		1	ARR3
cellular response to follicle-stimulating hormone stimulus	GO:0071372	biological_process	1	5	0.0213874	0.132761	1	EPHA8	0
medium-chain fatty acid biosynthetic process	GO:0051792	biological_process	1	5	0.0213874	0.132761	0		1	ABHD3
sclerotome development	GO:0061056	biological_process	1	5	0.0213874	0.132761	0		1	MEOX1
negative regulation of cholesterol efflux	GO:0090370	biological_process	1	5	0.0213874	0.132761	1	EGF	0
eye photoreceptor cell development	GO:0042462	biological_process	1	5	0.0213874	0.132761	0		1	TULP1
angiogenesis involved in wound healing	GO:0060055	biological_process	1	5	0.0213874	0.132761	0		1	PRCP
substrate-dependent cell migration	GO:0006929	biological_process	1	5	0.0213874	0.132761	1	EPHA8	0
negative regulation of ATPase activity	GO:0032780	biological_process	1	5	0.0213874	0.132761	1	TF	0
protein targeting to mitochondrion	GO:0006626	biological_process	1	5	0.0213874	0.132761	1	GDAP1	0
regulation of DNA repair	GO:0006282	biological_process	1	5	0.0213874	0.132761	0		1	CDK9
positive regulation of protein localization to early endosome	GO:1902966	biological_process	1	6	0.0249077	0.132761	1	EGF	0
regulation of receptor signaling pathway via JAK-STAT	GO:0046425	biological_process	1	6	0.0249077	0.132761	1	EGF	0
opioid receptor signaling pathway	GO:0038003	biological_process	1	6	0.0249077	0.132761	0		1	OPRK1
synaptic transmission, glycinergic	GO:0060012	biological_process	1	6	0.0249077	0.132761	1	SLC6A5	0
regulation of calcium ion import	GO:0090279	biological_process	1	6	0.0249077	0.132761	1	EGF	0
antibacterial humoral response	GO:0019731	biological_process	1	6	0.0249077	0.132761	1	TF	0
very-low-density lipoprotein particle remodeling	GO:0034372	biological_process	1	6	0.0249077	0.132761	1	LCAT	0
negative regulation of mRNA polyadenylation	GO:1900364	biological_process	1	6	0.0249077	0.132761	0		1	CDK9
cAMP-mediated signaling	GO:0019933	biological_process	1	6	0.0249077	0.132761	1	GAL	0
phosphatidylcholine biosynthetic process	GO:0006656	biological_process	1	6	0.0249077	0.132761	1	LCAT	0
eosinophil chemotaxis	GO:0048245	biological_process	1	6	0.0249077	0.132761	1	CCLL4	0
phagocytosis, recognition	GO:0006910	biological_process	1	6	0.0249077	0.132761	0		1	TULP1
protein glycosylation	GO:0006486	biological_process	2	66	0.0249801	0.132761	1	B3GALT5	1	B3GAT2
marginal zone B cell differentiation	GO:0002315	biological_process	1	7	0.0284155	0.132761	1	MFNG	0
peptidyl-arginine ADP-ribosylation	GO:0018120	biological_process	1	7	0.0284155	0.132761	1	AT2	0
killing of cells of other organism	GO:0031640	biological_process	1	7	0.0284155	0.132761	1	TF	0
poly-N-acetyllactosamine biosynthetic process	GO:0030311	biological_process	1	7	0.0284155	0.132761	1	B3GALT5	0
protein kinase A signaling	GO:0010737	biological_process	1	7	0.0284155	0.132761	1	GAL	0
innate immune response in mucosa	GO:0002227	biological_process	1	7	0.0284155	0.132761	1	TF	0
synaptonemal complex assembly	GO:0007130	biological_process	1	7	0.0284155	0.132761	0		1	SPO11
positive regulation of toll-like receptor 4 signaling pathway	GO:0034145	biological_process	1	7	0.0284155	0.132761	1	TF	0
sodium ion transmembrane transport	GO:0035725	biological_process	2	73	0.0299438	0.132761	2	SCN3A;SLC6A5	0
morphogenesis of embryonic epithelium	GO:0016331	biological_process	1	8	0.0319109	0.132761	0		1	TBX18
phosphorylation of RNA polymerase II C-terminal domain	GO:0070816	biological_process	1	8	0.0319109	0.132761	0		1	CDK9
negative regulation of systemic arterial blood pressure	GO:0003085	biological_process	1	8	0.0319109	0.132761	0		1	PRCP
chondroitin sulfate proteoglycan biosynthetic process	GO:0050650	biological_process	1	8	0.0319109	0.132761	0		1	B3GAT2
neuron remodeling	GO:0016322	biological_process	1	8	0.0319109	0.132761	1	EPHA8	0
startle response	GO:0001964	biological_process	1	8	0.0319109	0.132761	1	PENK	0
DNA catabolic process, endonucleolytic	GO:0000737	biological_process	1	8	0.0319109	0.132761	0		1	SPO11
epithelial cell proliferation	GO:0050673	biological_process	1	8	0.0319109	0.132761	0		1	COL8A1
regulation of innate immune response	GO:0045088	biological_process	1	9	0.0353938	0.134036	1	TREM2	0
positive regulation of ubiquitin-dependent protein catabolic process	GO:2000060	biological_process	1	9	0.0353938	0.134036	1	EGF	0
positive regulation of osteoblast proliferation	GO:0033690	biological_process	1	9	0.0353938	0.134036	1	TF	0
high-density lipoprotein particle remodeling	GO:0034375	biological_process	1	9	0.0353938	0.134036	1	LCAT	0
reverse cholesterol transport	GO:0043691	biological_process	1	9	0.0353938	0.134036	1	LCAT	0
regulation of cell adhesion mediated by integrin	GO:0033628	biological_process	1	9	0.0353938	0.134036	1	EPHA8	0
kinetochore assembly	GO:0051382	biological_process	1	10	0.0388643	0.135248	0		1	CENPA
iron ion transport	GO:0006826	biological_process	1	10	0.0388643	0.135248	0		1	HEPHL1
synaptic transmission, GABAergic	GO:0051932	biological_process	1	10	0.0388643	0.135248	1	GABRE	0
peptidyl-tyrosine phosphorylation	GO:0018108	biological_process	2	86	0.0400921	0.135248	2	EGF;EPHA8	0
male meiosis I	GO:0007141	biological_process	1	11	0.0423225	0.135248	0		1	SPO11
animal organ development	GO:0048513	biological_process	1	11	0.0423225	0.135248	1	TLX1	0
detection of light stimulus involved in visual perception	GO:0050908	biological_process	1	11	0.0423225	0.135248	0		1	TULP1
ion transport	GO:0006811	biological_process	1	11	0.0423225	0.135248	1	TF	0
cellular response to cytokine stimulus	GO:0071345	biological_process	1	12	0.0457684	0.137818	0		1	CDK9
positive regulation of epidermal growth factor-activated receptor activity	GO:0045741	biological_process	1	12	0.0457684	0.137818	1	EGF	0
mitochondrial fusion	GO:0008053	biological_process	1	12	0.0457684	0.137818	1	GDAP1	0
negative regulation of cell cycle arrest	GO:0071157	biological_process	1	12	0.0457684	0.137818	0		1	CDK9
epithelial cell morphogenesis	GO:0003382	biological_process	1	12	0.0457684	0.137818	1	HRH2	0
somite development	GO:0061053	biological_process	1	12	0.0457684	0.137818	0		1	MEOX1
regulation of Notch signaling pathway	GO:0008593	biological_process	1	12	0.0457684	0.137818	1	MFNG	0
mitochondrial fission	GO:0000266	biological_process	1	13	0.049202	0.137818	1	GDAP1	0
positive regulation of peptidyl-threonine phosphorylation	GO:0010800	biological_process	1	13	0.049202	0.137818	1	EGF	0
cellular lipid metabolic process	GO:0044255	biological_process	1	13	0.049202	0.137818	0		1	ABHD3
membrane depolarization during action potential	GO:0086010	biological_process	1	13	0.049202	0.137818	1	SCN3A	0
synapse	GO:0045202	cellular_component	6	232	0.000220834	0.0355698	4	SLC6A5;RIMBP2;GABRE;HRH2	2	ARR3;CHAT
MHC class II protein complex	GO:0042613	cellular_component	2	8	0.0005646	0.0355698	2	BLB1;BLB3	0
basal part of cell	GO:0045178	cellular_component	2	10	0.000824214	0.0454348	1	CLDN11	1	PRCP
integral component of membrane	GO:0016021	cellular_component	19	2565	0.00180415	0.0579038	15	GJB2;B3GALT5;CLDN11;USMG5;SLC6A5;NPY4R;TREM2;XCR1;IGSF1;RNF182;BLB3;MHCIY;TMPRSS15;EGF;PROCR	2	HEPHL1;COX20
connexin complex	GO:0005922	cellular_component	2	16	0.00188407	0.0579038	1	GJB2	1	GJB6
integral component of plasma membrane	GO:0005887	cellular_component	8	646	0.00244515	0.0596032	5	SLC38A4;EPHA8;UPK1B;HRH2;GABRE	3	OPRK1;FAM26F;GPR35
axon terminus	GO:0043679	cellular_component	2	24	0.00392812	0.0753175	1	PENK	1	TULP1
photoreceptor inner segment	GO:0001917	cellular_component	2	25	0.0042325	0.0777722	0		2	TULP1;ARR3
extracellular space	GO:0005615	cellular_component	8	731	0.00510888	0.0850786	7	COL10A1;PLA1A;GAL;MHCIY;TF;PROCR;CCLL4	1	COL8A1
neuron projection	GO:0043005	cellular_component	4	193	0.0056078	0.0883229	3	GABRE;EPHA8;EPHA8	2	OPRK1;CHAT
collagen trimer	GO:0005581	cellular_component	2	34	0.00743937	0.099417	1	COL10A1	1	COL8A1
extracellular region	GO:0005576	cellular_component	4	226	0.00957448	0.120639	3	COL10A1;GAL;LCAT	1	TULP1
photoreceptor outer segment	GO:0001750	cellular_component	2	41	0.0104912	0.121753	0		2	TULP1;ARR3
nuclear pericentric heterochromatin	GO:0031618	cellular_component	1	6	0.0249077	0.132761	0		1	CENPA
cyclin/CDK positive transcription elongation factor complex	GO:0008024	cellular_component	1	7	0.0284155	0.132761	0		1	CDK9
high-density lipoprotein particle	GO:0034364	cellular_component	1	7	0.0284155	0.132761	1	LCAT	0
messenger ribonucleoprotein complex	GO:1990124	cellular_component	1	8	0.0319109	0.132761	1	PKP1	0
specific granule	GO:0042581	cellular_component	1	8	0.0319109	0.132761	1	TF	0
Golgi membrane	GO:0000139	cellular_component	3	190	0.0325091	0.133986	2	B3GALT5;MFNG	1	B3GAT2
condensed nuclear chromosome kinetochore	GO:0000778	cellular_component	1	9	0.0353938	0.134036	0		1	CENPA
dynactin complex	GO:0005869	cellular_component	1	11	0.0423225	0.135248	0		1	ACTG2
acrosomal membrane	GO:0002080	cellular_component	1	11	0.0423225	0.135248	1	PLA1A	0
desmosome	GO:0030057	cellular_component	1	11	0.0423225	0.135248	1	PKP1	0
integral component of mitochondrial outer membrane	GO:0031307	cellular_component	1	13	0.049202	0.137818	1	GDAP1	0
phospholipase A1 activity	GO:0008970	molecular_function	2	6	0.000352955	0.0355698	1	PLA1A	1	ABHD3
DNA-binding transcription activator activity, RNA polymerase II-specific	GO:0001228	molecular_function	6	319	0.00113679	0.0557028	3	TLX1;PITX1;PAX9	3	TBX18;TBX19;MEOX1
gap junction channel activity	GO:0005243	molecular_function	2	16	0.00188407	0.0579038	1	GJB2	1	GJB6
acetylglucosaminyltransferase activity	GO:0008375	molecular_function	2	22	0.00335147	0.0703809	2	B3GALT5;MFNG;	0
RNA polymerase II cis-regulatory region sequence-specific DNA binding	GO:0000978	molecular_function	6	409	0.00385546	0.0753175	3	TLX1;BARL;PITX1	3	TBX19;CDK9;MEOX1
cation channel activity	GO:0005261	molecular_function	2	28	0.00520889	0.0850786	1	SCN3A	1	FAM26F
RNA polymerase II activating transcription factor binding	GO:0001102	molecular_function	2	46	0.0129543	0.132761	0		2	TBX18;TBX19
extracellular matrix structural constituent	GO:0005201	molecular_function	2	46	0.0129543	0.132761	1	COL10A1	1	COL8A1
DNA binding	GO:0003677	molecular_function	5	403	0.0159227	0.132761	2	PAX9;PITX1	3	HIST1H2B7;SPO11;CENPA
neurotransmitter receptor activity	GO:0030594	molecular_function	2	60	0.0210251	0.132761	2	GABRE;HRH2	0
galanin receptor activity	GO:0004966	molecular_function	1	5	0.0213874	0.132761	1	GAL	0
small molecule binding	GO:0036094	molecular_function	1	5	0.0213874	0.132761	0		1	PTGDS
opsin binding	GO:0002046	molecular_function	1	5	0.0213874	0.132761	0		1	ARR3
peptide YY receptor activity	GO:0001601	molecular_function	1	5	0.0213874	0.132761	1	NPY4R	0
GPI-linked ephrin receptor activity	GO:0005004	molecular_function	1	6	0.0249077	0.132761	1	EPHA8	0
histamine receptor activity	GO:0004969	molecular_function	1	6	0.0249077	0.132761	1	HRH2	0
N-acetyllactosaminide beta-1,3-N-acetylglucosaminyltransferase activity	GO:0008532	molecular_function	1	7	0.0284155	0.132761	1	B3GALT5	0
acylglycerol lipase activity	GO:0047372	molecular_function	1	7	0.0284155	0.132761	0		1	ABHD3
ferroxidase activity	GO:0004322	molecular_function	1	7	0.0284155	0.132761	0		1	HEPHL1
phosphatidylinositol 3-kinase regulatory subunit binding	GO:0036312	molecular_function	1	8	0.0319109	0.132761	0		1	FAM83A
NAD(P)+-protein-arginine ADP-ribosyltransferase activity	GO:0003956	molecular_function	1	8	0.0319109	0.132761	1	AT2	0
lamin binding	GO:0005521	molecular_function	1	8	0.0319109	0.132761	1	PKP1	0
inhibitory extracellular ligand-gated ion channel activity	GO:0005237	molecular_function	1	9	0.0353938	0.134036	1	GABRE	0
benzodiazepine receptor activity	GO:0008503	molecular_function	1	9	0.0353938	0.134036	1	GABRE	0
RNA polymerase II transcription regulatory region sequence-specific DNA binding	GO:0000977	molecular_function	3	197	0.0355607	0.134036	1	PAX9	2	TBX18;TBX19
signaling receptor activity	GO:0038023	molecular_function	2	83	0.0376479	0.135248	2	PROCR;TREM2	0
RNA polymerase II CTD heptapeptide repeat kinase activity	GO:0008353	molecular_function	1	10	0.0388643	0.135248	0		1	CDK9
Ras guanyl-nucleotide exchange factor activity	GO:0005088	molecular_function	1	11	0.0423225	0.135248	1	EGF	0
CCR chemokine receptor binding	GO:0048020	molecular_function	1	11	0.0423225	0.135248	1	CCLL4	0
transferase activity, transferring hexosyl groups	GO:0016758	molecular_function	1	11	0.0423225	0.135248	1	B3GALT5	0
GABA-gated chloride ion channel activity	GO:0022851	molecular_function	1	11	0.0423225	0.135248	1	GABRE	0
HMG box domain binding	GO:0071837	molecular_function	1	11	0.0423225	0.135248	0		1	MEOX1
lipase activity	GO:0016298	molecular_function	1	11	0.0423225	0.135248	1	PLA1A	0
serine-type peptidase activity	GO:0008236	molecular_function	1	11	0.0423225	0.135248	0		1	PRCP
transmembrane-ephrin receptor activity	GO:0005005	molecular_function	1	12	0.0457684	0.137818	1	EPHA8	0
transcription coactivator binding	GO:0001223	molecular_function	1	13	0.049202	0.137818	0		1	CDK9
acetylgalactosaminyltransferase activity	GO:0008376	molecular_function	1	13	0.049202	0.137818	1	B3GALT5	0
oxidoreductase activity	GO:0016491	molecular_function	2	97	0.0495442	0.137818	0		2	PRCP;HEPHL1

## Sheet: Enrichment_KEGG
Pathway	ID	Input number	Background number	P-Value	Corrected P-Value	Rich factor	up count	up gene	down count	down gene
Neuroactive ligand-receptor interaction	gga04080	8	333	3.17938e-05	0.0140211	0.024024	6	NPY4R;PENK;CTSG;GAL;HRH2;GABRE	2	OPRK1;GPR35
Intestinal immune network for IgA production	gga04672	2	36	0.00826291	0.107175	0.0555556	2	BLB1;BLB3
Cell adhesion molecules (CAMs)	gga04514	3	122	0.0104119	0.121753	0.0245902	3	BLB1;CLDN11;BLB3
Phagosome	gga04145	3	132	0.0128078	0.132761	0.0227273	3	TUBA1C;BLB1;BLB3
Tight junction	gga04530	3	156	0.0197493	0.132761	0.0192308	3	TUBA1C;MYH1A;CLDN11
Gap junction	gga04540	2	84	0.0384561	0.135248	0.0238095	2	TUBA1C;EGF
Glycerophospholipid metabolism	gga00564	2	94	0.0468924	0.137818	0.0212766	1	LCAT	1	CHAT
Glycosphingolipid biosynthesis - globo and isoglobo series	gga00603	1	13	0.049202	0.137818	0.0769231	1	B3GALT5
