# Supplementary material for: Dynamic Expression Profile of Follicles at Different Stages in High- and Low-Production Laying Hens
Source: Genes (Basel). 2023 Dec 26;15(1):40. doi: 10.3390/genes15010040 (PMC10815237; doi:10.3390/genes15010040)
Supplement: Supplementary file 1 [file genes-15-00040-s001.zip › Table S4. List of DEGs and functional enrichment analysis results for DEGs at stage of SYF.xlsx]

## Sheet: Enrichment_GO
List of DEGs and functional enrichment analysis results for DEGs at stage of SYF
Gene Ontology Term	ID		Input number	Background number	P-Value	Corrected P-Value	up count	up gene	down count	down gene
regulation of transcription by RNA polymerase II	GO:0006357	biological_process	16	396	2.84398e-07	0.000124708	2	HOXA11;PITX1	14	PHF14;VSX1;SIM1;DDIT3;NANOG;ZBTB16;JUND;MSX1;SOX8;FOXL2;SCX;FOSL2;BSX;MNX1
positive regulation of the force of heart contraction	GO:0098735	biological_process	3	5	2.8626e-05	0.00594905	1	SLC9A1	2	RYR2;MYL2
negative regulation of transcription by RNA polymerase II	GO:0000122	biological_process	15	520	3.39171e-05	0.00594905	1	FRK	14	PHF14;DDIT3;ZBTB16;NR0B1;BHLHE40;LMCD1;NR4A2;SOX8;VDR;FOXL2;TBX19;EDN1;MSX1;NKX6-2
face morphogenesis	GO:0060325	biological_process	4	25	8.53004e-05	0.00965437	1	STRA6	3	SCX;PLEKHA1;MSX1
positive regulation of cytosolic calcium ion concentration	GO:0007204	biological_process	5	53	0.000108221	0.0105456	2	XCR1;AGTR1	3	CCKBR;CMKLR1;CXCR4
positive regulation of chondrocyte differentiation	GO:0032332	biological_process	3	17	0.000542327	0.0365862	1	HOXA11	2	ZBTB16;GDF5
calcium-mediated signaling	GO:0019722	biological_process	4	47	0.000780866	0.0456546	1	XCR1	3	EDN1;KSR2;CXCR4
transmembrane transport	GO:0055085	biological_process	7	189	0.00113649	0.0550835	1	SV2B	6	SLC16A6;ABCB5;OCA2;SLC18A3;SLC6A12;SLC6A17
ovarian follicle development	GO:0001541	biological_process	3	23	0.00119337	0.0550835	0		3	CEBPB;SPO11;FOXL2
positive regulation of hormone secretion	GO:0046887	biological_process	2	5	0.00134032	0.0559742	0		2	EDN1;NMB
cellular response to epinephrine stimulus	GO:0071872	biological_process	2	5	0.00134032	0.0559742	1	SLC9A1	1	RYR2
response to hypoxia	GO:0001666	biological_process	4	57	0.00153105	0.0563103	0		4	EDN1;NR4A2;RYR2CXCR4
immune response	GO:0006955	biological_process	5	98	0.00154099	0.0563103	2	XCR1;BLB3	3	PGR2/3;IL8L2;CXCR4
bile acid biosynthetic process	GO:0006699	biological_process	2	6	0.00177755	0.0604126	0		2	AKR1D1;BAAT
embryonic hindlimb morphogenesis	GO:0035116	biological_process	3	28	0.00200261	0.0604126	1	PITX1	2	MSX1;ZBTB16
positive regulation of transcription by RNA polymerase II	GO:0045944	biological_process	15	779	0.00217094	0.0604126	2	SLC9A1;PITX1	13	VDR;BSX;NR4A2;SP1;TBX19;PLAC8L1;SOX8;FOXL2;SCX;FOSL2;EDN1;MSX1;NKX6-2
regulation of vasoconstriction	GO:0019229	biological_process	2	7	0.00227322	0.0604126	1	AGTR1	1	EDN1
3'-UTR-mediated mRNA stabilization	GO:0070935	biological_process	2	7	0.00227322	0.0604126	0		2	HNRNPA0;DAZL
positive regulation of transcription from RNA polymerase II promoter in response to endoplasmic reticulum stress	GO:1990440	biological_process	2	7	0.00227322	0.0604126	0		2	CEBPB;DDIT3
neuron maturation	GO:0042551	biological_process	2	8	0.00282638	0.0640299	0		2	NR4A2;VSX1
Leydig cell differentiation	GO:0033327	biological_process	2	8	0.00282638	0.0640299	0		2	NR0B1;PLEKHA1
androgen metabolic process	GO:0008209	biological_process	2	8	0.00282638	0.0640299	0		2	AKR1D1;PLEKHA1
forelimb morphogenesis	GO:0035136	biological_process	2	8	0.00282638	0.0640299	0		2	ZBTB16;GDF5
positive regulation of keratinocyte differentiation	GO:0045618	biological_process	2	8	0.00282638	0.0640299	0		2	PRKCH;VDR
positive regulation of fat cell differentiation	GO:0045600	biological_process	3	32	0.0028474	0.0640299	0		3	CEBPB;CMKLR1;ZBTB16
steroid metabolic process	GO:0008202	biological_process	2	9	0.00343605	0.071748	0		2	CYP3A4;AKR1D1
positive regulation of calcineurin-NFAT signaling cascade	GO:0070886	biological_process	2	9	0.00343605	0.071748	1	SLC9A1	1	LMCD1
positive regulation of heart rate	GO:0010460	biological_process	2	10	0.0041013	0.0799298	0		2	EDN1;RYR2
spermatogenesis	GO:0007283	biological_process	5	125	0.00422898	0.0806263	1	HOXA11	4	SOX8;NR0B1;PLEKHA1;DAZL
anterior/posterior pattern specification	GO:0009952	biological_process	4	78	0.00449781	0.0839271	1	HOXA11	3	BHLHE40;MSX1;ZBTB16
cartilage development	GO:0051216	biological_process	3	39	0.00479118	0.0845638	1	PITX1	2	EDN1;ZBTB16
endocrine pancreas development	GO:0031018	biological_process	2	11	0.0048212	0.0845638	0		2	MNX1;NKX6-2
chemotaxis	GO:0006935	biological_process	3	41	0.0054623	0.0925783	1	XCR1	2	CMKLR1;CXCR4
response to stimulus	GO:0050896	biological_process	2	12	0.00559481	0.0925783	0		2	VSX1;GUCA1B
dendrite self-avoidance	GO:0070593	biological_process	2	12	0.00559481	0.0925783	1	NFASC	1	CNTN6
monocarboxylic acid transport	GO:0015718	biological_process	2	13	0.00642124	0.095448	0		2	SLC16A3;SLC16A6
response to muscle stretch	GO:0035994	biological_process	2	13	0.00642124	0.095448	1	SLC9A1	1	RYR2
negative regulation of signal transduction	GO:0009968	biological_process	2	13	0.00642124	0.095448	0		2	CISH;SOCS3
middle ear morphogenesis	GO:0042474	biological_process	2	13	0.00642124	0.095448	0		2	EDN1;MSX1
kidney development	GO:0001822	biological_process	3	44	0.00656999	0.0960313	1	STRA6	2	SIM1;UPK3A
brain development	GO:0007420	biological_process	4	89	0.00700944	0.0984882	1	FABP7	3	CXCR4;SLC6A17;BSX
neural crest cell development	GO:0014032	biological_process	2	14	0.00729958	0.0984882	0		2	EDN1;SOX8
oogenesis	GO:0048477	biological_process	2	14	0.00729958	0.0984882	0		2	SPO11;DAZL
protein kinase C-activating G protein-coupled receptor signaling pathway	GO:0007205	biological_process	2	15	0.00822895	0.101645	0		2	EDN1;CISH
regulation of cell population proliferation	GO:0042127	biological_process	4	97	0.00932512	0.107607	1	FRK	3	HCK;JUND;TBX19
fat cell differentiation	GO:0045444	biological_process	3	51	0.00964314	0.108169	0		3	NR4A2;CEBPB;SOX8
regulation of phosphatidylinositol 3-kinase activity	GO:0043551	biological_process	2	17	0.0102372	0.108169	0		2	CISH;SOCS3
neuromuscular synaptic transmission	GO:0007274	biological_process	2	17	0.0102372	0.108169	1	RIMBP2	1	CHAT
adrenal gland development	GO:0030325	biological_process	2	17	0.0102372	0.108169	1	STRA6	1	NR0B1
positive regulation of cold-induced thermogenesis	GO:0120162	biological_process	3	53	0.0106505	0.111196	0		3	CEBPB;CMKLR1;OXTR
pituitary gland development	GO:0021983	biological_process	2	18	0.0113145	0.112759	1	PITX1	1	TBX19
developmental growth	GO:0048589	biological_process	2	18	0.0113145	0.112759	2	STRA6;HOXA11	0
single fertilization	GO:0007338	biological_process	2	18	0.0113145	0.112759	1	HOXA11	1	FOXL2
BMP signaling pathway	GO:0030509	biological_process	3	55	0.0117166	0.114172	0		3	MSX1;SCX;GDF5
post-embryonic development	GO:0009791	biological_process	3	55	0.0117166	0.114172	0		3	NR4A2;MYL2;PLEKHA1
intrinsic apoptotic signaling pathway in response to endoplasmic reticulum stress	GO:0070059	biological_process	2	19	0.0124393	0.119882	0		2	CEBPB;DDIT3
regulation of growth	GO:0040008	biological_process	2	20	0.0136108	0.128351	0		2	CISH;SOCS3
intracellular receptor signaling pathway	GO:0030522	biological_process	2	22	0.0160908	0.146996	0		2	NR4A2;NR0B1
cell morphogenesis	GO:0000902	biological_process	3	64	0.0172535	0.154119	0		3	MSX1;VDR;UPK3A
G protein-coupled receptor signaling pathway	GO:0007186	biological_process	6	249	0.0181373	0.15659	2	XCR1;AGTR1	4	OPN4-1;OXTR;NPFFR1;CXCR4
release of sequestered calcium ion into cytosol	GO:0051209	biological_process	2	24	0.018748	0.15659	1	XCR1	1	RYR2
positive regulation of inflammatory response	GO:0050729	biological_process	2	24	0.018748	0.15659	0		2	CEBPB;IL8L2
base-excision repair	GO:0006284	biological_process	2	24	0.018748	0.15659	0		2	HMGA2;NEIL2
inflammatory response	GO:0006954	biological_process	4	122	0.0195758	0.160448	1	AGTR1	3	HNRNPA0;CMKLR1;IL8L2
positive regulation of apoptotic process	GO:0043065	biological_process	4	125	0.0211366	0.168455	0		4	TNFRSF10B;FOXL2;ZBTB16;DAPK2
embryonic forelimb morphogenesis	GO:0035115	biological_process	2	26	0.0215761	0.168455	1	HOXA11	1	MSX1
phosphatidylinositol 3-kinase signaling	GO:0014065	biological_process	2	26	0.0215761	0.168455	0		2	EDN1;PLEKHA1
positive regulation of BMP signaling pathway	GO:0030513	biological_process	2	26	0.0215761	0.168455	0		2	MSX1;GDF5
mesoderm formation	GO:0001707	biological_process	2	26	0.0215761	0.168455	0		2	TBX19;SCX
B cell receptor signaling pathway	GO:0050853	biological_process	2	27	0.0230523	0.177341	1	CD38	1	PLEKHA1
cell differentiation	GO:0030154	biological_process	6	266	0.0239951	0.181067	1	FRK	5	BHLHE40;FOXL2;HCK;NKX6-2;FGF23
negative regulation of apoptotic process	GO:0043066	biological_process	5	196	0.0243456	0.181067	1	CD38	4	MSX1;SOX8;SCX;SOCS3
neurogenesis	GO:0022008	biological_process	2	28	0.0245689	0.181067	1	FABP7	1	CXCR4
peptidyl-tyrosine autophosphorylation	GO:0038083	biological_process	2	28	0.0245689	0.181067	1	FRK	1	HCK
phospholipase C-activating G protein-coupled receptor signaling pathway	GO:0007200	biological_process	2	29	0.0261252	0.187802	0		2	CCKBR;CMKLR1
hemopoiesis	GO:0030097	biological_process	2	30	0.0277204	0.192943	0		2	ZBTB16;IL8L2
dorsal/ventral pattern formation	GO:0009953	biological_process	2	30	0.0277204	0.192943	1	HOXA11	1	EDN1
Ras protein signal transduction	GO:0007265	biological_process	2	32	0.0310248	0.197495	0		2	RASSF1;KSR2
chemokine-mediated signaling pathway	GO:0070098	biological_process	2	32	0.0310248	0.197495	1	XCR1	1	IL8L2
neuropeptide signaling pathway	GO:0007218	biological_process	3	81	0.0310721	0.197495	1	NPY4R	2	NMB;NPFFR1
positive regulation of catalytic activity	GO:0043085	biological_process	2	33	0.0327326	0.197495	0		2	NR4A2;NOXO1
transport	GO:0006810	biological_process	2	33	0.0327326	0.197495	0		2	SLC6A12;SLC6A17
neutrophil chemotaxis	GO:0030593	biological_process	2	34	0.0344764	0.197495	0		2	IL8L2;CSF3R
visual perception	GO:0007601	biological_process	3	85	0.0349618	0.197495	0		3	GUCA1B;VSX1;OPN4-1
positive regulation of transcription, DNA-templated	GO:0045893	biological_process	5	222	0.0381328	0.197495	2	CD38;HOXA11	3	FOXL2;ZBTB16;FGF23
spermatid development	GO:0007286	biological_process	2	37	0.0399174	0.197495	0		2	SPO11;OCA2
anatomical structure morphogenesis	GO:0009653	biological_process	2	38	0.0417987	0.197495	1	PITX1	1	FOXL2
skeletal muscle cell differentiation	GO:0035914	biological_process	2	39	0.0437127	0.197495	0		2	SOX8;SCX
cell cycle arrest	GO:0007050	biological_process	2	39	0.0437127	0.197495	1	BRINP1	1	RASSF1
positive regulation of gene expression	GO:0010628	biological_process	4	162	0.0466653	0.197495	0		4	CEBPB;HMGA2;FGF23;IL8L2
eye photoreceptor cell development	GO:0042462	biological_process	1	5	0.0477324	0.197495	0		1	TULP1
endoderm formation	GO:0001706	biological_process	1	5	0.0477324	0.197495	0		1	DUSP5
positive regulation of gastrulation	GO:2000543	biological_process	1	5	0.0477324	0.197495	0		1	SCX
heart valve development	GO:0003170	biological_process	1	5	0.0477324	0.197495	0		1	SOX8
alpha-beta T cell differentiation	GO:0046632	biological_process	1	5	0.0477324	0.197495	0		1	PRR7
paranodal junction assembly	GO:0030913	biological_process	1	5	0.0477324	0.197495	1	NFASC	0
meiotic telomere clustering	GO:0045141	biological_process	1	5	0.0477324	0.197495	0		1	SPO11
cellular response to gonadotropin stimulus	GO:0071371	biological_process	1	5	0.0477324	0.197495	1	SLC5A5	0
complement receptor mediated signaling pathway	GO:0002430	biological_process	1	5	0.0477324	0.197495	0		1	CMKLR1
neutrophil migration	GO:1990266	biological_process	1	5	0.0477324	0.197495	0		1	DAPK2
negative regulation of mesenchymal cell apoptotic process	GO:2001054	biological_process	1	5	0.0477324	0.197495	0		1	GDF5
positive regulation of luteinizing hormone secretion	GO:0033686	biological_process	1	5	0.0477324	0.197495	0		1	FOXL2
regulation of glucose transmembrane transport	GO:0010827	biological_process	1	5	0.0477324	0.197495	0		1	EDN1
luteinization	GO:0001553	biological_process	1	5	0.0477324	0.197495	0		1	PLEKHA1
central nervous system neuron differentiation	GO:0021953	biological_process	1	5	0.0477324	0.197495	0		1	NR4A2
store-operated calcium entry	GO:0002115	biological_process	1	5	0.0477324	0.197495	0		1	SRL
maternal behavior	GO:0042711	biological_process	1	5	0.0477324	0.197495	1	BRINP1	0
regulation of systemic arterial blood pressure by vasopressin	GO:0001992	biological_process	1	5	0.0477324	0.197495	0		1	OXTR
cellular response to caffeine	GO:0071313	biological_process	1	5	0.0477324	0.197495	0		1	RYR2
positive regulation of acrosome reaction	GO:2000344	biological_process	1	5	0.0477324	0.197495	0		1	ZP3L2
angiogenesis involved in wound healing	GO:0060055	biological_process	1	5	0.0477324	0.197495	0		1	PRCP
mitochondrial respirasome assembly	GO:0097250	biological_process	1	5	0.0477324	0.197495	0		1	HIGD2A
fat pad development	GO:0060613	biological_process	1	5	0.0477324	0.197495	0		1	ARRDC3
sphingomyelin biosynthetic process	GO:0006686	biological_process	1	5	0.0477324	0.197495	0		1	SGMS2
histone H3-K23 acetylation	GO:0043972	biological_process	1	5	0.0477324	0.197495	0		1	PHF14
positive regulation of ossification	GO:0045778	biological_process	1	5	0.0477324	0.197495	0		1	ZBTB16
response to interferon-beta	GO:0035456	biological_process	1	5	0.0477324	0.197495	0		1	IFITM1
ductus arteriosus closure	GO:0097070	biological_process	1	5	0.0477324	0.197495	1	STRA6	0
positive regulation of cell size	GO:0045793	biological_process	1	5	0.0477324	0.197495	0		1	EDN1
cholesterol catabolic process	GO:0006707	biological_process	1	5	0.0477324	0.197495	0		1	AKR1D1
peptide hormone secretion	GO:0030072	biological_process	1	5	0.0477324	0.197495	0		1	EDN1
sclerotome development	GO:0061056	biological_process	1	5	0.0477324	0.197495	0		1	SCX
positive regulation of meiotic nuclear division	GO:0045836	biological_process	1	5	0.0477324	0.197495	0		1	DAZL
cellular response to acidic pH	GO:0071468	biological_process	1	5	0.0477324	0.197495	1	SLC9A1	0
embryonic skeletal joint morphogenesis	GO:0060272	biological_process	1	5	0.0477324	0.197495	1	HOXA11	0
rRNA transcription	GO:0009303	biological_process	1	5	0.0477324	0.197495	0		1	NPM3
clustering of voltage-gated sodium channels	GO:0045162	biological_process	1	5	0.0477324	0.197495	1	NFASC	0
obsolete positive regulation of receptor biosynthetic process	GO:0010870	biological_process	1	5	0.0477324	0.197495	0		1	EDN1
negative regulation of DNA-binding transcription factor activity	GO:0043433	biological_process	2	42	0.0496446	0.197495	0		2	BHLHE40;NR0B1
transcription regulator complex	GO:0005667	cellular_component	8	165	8.80673e-05	0.00965437	2	HOXA11;PITX1	6	SIM1;BSX;NR4A2;JUND;CREM;SCX
plasma membrane	GO:0005886	cellular_component	26	1580	0.000597995	0.0374601	7	CD38;SLC5A5;SLC9A1;RIMBP2;STRA6;NFASC;AGTR1	19	VDR;LVRN;TNFRSF10B;ZP3L2;CNTN6;UPK3A;RYR2;PRR7;CISH;SLC6A12;KSR2;PRKCH;IFITM1;SRL;ARRDC3;TULP1;CD5;CMKLR1;ELMO1
integral component of membrane	GO:0016021	cellular_component	35	2565	0.0018662	0.0604126	9	SLC5A5;BLB3;NPY4R;XCR1;SGCA;SV2B;NFASC;USMG5;AGTR1	26	TNFRSF10B;ZP3L2;CCKBR;UPK3A;PRR7;ABCB5;CXCR4;SLC6A12;IFITM1;ISLR2;GLMP;MFSD5;CSF3R;OCA2;FADS1L2;CYP3A4;CD5;HIGD2A;SLC16A3;PIGR;SLC16A6;SLAMF8;SLC18A3;CMKLR1;MOGS;IFI27L1
nucleus	GO:0005634	cellular_component	32	2478	0.00670802	0.0964415	2	SLC5A5;PITX1	30	VDR;RASSF1;SOX8;MNX1;OTUD7A;CEBPB;SIM1;NANOG;BHLHE40;NR0B1;LMCD1;VSX1;SCX;FOSL2;DUSP5;TBX19;DAPK2;MID1IP1;DAZL;NR4A2;SP1;HNRNPA0;HMGA2;FOXL2;MSX1;IGF2BP1;BSX;NKX6-2;CREM;CCNO
integral component of plasma membrane	GO:0005887	cellular_component	12	646	0.00772097	0.101645	2	SLC9A1;STRA6	10	OPN4-1;TSPAN10;SLC16A3;SEMA6B;NPFFR1;SGMS2;FAM26D;OXTR;SLC16A6;SLC6A17;
cytoplasm	GO:0005737	cellular_component	29	2299	0.0132603	0.126405	4	FABP7;PITX1;SLC9A1;BRINP1	25	VDR;LVRN;NOXO1;HPRTL;SOX8;CHAT;UBASH3A;CEBPB;NR0B1;NPM3;DUSP5;KSR2;DAPK2;DAZL;OTUD7A;DDIT3;SRL;EDN1;ARRDC3;IGF2BP1;ELMO1;PLEKHA1;NEIL2;CCNO;FGF23
phosphatidylinositol 3-kinase complex	GO:0005942	cellular_component	2	22	0.0160908	0.146996	0		2	CISH;SOCS3;
ribonucleoprotein complex	GO:1990904	cellular_component	3	75	0.0256916	0.186211	0		3	IGF2BP1;ESRP1;ELAVL2
transcription repressor complex	GO:0017053	cellular_component	2	33	0.0327326	0.197495	0		2	SP1;ZBTB16;
nuclear chromatin	GO:0000790	cellular_component	4	149	0.0363514	0.197495	0		4	TBX19;CEBPB;JUND;H2A2BL
nucleoplasm	GO:0005654	cellular_component	19	1526	0.0466567	0.197495	3	SLC9A1;FRK;HOXA11	16	UBASH3A;CEBPB;VDR;SP1;HNRNPA0;NEIL2;CENPA;MSX1;ESRP1;FOXL2;PLEKHA1;FOSL2;IGF2BP1;HCK;MNX1;NPM3
RNA polymerase II transcription regulator complex	GO:0090575	cellular_component	2	41	0.0476363	0.197495	0		2	CEBPB;VDR
condensed chromosome, centromeric region	GO:0000779	cellular_component	1	5	0.0477324	0.197495	0		1	CEBPB
paranode region of axon	GO:0033270	cellular_component	1	5	0.0477324	0.197495	1	NFASC	0
CRD-mediated mRNA stability complex	GO:0070937	cellular_component	1	5	0.0477324	0.197495	0		1	IGF2BP1
DNA-binding transcription factor activity, RNA polymerase II-specific	GO:0000981	molecular_function	16	289	4.4374e-09	3.8916e-06	2	PITX1;HOXA11	14	CEBPB;SIM1;VSX1;NANOG;ZBTB16;SP1;JUND;MSX1;SOX8;FOXL2;SCX;FOSL2;BSX;MNX1
DNA-binding transcription activator activity, RNA polymerase II-specific	GO:0001228	molecular_function	12	319	1.80924e-05	0.00528902	1	PITX1	11	CEBPB;DDIT3;NR4A2;SP1;TBX19;JUND;SOX8;FOXL2;SCX;FOSL2;MSX1
RNA polymerase II cis-regulatory region sequence-specific DNA binding	GO:0000978	molecular_function	13	409	4.42686e-05	0.00647059	1	PITX1	12	CEBPB;DDIT3;NANOG;ZBTB16;NR4A2;SP1;TBX19;JUND;FOXL2;FOSL2;BSX;NKX6-2
sequence-specific DNA binding	GO:0043565	molecular_function	8	177	0.000140179	0.0122937	1	PITX1	7	VDR;NANOG;ZBTB16;NR4A2;NR0B1;BSX;NKX6-2
DNA binding	GO:0003677	molecular_function	12	403	0.000157633	0.0125676	2	HOXA11;PITX1	10	OTUD7A;SIM1;H2A2BL;TAF4B;CENPA;SOX8;SPO11;FOXL2;CREM;MNX1
protein heterodimerization activity	GO:0046982	molecular_function	7	181	0.000891965	0.0460149	0		7	SIM1;DDIT3;H2A2BL;NR4A2;CENPA;BHLHE40;TAF4B
oxidoreductase activity	GO:0016491	molecular_function	5	97	0.00147575	0.0563103	0		5	DOHH;FADS1L2;VAT1L;AKR1D1;PRCP
symporter activity	GO:0015293	molecular_function	3	27	0.00181961	0.0604126	1	SLC5A5	2	SLC16A3;SLC6A17
DNA-(apurinic or apyrimidinic site) endonuclease activity	GO:0003906	molecular_function	2	9	0.00343605	0.071748	0		2	HMGA2;NEIL2
nuclear receptor activity	GO:0004879	molecular_function	3	36	0.00388261	0.0773874	0		3	NR4A2;NR0B1;VDR
peptide binding	GO:0042277	molecular_function	3	43	0.00618711	0.095448	0		3	NPFFR1;LVRN;OXTR
monocarboxylic acid transmembrane transporter activity	GO:0008028	molecular_function	2	13	0.00642124	0.095448	0		2	SLC16A3;SLC16A6
growth factor activity	GO:0008083	molecular_function	4	93	0.00811313	0.101645	0		4	IL8L2;FGF23;GDF5;ARTN
1-phosphatidylinositol-3-kinase regulator activity	GO:0046935	molecular_function	2	15	0.00822895	0.101645	0		2	CISHSOCS3
cell-cell adhesion mediator activity	GO:0098632	molecular_function	2	15	0.00822895	0.101645	1	NFASC	1	CNTN6
transcription regulatory region sequence-specific DNA binding	GO:0000976	molecular_function	4	96	0.00901175	0.107607	0		4	HMGA2;SP1;VSX1;NANOG
ubiquitin-like protein ligase binding	GO:0044389	molecular_function	2	16	0.00920846	0.107607	0		2	CEBPB;PRR7
C-C chemokine receptor activity	GO:0016493	molecular_function	2	16	0.00920846	0.107607	1	XCR1	1	CXCR4
C-C chemokine binding	GO:0019957	molecular_function	2	16	0.00920846	0.107607	1	XCR1	1	CXCR4
DNA-binding transcription factor activity	GO:0003700	molecular_function	6	216	0.00971925	0.108169	1	PITX1	5	NANOG;FOXL2;CREM;BSX;NKX6-2
transcription factor binding	GO:0008134	molecular_function	5	155	0.0099873	0.108169	1	FABP7	4	NR0B1;SOX8;DDIT3;JUND
chemokine binding	GO:0019956	molecular_function	2	17	0.0102372	0.108169	1	XCR1	1	CXCR4
RNA polymerase II core promoter sequence-specific DNA binding	GO:0000979	molecular_function	2	18	0.0113145	0.112759	0		2	CEBPB;SOX8
cis-regulatory region sequence-specific DNA binding	GO:0000987	molecular_function	2	21	0.0148282	0.138344	0		2	CEBPB;SOX8
phosphatidylinositol-3,4-bisphosphate binding	GO:0043325	molecular_function	2	23	0.0173976	0.154119	0		2	TTPA;PLEKHA1
RNA polymerase II transcription regulatory region sequence-specific DNA binding	GO:0000977	molecular_function	5	197	0.0248048	0.181282	0		5	NR4A2;MSX1;BHLHE40;SCX;TBX19
non-membrane spanning protein tyrosine kinase activity	GO:0004715	molecular_function	2	34	0.0344764	0.197495	1	FRK	1	HCK
cytokine activity	GO:0005125	molecular_function	3	88	0.0380364	0.197495	0		3	EDN1;IL8L2;GDF5
E-box binding	GO:0070888	molecular_function	2	38	0.0417987	0.197495	0		2	BHLHE40;SCX
repressing transcription factor binding	GO:0070491	molecular_function	2	40	0.0456588	0.197495	0		2	SP1;VDR
DNA-binding transcription repressor activity, RNA polymerase II-specific	GO:0001227	molecular_function	4	161	0.0458198	0.197495	0		4	BHLHE40;MSX1;NKX6-2;ZBTB16
histone acetyltransferase activity (H3-K23 specific)	GO:0043994	molecular_function	1	5	0.0477324	0.197495	0		1	PHF14
CXCR chemokine receptor binding	GO:0045236	molecular_function	1	5	0.0477324	0.197495	0		1	IL8L2
MRF binding	GO:0043426	molecular_function	1	5	0.0477324	0.197495	0		1	BHLHE40
peptide YY receptor activity	GO:0001601	molecular_function	1	5	0.0477324	0.197495	1	NPY4R	0

## Sheet: Enrichment_KEGG
Pathway	ID	Input number	Background number	P-Value	Corrected P-Value	Rich factor	up count	up gene	down count	down gene
Cytokine-cytokine receptor interaction	gga04060	8	202	0.000331553	0.024231	0.039604	2	XCR1;CXCL13L3	6	IL8L2;GDF5;TNFRSF10B;CSF3R;CXCR4;TNFSF4
Calcium signaling pathway	gga04020	7	180	0.000864583	0.0460149	0.0388889	2	CD38;AGTR1	5	CCKBR;OXTR;RYR2;CXCR4;PGR2/3
Neuroactive ligand-receptor interaction	gga04080	9	333	0.00199592	0.0604126	0.027027	2	NPY4R;AGTR1	7	CCKBR;PGR2/3;NPFFR1;NMB;OXTR;EDN1
Intestinal immune network for IgA production	gga04672	3	36	0.00388261	0.0773874	0.0833333	1	BLB3	2	PIGR;CXCR4
Adrenergic signaling in cardiomyocytes	gga04261	5	128	0.00465713	0.0845638	0.0390625	2	AGTR1;SLC9A1	3	RYR2;MYL2;CREM
AGE-RAGE signaling pathway in diabetic complications	gga04933	4	90	0.00727543	0.0984882	0.0444444	1	AGTR1	3	EDN1;SELE;IL8L2
Primary bile acid biosynthesis	gga00120	2	15	0.00822895	0.101645	0.133333			2	AKR1D1;BAAT
Vascular smooth muscle contraction	gga04270	4	117	0.0171372	0.154119	0.034188	1	AGTR1	3	EDN1;PRKCH;ADM
Apelin signaling pathway	gga04371	4	119	0.0180884	0.15659	0.0336134	2	AGTR1;SLC9A1	2	RYR2;MYL2
Cardiac muscle contraction	gga04260	3	66	0.0186503	0.15659	0.0454545	1	SLC9A1	2	RYR2;MYL2
Cell adhesion molecules (CAMs)	gga04514	4	122	0.0195758	0.160448	0.0327869	2	NFASC;BLB3	2	SELE;CD6
Regulation of actin cytoskeleton	gga04810	5	190	0.0217051	0.168455	0.0263158	1	SLC9A1	4	APC2;CXCR4;MYL2;FGF23
Folate biosynthesis	gga00790	2	28	0.0245689	0.181067	0.0714286	2	AKR1B10L2;TH
Influenza A	gga05164	4	135	0.0268801	0.191657	0.0296296	1	BLB3	3	TNFRSF10B;IL8L2;SOCS3
Biosynthesis of unsaturated fatty acids	gga01040	2	30	0.0277204	0.192943	0.0666667			2	FADS1L2;BAAT
Steroid hormone biosynthesis	gga00140	2	37	0.0399174	0.197495	0.0540541			2	CYP3A4;AKR1D1
Retinol metabolism	gga00830	2	39	0.0437127	0.197495	0.0512821			2	CYP3A4;RETSAT
