# Supplementary material for: Dynamic Expression Profile of Follicles at Different Stages in High- and Low-Production Laying Hens
Source: Genes (Basel). 2023 Dec 26;15(1):40. doi: 10.3390/genes15010040 (PMC10815237; doi:10.3390/genes15010040)
Supplement: Supplementary file 1 [file genes-15-00040-s001.zip › Table S5. List of DEGs and functional enrichment analysis results for DEGs at stage of F5.xlsx]

## Sheet: Enrichment_GO
List of DEGs and functional enrichment analysis results for DEGs at stage of F5
Gene Ontology Term	ID		Input number	Background number	P-Value	Corrected P-Value	up count	up gene	down count	down gene
extracellular space	GO:0005615	biological_process	49	731	3.66525e-10	7.03728e-07	4	FGF18;LIPC;SPIK5;CCL19	45	GREM2;CRPFJX1TINAGL1NOG2ZP3L2BMP15SEMA4BAGTSEMA6BSEMA6CSEMA4GADAMTS4GDF9VWC2LCBLN4CAMPBF2INHBBSUSD2NRG1AvBD6C5ARTNOSTNCOL8A2SCUBE3PLBD1AREGCCKVWA2AvBD1AvBD2COL9A3MSTNCRHBPIGFBP4TNNCOL17A1DBHLECT2WNT4CATH1IHHSPIA5
regulation of transcription by RNA polymerase II	GO:0006357	biological_process	29	396	2.90731e-07	9.3034e-05	1	IRF1	28	PHF14;ZFHX4MNR2FOXI1HAND2CCNT1MNX1SIM1BSXZBTB16TFAP2CDGKQDEAF1VSX1SCXMSX1DLX6IRX2DDIT3SOHO-1TFCP2L1SALL4FOXL2SATB2NANOGDBX2MYT1GTF2E1L
positive regulation of transcription by RNA polymerase II	GO:0045944	biological_process	40	779	9.74355e-06	0.00233845	2	BARL;SLC9A1	38	GCM2;TNFSF11PPRC1CTNNB1FOXI1PLAC8L1TBX4CCNT1NKX2-3PARK2TP63LHX3BSXLHX8TFAP2CHOXA10EOMESSCXMED19DLX6NR4A2SP1LMX1BSALL4MYCLFOXL2SATB2MSX1EPCAMNKX6-2NKX6-3NEUROD1IRF6POU4F1LITAFTP73IHHNFIX
negative regulation of transcription by RNA polymerase II	GO:0000122	biological_process	29	520	4.16199e-05	0.00665918	1	BARL	28	PHF14;ZFHX4PLK3CTNNB1TBX4TP63HIC1TFAP2CDEAF1PARK2EOMESMSX1IRX2DNMT3BDDIT3TCFL5NR4A2TFCP2L1SALL4FOXL2SATB2NKX6-2ZBTB16PRDM16PRDM12POU4F1SREBF1NFIX
oocyte development	GO:0048599	biological_process	4	8	0.000124053	0.0170129	0		4	MEIOC;CTNNB1INHBBWNT4
behavioral response to ethanol	GO:0048149	biological_process	4	9	0.000175893	0.0211071	0		4	DBH;CHRNA7CRHBPCRHR1
ovarian follicle development	GO:0001541	biological_process	5	23	0.000423999	0.047887	0		5	FANCF;SPO11FOXL2BMP15CEBPB
cartilage development	GO:0051216	biological_process	6	39	0.00058436	0.0597903	1	MATN3	5	ZBTB16;HYAL3NOG2IHHSATB2
locomotory behavior	GO:0007626	biological_process	7	59	0.000848785	0.0708551	0		7	ELAVL4;DBHBSXNPY1RNRG1DSCAMGRM1
embryonic hindlimb morphogenesis	GO:0035116	biological_process	5	28	0.000930413	0.0733833	0		5	CTNNB1;MSX1ZBTB16TBX4TP63
negative chemotaxis	GO:0050919	biological_process	5	29	0.00107017	0.0733833	0		5	NRG1;SEMA4BSEMA6BSEMA6CSEMA4G
positive regulation of osteoblast differentiation	GO:0045669	biological_process	6	45	0.00114873	0.0760537	0		6	TP63;CEBPBIHHWNT4GDPD2CTNNB1
negative regulation of viral genome replication	GO:0045071	biological_process	4	17	0.00126988	0.0811968	1	SPIK5	3	BANF1;IFITM1AEN
regulation of dopamine metabolic process	GO:0042053	biological_process	3	7	0.00133349	0.0811968	1	DRD4	2	NR4A2;PARK2
bone resorption	GO:0045453	biological_process	4	18	0.00152375	0.086047	0		4	CTNNB1;ACP5IHHTNFSF11
roof of mouth development	GO:0060021	biological_process	6	49	0.00170999	0.086923	0		6	PRDM16;IRF6SATB2MSX1DLX6PLEKHA1
protein tetramerization	GO:0051262	biological_process	3	8	0.00180195	0.086923	1	TRPM3	2	TP63;TP73
piRNA metabolic process	GO:0034587	biological_process	3	8	0.00180195	0.086923	0		3	ASZ1;HENMT1PIWIL1
retina layer formation	GO:0010842	biological_process	4	20	0.00213347	0.099909	0		4	ATP8A2;DSCAMMYPNFJX1
sympathetic nervous system development	GO:0048485	biological_process	3	9	0.00236125	0.105523	0		3	TP63;GFRA3HAND2
negative regulation of axon extension involved in axon guidance	GO:0048843	biological_process	4	21	0.0024936	0.108812	0		4	SEMA4B;SEMA6BSEMA6CSEMA4G
semaphorin-plexin signaling pathway	GO:0071526	biological_process	4	22	0.00289337	0.120674	0		4	SEMA4B;SEMA6BSEMA6CSEMA4G
neuron migration	GO:0001764	biological_process	7	75	0.00301462	0.120674	0		7	GFRA3;NR4A2CTNNB1SATB2CCKCHL1DCDC2
positive regulation of transcription regulatory region DNA binding	GO:2000679	biological_process	3	10	0.00301685	0.120674	0		3	POU4F1;NEUROD1HAND2
epithelial cell-cell adhesion	GO:0090136	biological_process	3	10	0.00301685	0.120674	0		3	BVES;IHHKIFC3
activation of MAPK activity	GO:0000187	biological_process	6	57	0.00342908	0.131677	1	DRD4	5	MOS;CHRNA7NRG1AGTGRM1
endocrine pancreas development	GO:0031018	biological_process	3	11	0.00377371	0.142069	0		3	NKX6-2;MNX1IL6R
face morphogenesis	GO:0060325	biological_process	4	25	0.00435073	0.150874	0		4	PLEKHA1;STRA6SCXMSX1
synapse assembly	GO:0007416	biological_process	4	25	0.00435073	0.150874	0		4	NRG1;DSCAMMYPNCDH1
lipid metabolic process	GO:0006629	biological_process	5	42	0.00460628	0.150874	1	BARL	4	GDPD2;DGAT2FADS1L2FADS6
eating behavior	GO:0042755	biological_process	3	12	0.00463624	0.150874	0		3	ATP8A2;BSXCCK
establishment of skin barrier	GO:0061436	biological_process	3	12	0.00463624	0.150874	0		3	TP63;KDF1CLDN1
cilium movement	GO:0003341	biological_process	3	12	0.00463624	0.150874	0		3	DNAH1;DNAH12ZBBX
response to amphetamine	GO:0001975	biological_process	3	12	0.00463624	0.150874	1	DRD4	2	NR4A2;DBH
cell fate specification	GO:0001708	biological_process	4	26	0.00492904	0.155144	0		4	EOMES;CTNNB1IHHTBX4
negative regulation of apoptotic signaling pathway	GO:2001234	biological_process	3	13	0.00560841	0.170923	0		3	CTNNB1;NR4A2WNT4
signal transduction involved in regulation of gene expression	GO:0023019	biological_process	3	13	0.00560841	0.170923	0		3	MSX1;NEUROD1EPCAM
neuron development	GO:0048666	biological_process	4	28	0.00623561	0.18419	0		4	ATP8A2;IHHNEUROD1VSX1
oogenesis	GO:0048477	biological_process	3	14	0.0066937	0.185884	0		3	NANOS1;SPO11DAZL
positive regulation of collagen biosynthetic process	GO:0032967	biological_process	3	14	0.0066937	0.185884	0		3	IHH;SCXWNT4
axon guidance	GO:0007411	biological_process	8	112	0.00710138	0.192037	0		8	CNTN6;GFRA3CHL1DSCAMSEMA4BSEMA6BSEMA6CSEMA4G
embryonic limb morphogenesis	GO:0030326	biological_process	4	30	0.00775365	0.201176	0		4	SALL4;DLX6TBX4HOXA10
positive regulation of transcription, DNA-templated	GO:0045893	biological_process	12	222	0.00906979	0.215384	0		12	PRDM16;MRPL12ZBTB16ZFHX4DEAF1TESCMSTNWNT4FOXL2PTGES2CDH1AGT
female gonad development	GO:0008585	biological_process	3	16	0.00921556	0.215384	0		3	LHX8;COL9A3WNT4
positive regulation of acrosome reaction	GO:2000344	biological_process	2	5	0.0105159	0.215384	0		2	ZP3L2;ZP4
positive regulation of meiotic nuclear division	GO:0045836	biological_process	2	5	0.0105159	0.215384	0		2	DAZL;WNT4
tongue development	GO:0043586	biological_process	2	5	0.0105159	0.215384	0		2	PRDM16;HAND2
cellular response to acidic pH	GO:0071468	biological_process	2	5	0.0105159	0.215384	1	SLC9A1	1	PKD2L1;
central nervous system neuron differentiation	GO:0021953	biological_process	2	5	0.0105159	0.215384	0		2	NR4A2;POU4F1
cellular response to indole-3-methanol	GO:0071681	biological_process	2	5	0.0105159	0.215384	0		2	CDH1;CTNNB1
negative regulation of interleukin-1 beta production	GO:0032691	biological_process	2	5	0.0105159	0.215384	0		2	ACP5;CHRNA7
embryonic pattern specification	GO:0009880	biological_process	3	17	0.010657	0.215384	0		3	IHH;ZBTB16SATB2
negative regulation of insulin secretion	GO:0046676	biological_process	3	17	0.010657	0.215384	0		3	INHBB;SREBF1PARK2
adrenal gland development	GO:0030325	biological_process	3	17	0.010657	0.215384	0		3	STRA6;WNT4CRHR1
cytokine production	GO:0001816	biological_process	3	17	0.010657	0.215384	1	FABP4	2	DBH;LITAF
positive regulation of cold-induced thermogenesis	GO:0120162	biological_process	5	53	0.0111783	0.219721	2	FABP4;TRPM8	3	PRDM16;CEBPBDBH
inflammatory response	GO:0006954	biological_process	8	122	0.011246	0.219721	1	CCL19	7	TUSC2;ITGB6HYAL3HNRNPA0CRHBPCD14PTGDR
defense response to Gram-positive bacterium	GO:0050830	biological_process	4	34	0.0114749	0.219721	0		4	CATH1;ACP5CAMPLYG2
regulation of mitochondrial membrane potential	GO:0051881	biological_process	3	18	0.0122216	0.225629	0		3	TUSC2;BCO2PARK2
chromatin organization	GO:0006325	biological_process	4	35	0.0125563	0.228278	0		4	MOS;H2AFVH2AFJH2A2BL
neuron differentiation	GO:0030182	biological_process	6	77	0.0129345	0.228278	0		6	CEBPB;LHX3LHX8WNT4LMX1BIRX2
positive regulation of pathway-restricted SMAD protein phosphorylation	GO:0010862	biological_process	4	36	0.0137006	0.228278	0		4	MSTN;GDF9INHBBBMP15
dephosphorylation	GO:0016311	biological_process	5	56	0.0137174	0.228278	1	C5NT1AL	4	TPTE2;ACP5NUDT16L1PRUNE1
cellular response to corticotropin-releasing hormone stimulus	GO:0071376	biological_process	2	6	0.0138064	0.228278	0		2	NR4A2;CRHR1
spinal cord motor neuron cell fate specification	GO:0021520	biological_process	2	6	0.0138064	0.228278	0		2	LHX3;MNX1
response to reactive oxygen species	GO:0000302	biological_process	2	6	0.0138064	0.228278	0		2	APOPT1;PLK3
adenosine metabolic process	GO:0046085	biological_process	2	6	0.0138064	0.228278	1	C5NT1AL	1	PTGDR;
cranial skeletal system development	GO:1904888	biological_process	2	6	0.0138064	0.228278	0		2	CTNNB1;TP63
chromatin silencing	GO:0006342	biological_process	3	19	0.0139107	0.228278	0		3	H2AFV;H2AFJH2A2BL
mRNA stabilization	GO:0048255	biological_process	3	19	0.0139107	0.228278	1	FAM46D	2	MEIOC;TENT5C
cell differentiation	GO:0030154	biological_process	13	266	0.0142942	0.232584	3	SPIK5;BARL;FGF18	10	POU4F1;FOXI1RBM38FOXL2NRG1NKX2-3DLX6TESCNKX6-2NKX6-3
microtubule-based movement	GO:0007018	biological_process	5	57	0.0146431	0.236259	0		5	KIF20AL;DNAH8DNAH1KIFC3DNAH12
spermatid development	GO:0007286	biological_process	4	37	0.0149091	0.238546	0		4	MEIOC;SPO11TDRD5PIWIL1
neurofilament cytoskeleton organization	GO:0060052	biological_process	2	7	0.0174797	0.242041	0		2	ATP8A2;NEFH
leukocyte migration	GO:0050900	biological_process	2	7	0.0174797	0.242041	0		2	NKX2-3;DBH
synaptonemal complex assembly	GO:0007130	biological_process	2	7	0.0174797	0.242041	0		2	MEIOC;SPO11
regulation of microtubule polymerization	GO:0031113	biological_process	2	7	0.0174797	0.242041	0		2	SLC39A12;PRUNE1
positive regulation of DNA-templated transcription, initiation	GO:2000144	biological_process	2	7	0.0174797	0.242041	0		2	CTNNB1;CEBPB
peripheral nervous system neuron development	GO:0048935	biological_process	2	7	0.0174797	0.242041	0		2	POU4F1;HAND2
divalent metal ion transport	GO:0070838	biological_process	2	7	0.0174797	0.242041	2	TRPM8;TRPM3	0
white fat cell differentiation	GO:0050872	biological_process	2	7	0.0174797	0.242041	1	FABP4	1	PRDM16
cellular response to lithium ion	GO:0071285	biological_process	2	7	0.0174797	0.242041	1	FABP4	1	CDH1
3'-UTR-mediated mRNA stabilization	GO:0070935	biological_process	2	7	0.0174797	0.242041	0		2	HNRNPA0;DAZL
positive regulation of transcription from RNA polymerase II promoter in response to endoplasmic reticulum stress	GO:1990440	biological_process	2	7	0.0174797	0.242041	0		2	CEBPB;DDIT3
cell cycle arrest	GO:0007050	biological_process	4	39	0.0175228	0.242041	0		4	RASSF1;CDKN1AIRF6TP73
adult locomotory behavior	GO:0008344	biological_process	4	39	0.0175228	0.242041	1	DRD4	3	CHL1;NR4A2PARK2
transmembrane transport	GO:0055085	biological_process	10	189	0.0186093	0.253403	0		10	SLC22A23;SLC6A17TMEM241SLC16A6SLCO4C1ABCB5SLC22A3ABCB8SLC19A2SLC15A5
positive regulation of gene expression	GO:0010628	biological_process	9	162	0.0190597	0.257709	1	FGF18	8	DNMT3B;CEBPBPRKAG1DGKQKPNA7POU4F1IHHNRG1
cognition	GO:0050890	biological_process	3	22	0.0197366	0.261339	0		3	CHL1;GTF2A1LCHRNA7
intracellular receptor signaling pathway	GO:0030522	biological_process	3	22	0.0197366	0.261339	1	BARL	2	NR4A2;SREBF1
signal transduction	GO:0007165	biological_process	15	342	0.0209457	0.268231	0		15	SLC39A12;SCUBE3LITAFLVRNMOSCD80UTS2BIL4CHRNA7CHRNA1CCKRLN3KSR2ADMARTN
smooth muscle cell differentiation	GO:0051145	biological_process	2	8	0.0215163	0.268231	0		2	CTNNB1;WNT4
neuron maturation	GO:0042551	biological_process	2	8	0.0215163	0.268231	0		2	NR4A2;VSX1
forelimb morphogenesis	GO:0035136	biological_process	2	8	0.0215163	0.268231	0		2	ZBTB16;TBX4
oligosaccharide biosynthetic process	GO:0009312	biological_process	2	8	0.0215163	0.268231	0		2	ST3GAL2;MGAT2
dendrite morphogenesis	GO:0048813	biological_process	3	23	0.0219335	0.268231	0		3	ELAVL4;DSCAMDCDC2
ureteric bud development	GO:0001657	biological_process	3	23	0.0219335	0.268231	0		3	EPCAM;ARG2SIM1
proximal/distal pattern formation	GO:0009954	biological_process	3	23	0.0219335	0.268231	0		3	CTNNB1;TP63HOXA10
ion transmembrane transport	GO:0034220	biological_process	5	64	0.0223079	0.271084	0		5	TPTE2;TMC3CHRNA7CHRNA1TPCN3
defense response to bacterium	GO:0042742	biological_process	4	43	0.0235619	0.274711	0		4	CEBPB;AvBD6AvBD1AvBD2
heart development	GO:0007507	biological_process	7	115	0.0242069	0.274711	3	ACAN;SMYD1;CFC1	4	APLNR;BVESPOPDC3HAND2
regulation of RNA splicing	GO:0043484	biological_process	3	24	0.0242583	0.274711	0		3	ESRP2;ESRP1RBM38
adenylate cyclase-modulating G protein-coupled receptor signaling pathway	GO:0007188	biological_process	4	44	0.0252452	0.274711	1	GLP1R	3	SCTR;CRHR1ADRA2C
male sex determination	GO:0030238	biological_process	2	9	0.0258972	0.274711	1	INSRR	1	PTGDR
positive regulation of calcineurin-NFAT signaling cascade	GO:0070886	biological_process	2	9	0.0258972	0.274711	1	SLC9A1	1	NRG1
hormone metabolic process	GO:0042445	biological_process	2	9	0.0258972	0.274711	0		2	CRHBP;WNT4
toll-like receptor 4 signaling pathway	GO:0034142	biological_process	2	9	0.0258972	0.274711	0		2	CD14;PIK3AP1
chromatin-mediated maintenance of transcription	GO:0048096	biological_process	2	9	0.0258972	0.274711	0		2	CTNNB1;PABPC1L
activation of transmembrane receptor protein tyrosine kinase activity	GO:0007171	biological_process	2	9	0.0258972	0.274711	0		2	NRG1;DGKQ
limb bud formation	GO:0060174	biological_process	2	9	0.0258972	0.274711	0		2	TBX4;HAND2
adult heart development	GO:0007512	biological_process	2	9	0.0258972	0.274711	0		2	APLNR;HAND2
positive regulation of multicellular organism growth	GO:0040018	biological_process	3	25	0.026711	0.277798	0		3	ATP8A2;PLS1VIL1
neural crest cell migration	GO:0001755	biological_process	4	45	0.0269992	0.277798	0		4	SEMA4B;SEMA6BSEMA6CSEMA4G
negative regulation of gene expression	GO:0010629	biological_process	6	92	0.0270563	0.277798	0		6	KPNA7;DGKQCAMPXDHCATH1HAND2
regulation of membrane potential	GO:0042391	biological_process	5	69	0.0291296	0.285476	0		5	BVES;CHRNA7POPDC3KCNH1CHRNA1
positive regulation of smoothened signaling pathway	GO:0045880	biological_process	3	26	0.029291	0.285476	0		3	SCUBE3;IHHDCDC2
embryonic forelimb morphogenesis	GO:0035115	biological_process	3	26	0.029291	0.285476	0		3	CTNNB1;MSX1TP63
learning	GO:0007612	biological_process	3	26	0.029291	0.285476	1	SLC8A3	2	ELAVL4;PARK2
immune system process	GO:0002376	biological_process	2	10	0.0306045	0.289461	1	IRF1	1	IRF6
actin filament severing	GO:0051014	biological_process	2	10	0.0306045	0.289461	0		2	VIL1;VILL
positive regulation of phosphorylation	GO:0042327	biological_process	2	10	0.0306045	0.289461	0		2	WEE2;DSCAM
positive regulation of cardiac muscle hypertrophy	GO:0010613	biological_process	2	10	0.0306045	0.289461	1	SLC9A1	1	HAND2
DNA methylation involved in gamete generation	GO:0043046	biological_process	2	10	0.0306045	0.289461	0		2	ASZ1;TDRD5
neurogenesis	GO:0022008	biological_process	3	28	0.0348308	0.309462	0		3	PRDM16;HAP1PRDM12
spermatogenesis	GO:0007283	biological_process	7	125	0.0350725	0.309462	0		7	PIWIL1;TCFL5ASZ1HOXA10FANCFPLEKHA1DAZL
sodium ion transmembrane transport	GO:0035725	biological_process	5	73	0.0354412	0.309462	1	SLC8A3	4	SLC23A1;SLC6A17PKD2L1SLC6A5
male meiosis I	GO:0007141	biological_process	2	11	0.0356204	0.309462	0		2	MEIOC;SPO11
synaptic transmission, dopaminergic	GO:0001963	biological_process	2	11	0.0356204	0.309462	1	DRD4	1	CRHBP
positive regulation of amyloid-beta formation	GO:1902004	biological_process	2	11	0.0356204	0.309462	0		2	SP1;CHRNA7
positive regulation of dendrite extension	GO:1903861	biological_process	2	11	0.0356204	0.309462	0		2	SYT17;PARK2
negative regulation of cell population proliferation	GO:0008285	biological_process	9	184	0.0374501	0.316863	1	IRF1	8	BTG4;ZBTB16TPTE2TESCCTNNB1MSX1LZTS2IRF6
positive chemotaxis	GO:0050918	biological_process	3	29	0.037789	0.316863	0		3	AvBD6;AvBD1AvBD2
regulation of mitotic cell cycle	GO:0007346	biological_process	3	29	0.037789	0.316863	0		3	CDC26;CDKN1ATP73
skeletal muscle tissue development	GO:0007519	biological_process	3	29	0.037789	0.316863	0		3	BVES;MSTNPOPDC3
fat cell differentiation	GO:0045444	biological_process	4	51	0.0390279	0.316863	0		4	NR4A2;CEBPBINHBBSREBF1
positive regulation of MAPK cascade	GO:0043410	biological_process	4	51	0.0390279	0.316863	0		4	CTNNB1;MOSIGFBP4ADRA2C
cell surface receptor signaling pathway	GO:0007166	biological_process	5	76	0.0406875	0.316863	1	GLP1R	4	OSTN;CD80SCTRCRHR1
regulation of cytokinesis	GO:0032465	biological_process	3	30	0.0408711	0.316863	0		3	PLK3;KLHL21RAB11FIP4
cation transmembrane transport	GO:0098655	biological_process	3	30	0.0408711	0.316863	2	TRPM8;TRPM3	1	FAM26D
response to virus	GO:0009615	biological_process	3	30	0.0408711	0.316863	0		3	HYAL3;MST1RHNRNPUL1
regulation of blood pressure	GO:0008217	biological_process	3	30	0.0408711	0.316863	0		3	NPY1R;UTS2BLVRN
dendrite self-avoidance	GO:0070593	biological_process	2	12	0.0409282	0.316863	0		2	DSCAM;CNTN6
regulation of myelination	GO:0031641	biological_process	2	12	0.0409282	0.316863	0		2	CTNNB1;NKX6-2
osteoblast development	GO:0002076	biological_process	2	12	0.0409282	0.316863	0		2	TNN;SATB2
smooth muscle tissue development	GO:0048745	biological_process	2	12	0.0409282	0.316863	0		2	STRA6;IHH
cellular zinc ion homeostasis	GO:0006882	biological_process	2	12	0.0409282	0.316863	1	ATP7B	1	SLC39A12
neuron projection extension	GO:1990138	biological_process	2	12	0.0409282	0.316863	0		2	CTNNB1;TNN
striated muscle cell differentiation	GO:0051146	biological_process	2	12	0.0409282	0.316863	0		2	BVES;POPDC3
diacylglycerol metabolic process	GO:0046339	biological_process	2	12	0.0409282	0.316863	0		2	DGKQ;DGAT2
muscle cell cellular homeostasis	GO:0046716	biological_process	2	12	0.0409282	0.316863	0		2	MSTN;CHRNA1
positive regulation of cartilage development	GO:0061036	biological_process	2	12	0.0409282	0.316863	0		2	SCX;WNT4
male gonad development	GO:0008584	biological_process	4	53	0.043616	0.33057	0		4	TFAP2C;WNT4COL9A3HOXA10
negative regulation of inflammatory response	GO:0050728	biological_process	4	53	0.043616	0.33057	1	FAM105B	3	ACP5;CHRNA7AOAH
limb development	GO:0060173	biological_process	3	31	0.044076	0.33057	1	SMOC1	2	CTNNB1;HS6ST2
hormone-mediated signaling pathway	GO:0009755	biological_process	3	31	0.044076	0.33057	0		3	OSTN;CRHBPCRHR1
bicellular tight junction assembly	GO:0070830	biological_process	3	31	0.044076	0.33057	1	CLDN2	2	CLDN1;CLDN15
negative regulation of protein kinase B signaling	GO:0051898	biological_process	3	31	0.044076	0.33057	0		3	MSTN;PLEKHA1XDH
anterior/posterior pattern specification	GO:0009952	biological_process	5	78	0.0444327	0.330662	1	CFC1	4	MSX1;NEUROD1ZBTB16HOXA10
rRNA processing	GO:0006364	biological_process	4	54	0.0460188	0.330749	0		4	WDR55;RPL35APOP5PIN4
cholesterol homeostasis	GO:0042632	biological_process	4	54	0.0460188	0.330749	3	FABP4;LIPC;BARL	1	DGAT2
proteoglycan biosynthetic process	GO:0030166	biological_process	2	13	0.0465115	0.330749	1	ACAN	1	IHH
lipid phosphorylation	GO:0046834	biological_process	2	13	0.0465115	0.330749	0		2	SPHK1;DGKQ
monocarboxylic acid transport	GO:0015718	biological_process	2	13	0.0465115	0.330749	0		2	SLC16A8;SLC16A6
chondrocyte development	GO:0002063	biological_process	2	13	0.0465115	0.330749	2	ACAN;FGF18	0
negative regulation of cell differentiation	GO:0045596	biological_process	2	13	0.0465115	0.330749	0		2	NOG2;WNT4
BMP signaling pathway	GO:0030509	biological_process	4	55	0.048494	0.34231	0		4	MSX1;GDF9;SCX;BMP15
SMAD protein signal transduction	GO:0060395	biological_process	4	55	0.048494	0.34231	0		4	MSTN;GDF9;INHBB;BMP15
cytoplasm	GO:0005737	cellular_component	99	2299	1.16306e-08	7.44356e-06	9	PHYHIPL;DMGDH;MX1;SLC9A1;TUBA1C;SMYD1;FAM105B;FABP4;FGF18	90	LVRN;PRKAG1;PLK3;PKP1;CDK2AP2;ADRA2C;CDH1;WEE2;DAZL;DDIT3;PASK;DBH;WDR55;RBM44;KPNA7;CYP2C23a;MYO5B;CCNO;GPR12;AEN;TULP4;BCDIN3D;VIL1;FBXL15;SNX30;KSR2;PLEKHA1;DPYSL4;SH2D4B;BVES;CDC25A;MC3R;VILL;EPS15L1;NELL1;TRIM41;TBPL2;HENMT1;RBFOX1;MOS;ARG2;SGIP1;STK31;NEIL2;ACTR5;ACTBL2L;AREG;MEIOC;PIWIL1;MYO1H;NOXO1;TBX4;NUDT16L1;PARK2;GAD2;TP63;BTG4;PABPC1L;HOXA10;GTF2A1L;MARCKSL1;CHRNA7;HPRTL;IGF2BP1;NEU…
nucleus	GO:0005634	cellular_component	102	2478	5.99519e-08	2.87769e-05	5	BARL;MX1;SMYD1;IRF1;FABP4	97	PRKAG1;PLK3;MNR2;PKP1;CCNT1;NKX2-3;GCM2;CDK2AP2;LHX3;LHX8;DEAF1;ESRP2;WEE2;MYT1;CENPM;SP1;PASK;NKX6-2;NKX6-3;RBM44;PTGES2;LITAF;GRM1;KPNA7;CCNO;VPS72;RASSF1;CDKN1A;PPRC1;FOXI1;UBE2L3;MNX1;AEN;MYCL;VSX1;SCX;DLX6;RBM38;CDC25A;LMX1B;NANOG;PRDM16;PRDM12;IRF6;RBFOX1;POU4F1;STK31;MEIOC;PIWIL1;ZFHX4;TBX4;NUDT16L1;AREG;BTG4;BSX;HIC1;PABPC1L;HOXA10;NMNAT3;KIF20AL;TCFL5;HNRNPA0;SOHO-1;CRHBP;PPEF1;SALL4;FOX…
integral component of plasma membrane	GO:0005887	cellular_component	40	646	1.20084e-07	4.61121e-05	7	SLC9A1;TRPM8;GLP1R;SLC8A3;TRPM3;DRD4;INSRR	33	TMC3;TSPAN10;SGMS2;PKD2L1;TRPC5;DSCAM;SEMA4B;ESYT3;SEMA6B;SEMA6C;SEMA4G;SLC39A12;KCNK2;UPK1B;ADRA2C;SLCO4C1;NRG1;CLDN1;SLC6A17;GRM1;STRA6;NPFFR2;CHRNA7;CHRNA1;SLC26A6;SLC16A8;KCNH1;MST1R;SLC16A6;PCDH10;SSTR5;NPBWR2;FAM26D
integral component of membrane	GO:0016021	cellular_component	97	2565	5.11728e-06	0.0014036	9	TMEM88B;ATP7B;TMEM182;TRPM8;CLDN2;TRPM3;SMIM8;CDCP2;BLB3	88	SLC6A5;EVA1B;UTS2B;SIDT1;GPR137C;FADS1L2;FAM163B;ZP2;NDST4;ZP4;BF2;SUSD2;NDUFA13;CDH1;COL17A1;IFITM1;PTRH2;CYP3A4;ATG9B;SLC15A5;SYPL1;DBH;SLC2A9;HIGD2A;LYPD6B;UGT8L;SLC19A2;NPY1R;VLDLR;TMEM35B;ZP3L2;TMEM136-1;CHL1;CCKBR;GDPD2;SCD;GLMP;BVES;MC3R;FRMD5;PTPN5;APLNR;TMEM62;MOGS;HS6ST2;SLC22A3;SCTR;PIGBOS1;POPDC3;CLDN15;IFI27L1;HEPH;GPR12;AREG;MPZL3;SLC22A23;CD80;ILDR1;ATP8A2;PRLHR2;FADS6;TPCN3;TPTE2;…
plasma membrane	GO:0005886	cellular_component	58	1580	0.000977046	0.0733833	6	MX1;TMEM88B;GLP1R;CLDN2;SLC9A1;CFC1	52	ATP8A2;GPR12;LVRN;MYO1H;SIDT1;CHL1;ZP3L2;CNTN6;PKP1;NUDT16L1;PTGDR;DBN1;SEMA4B;TESC;PIK3AP1;KANSL2;SLC6A5;DGKQ;PRR7;BF2;VIL1;SUSD2;SYT17;NRG1;CLDN1;KSR2;LZTS2;PACSIN3;BLNK;MARCKSL1;IFITM1;ILDR1;BVES;STRA6;MC3R;CLDN15;CHRNA7;EPS15L1;MCOLN2;HEPH;DOCK5;SCUBE3;CA9;APLNR;TPTE2;XKR8;SGIP1;GDPD2;IHH;SCTR;SLC19A2;CRHR1
lateral plasma membrane	GO:0016328	cellular_component	5	29	0.00107017	0.0733833	0		5	BVES;CDH1;CTNNB1;CLDN1;EPCAM
extracellular region	GO:0005576	cellular_component	14	226	0.00158563	0.0864435	5	SPIK5;FGF18;SPP2;AVD;CFC1	9	RLN3;DNAH1;LYG2;UTS2B;IL4;IL6R;AGT;INHBB;ADM
bicellular tight junction	GO:0005923	cellular_component	6	56	0.00316347	0.123956	1	CLDN2	5	CLDN15;BVES;CTNNB1;CLDN1;EPCAM
basolateral plasma membrane	GO:0016323	cellular_component	7	82	0.00475697	0.152223	1	ATP7B	6	SLC2A9;CTNNB1;HEPH;SLC26A6;CLDN1;EPCAM
dynein complex	GO:0030286	cellular_component	3	14	0.0066937	0.185884	0		3	DNAH8;DNAH1;DNAH12
axon	GO:0030424	cellular_component	10	163	0.00750475	0.197385	3	MX1;INSRR;SLC8A3	7	NEFM;NEFH;CHRNA7;CNTN6;CCK;NRG1;GAD2
transcription regulator complex	GO:0005667	cellular_component	10	165	0.00810818	0.20757	0		10	TBPL2;SIM1;LHX3;BSX;NR4A2;DEAF1;HOXA10;SCX;HAND2;SATB2
cortical actin cytoskeleton	GO:0030864	cellular_component	4	33	0.0104553	0.215384	0		4	CDH1;DBN1;MLPH;DCDC2
mitochondrial respiratory chain complex I	GO:0005747	cellular_component	4	34	0.0114749	0.219721	0		4	NDUFB7;NDUFA6;NDUFB2;NDUFA13
secretory granule	GO:0030141	cellular_component	4	34	0.0114749	0.219721	0		4	SYPL1;AvBD2;CRHBP;AvBD1
ribonucleoprotein complex	GO:1990904	cellular_component	6	75	0.0115583	0.219721	0		6	ELAVL4;LARP6L;PABPC1L;ESRP2;ESRP1;IGF2BP1
lamellipodium	GO:0030027	cellular_component	7	104	0.0152133	0.241402	0		7	CTNNB1;TESC;GDPD2;CDH1;VIL1;IGF2BP1;DBN1
flotillin complex	GO:0016600	cellular_component	2	7	0.0174797	0.242041	0		2	CDH1;CTNNB1
intrinsic component of endoplasmic reticulum membrane	GO:0031227	cellular_component	2	7	0.0174797	0.242041	0		2	BVES;ESYT3
messenger ribonucleoprotein complex	GO:1990124	cellular_component	2	8	0.0215163	0.268231	0		2	CPEB1;PKP1
actin filament bundle	GO:0032432	cellular_component	2	8	0.0215163	0.268231	0		2	PLS1;VIL1
lysosome	GO:0005764	cellular_component	8	142	0.0244899	0.274711	0		8	ACP5;GLMP;HYAL3;TINAGL1;SIDT1;AP5S1;GALC;PRCP
chromatoid body	GO:0033391	cellular_component	2	9	0.0258972	0.274711	0		2	TDRD5;PIWIL1
P granule	GO:0043186	cellular_component	2	9	0.0258972	0.274711	0		2	HENMT1;PIWIL1
apical plasma membrane	GO:0016324	cellular_component	8	144	0.0262405	0.276823	1	SLC9A1	7	SLC2A9;IL6R;SLC23A1;CHRNA7;SLC26A6;CLDN1;EPCAM
nucleosome	GO:0000786	cellular_component	3	26	0.029291	0.285476	0		3	H2AFV;H2AFJ;H2A2BL
nuclear chromatin	GO:0000790	cellular_component	8	149	0.0309937	0.291706	0		8	TP63;H2AFV;CEBPB;H2A2BL;EOMES;POU4F1;HAND2H2AFJ
acetylcholine-gated channel complex	GO:0005892	cellular_component	2	11	0.0356204	0.309462	0		2	CHRNA7;CHRNA1
perinuclear region of cytoplasm	GO:0048471	cellular_component	13	307	0.0379662	0.316863	2	SLC8A3;ATP7B	11	SLC39A12;RAB11FIP4;BVES;PARK2;PRR7;CTNNB1;NANOS1;INHBB;IGF2BP1;CDH1;MLPH
membrane	GO:0016020	cellular_component	17	438	0.0389794	0.316863	2	SLC8A3;MX1	15	SPHK1;NIPAL4;SDF2;TNFSF11;BVES;POPDC3;MFSD5;TFCP2L1;XKR8;CTNNB1;SREBF1;PLEKHA1;PKD2L1;MCOLN2;PIK3AP1
extracellular matrix	GO:0031012	cellular_component	8	157	0.0397709	0.316863	1	ACAN	7	COL8A2;ZP3L2;ADAMTS4;COL9A3;WNT4;IHH;COL17A1
postsynaptic membrane	GO:0045211	cellular_component	5	76	0.0406875	0.316863	1	MX1	4	CTNNB1;DBN1;CHRNA7;CHRNA1
integral component of postsynaptic specialization membrane	GO:0099060	cellular_component	2	13	0.0465115	0.330749	0		2	CHRNA7;CHRNA1
DNA-binding transcription factor activity, RNA polymerase II-specific	GO:0000981	molecular_function	28	289	1.92259e-09	1.84569e-06	1	IRF1	27	ZFHX4;MNR2;HAND2;FOXI1;NKX2-3;MNX1;CEBPB;SIM1;LHX3;BSX;ZBTB16;LHX8;TFAP2C;VSX1;SCX;MSX1;IRX2;SP1;SOHO-1;LMX1B;SALL4;FOXL2;NANOG;NKX6-3;DBX2;IRF6;NFIX
RNA polymerase II cis-regulatory region sequence-specific DNA binding	GO:0000978	molecular_function	26	409	1.3009e-05	0.00277525	1	BARL	25	ZFHX4;FOXI1;NKX2-3;CEBPB;LHX3;BSX;ZBTB16;TFAP2C;HOXA10;DLX6;MYT1;DDIT3;TCFL5;NR4A2;SP1;POU4F1;MYCL;FOXL2;SATB2;NANOG;NKX6-2;NKX6-3;LITAF;TP73;SREBF1
DNA-binding transcription activator activity, RNA polymerase II-specific	GO:0001228	molecular_function	22	319	1.88139e-05	0.00361226	0		22	HAND2;TBX4;FOXI1;GCM2;TP63;LHX3;TFAP2C;HOXA10;EOMES;SCX;MSX1;DDIT3;CEBPB;NR4A2;SP1;POU4F1;MYCL;FOXL2;SATB2;NEUROD1;LITAF;TP73
ATP-dependent microtubule motor activity, minus-end-directed	GO:0008569	molecular_function	4	8	0.000124053	0.0170129	0		4	DNAH8;DNAH1;KIFC3;DNAH12
sequence-specific DNA binding	GO:0043565	molecular_function	14	177	0.00016423	0.0210215	0		14	PRDM16;GCM2;BSX;HIC1;NR4A2;TFCP2L1;POU4F1;NANOG;NKX2-3;DLX6;IRX2;NKX6-2;NKX6-3;ZBTB16
chemorepellent activity	GO:0045499	molecular_function	5	25	0.000591675	0.0597903	0		5	NRG1;SEMA4B;SEMA6B;SEMA6C;SEMA4G
growth factor activity	GO:0008083	molecular_function	9	93	0.000634051	0.0608689	1	FGF18	8	AREG;GDF9;MSTN;IL4;INHBB;BMP15;NRG1;ARTN
transcription regulatory region sequence-specific DNA binding	GO:0000976	molecular_function	9	96	0.000782435	0.0682853	1	IRF1	8	TP63;NANOG;IRF6;SP1;PARK2;SALL4;VSX1;ZFHX4
structural molecule activity	GO:0005198	molecular_function	8	80	0.00103287	0.0733833	1	CLDN2	7	SNTB2;CLDN15;BVES;VPS25;KRT17;NEFM;CLDN1
RNA polymerase II transcription regulatory region sequence-specific DNA binding	GO:0000977	molecular_function	13	197	0.0013564	0.0811968	0		13	LHX3;HAND2;LHX8;TFAP2C;DEAF1;TFCP2L1;LMX1B;EOMES;NR4A2;SCX;TBX4;MSX1;SATB2
peptide hormone binding	GO:0017046	molecular_function	5	31	0.00139557	0.0811968	1	GLP1R	4	CCKBR;SCTR;MC3R;CRHR1
calcium ion binding	GO:0005509	molecular_function	22	447	0.00162082	0.0864435	3	ACAN;SMOC1;MATN3	19	VLDLR;PKD2L1;VSNL1;TLL2;PCDH10;ESYT3;VIL1;VWCE;CDH1;SYT17;PLS1;VWA2;PPEF1;EPS15L1;NELL1;SCUBE3;AOAH;TESC;IHH
semaphorin receptor binding	GO:0030215	molecular_function	4	19	0.0018109	0.086923	0		4	SEMA4B;SEMA6B;SEMA6C;SEMA4G
DNA binding	GO:0003677	molecular_function	20	403	0.00236326	0.105523	0		20	DBX2;H2AFV;NEUROD1;PRDM12;TCFL5;SIM1;ZFHX4;LITAF;H2A2BL;MNR2;SOHO-1;BANF1;SPO11;FOXL2;PTGES2;CCNT1;NFIX;MNX1;H2AFJ;PIN4
mRNA binding	GO:0003729	molecular_function	10	148	0.00400991	0.148058	0		10	ELAVL4;RBM44;RBFOX1;PIWIL1;NANOS1;HNRNPA0;ESRP2;ESRP1;IGF2BP1;RBM38
protein homodimerization activity	GO:0042803	molecular_function	20	438	0.00570497	0.171149	0		20	FAM109A;GRHPR;INHBB;VIL1;ZBTB16;TESC;MSTN;SP1;RAB11FIP4;XDH;HSPB8;IL6R;BANF1;MGAT2;CHRNA7;DGAT2;HAND2;NUDT16L1;ADRA2C;VPS25
CCR6 chemokine receptor binding	GO:0031731	molecular_function	3	14	0.0066937	0.185884	0		3	AvBD6;AvBD1;AvBD2;
cytokine activity	GO:0005125	molecular_function	7	88	0.00677703	0.185884	0		7	GDF9;MSTN;LITAF;TNFSF11;WNT4;INHBB;BMP15
DNA-binding transcription factor activity	GO:0003700	molecular_function	12	216	0.00745758	0.197385	0		12	BSX;DEAF1;TFCP2L1;CTNNB1;SREBF1;FOXL2;NANOG;NKX2-3;DLX6;NFIX;NKX6-2;NKX6-3
mRNA 3'-UTR binding	GO:0003730	molecular_function	5	49	0.00831911	0.210167	0		5	IGF2BP1;CPEB1;RBFOX1;PABPC1L;DAZL
peptidase inhibitor activity	GO:0030414	molecular_function	2	5	0.0105159	0.215384	1	SPIK5	1	TINAGL1
MDM2/MDM4 family protein binding	GO:0097371	molecular_function	2	5	0.0105159	0.215384	0		2	TP63;TP73
acetylcholine binding	GO:0042166	molecular_function	2	5	0.0105159	0.215384	0		2	CHRNA7;CHRNA1
dynein intermediate chain binding	GO:0045505	molecular_function	3	17	0.010657	0.215384	0		3	DNAH8;DNAH1;DNAH12
dynein light intermediate chain binding	GO:0051959	molecular_function	3	18	0.0122216	0.225629	0		3	DNAH8;DNAH1;DNAH12
neuropeptide binding	GO:0042923	molecular_function	3	18	0.0122216	0.225629	0		3	MC3R;SSTR5;NPBWR2
apolipoprotein binding	GO:0034185	molecular_function	2	6	0.0138064	0.228278	1	LIPC	1	VLDLR
iron ion binding	GO:0005506	molecular_function	7	102	0.0138798	0.228278	0		7	PRCP;SCD;XDH;PPEF1;CYP2C23a;CYP3A4;DOHH
hormone activity	GO:0005179	molecular_function	5	58	0.0156099	0.242041	0		5	ADM;UTS2B;INHBB;CCK;RLN3
phospholipase binding	GO:0043274	molecular_function	2	7	0.0174797	0.242041	0		2	DGKQ;PARK2
myosin light chain kinase activity	GO:0004687	molecular_function	2	7	0.0174797	0.242041	1	DAPK3	1	MYLKSML
DNA-binding transcription repressor activity, RNA polymerase II-specific	GO:0001227	molecular_function	9	161	0.0184216	0.25264	0		9	HIC1;TCFL5;TFAP2C;DEAF1;PARK2;MSX1;IRX2;NKX6-2;ZBTB16
lipopolysaccharide binding	GO:0001530	molecular_function	3	22	0.0197366	0.261339	0		3	CATH1;CD14;CAMP
epinephrine binding	GO:0051379	molecular_function	2	8	0.0215163	0.268231	1	DRD4	1	ADRA2C
neuropeptide receptor activity	GO:0008188	molecular_function	2	8	0.0215163	0.268231	0		2	NPFFR2;NPBWR2
peptide binding	GO:0042277	molecular_function	4	43	0.0235619	0.274711	0		4	NPFFR2;SSTR5;NPBWR2;LVRN
cyclin-dependent protein serine/threonine kinase regulator activity	GO:0016538	molecular_function	3	24	0.0242583	0.274711	0		3	CCNT1;CCNO;CCNA1
identical protein binding	GO:0042802	molecular_function	25	678	0.0247709	0.274711	3	TRPM8;CLDN2;DRD4	22	TNFSF11;ZP2;PKD2L1;PIK3AP1;TAT;TP63;ILDR1;ZP4;PARK2;CDH1;CLDN1;MID1IP1;DAZL;GREM2;CEBPB;VWA2;GATSL3;MCOLN2;TNN;SCUBE3;PRAG1;TP73
metal ion binding	GO:0046872	molecular_function	26	714	0.025485	0.274711	1	LIPC	25	PHF14;CRP;TGM3;PIWIL1;TP63;SMAP2;LHX3;HIC1;LHX8;DGKQ;DEAF1;PARK2;BF2;BCO2;KSR2;DNMT3B;ZNF302;LMX1B;TIMM10B;PRDM12;HENMT1;LECT2;TP73;BZFP1;MLPH
ion channel activity	GO:0005216	molecular_function	2	9	0.0258972	0.274711	0		2	TPTE2;TPCN3
O-methyltransferase activity	GO:0008171	molecular_function	2	9	0.0258972	0.274711	0		2	BCDIN3D;HENMT1
acetylcholine receptor activity	GO:0015464	molecular_function	2	9	0.0258972	0.274711	0		2	CHRNA7;CHRNA1
RNA methyltransferase activity	GO:0008173	molecular_function	2	9	0.0258972	0.274711	0		2	BCDIN3D;HENMT1
p53 binding	GO:0002039	molecular_function	4	45	0.0269992	0.277798	0		4	MSX1;PLK3;TP73;TP63
extracellular matrix structural constituent	GO:0005201	molecular_function	4	46	0.0288242	0.285476	0		4	COL8A2;LAMB2;COL9A3;COL17A1
RNA polymerase II activating transcription factor binding	GO:0001102	molecular_function	4	46	0.0288242	0.285476	0		4	EOMES;CTNNB1;NEUROD1;TBX4
chemoattractant activity	GO:0042056	molecular_function	3	26	0.029291	0.285476	0		3	AvBD6;AvBD1;AvBD2
AMP binding	GO:0016208	molecular_function	2	10	0.0306045	0.289461	1	ACSS1L	1	PRKAG1
copper ion binding	GO:0005507	molecular_function	3	27	0.0319979	0.298232	1	ATP7B	2	DBH;HEPH
oxidoreductase activity	GO:0016491	molecular_function	6	97	0.0334115	0.308836	1	DMGDH	5	VAT1L;FADS1L2;DOHH;HEPH;PRCP
protein kinase binding	GO:0019901	molecular_function	12	270	0.0334572	0.308836	0		12	PIWIL1;PRKAG1;HNRNPA0;NEFH;TP73;PARK2;CTNNB1;SREBF1;FRMD5;CCNT1;CAMK2N2;CDC25A
integrin binding	GO:0005178	molecular_function	5	72	0.0337906	0.309462	0		5	NRG1;FRMD5;TNN;LAMB2;ITGB6
protease binding	GO:0002020	molecular_function	4	49	0.0347297	0.309462	1	SPIK5	3	CHL1;TYSND1;ADAMTS4
cation channel activity	GO:0005261	molecular_function	3	28	0.0348308	0.309462	2	TRPM8;TRPM3	1	FAM26D
cysteine-type endopeptidase inhibitor activity involved in apoptotic process	GO:0043027	molecular_function	2	11	0.0356204	0.309462	0		2	BIRC7;VIL1
muscle alpha-actinin binding	GO:0051371	molecular_function	2	11	0.0356204	0.309462	0		2	MYPN;PKD2L1
cytoskeletal protein binding	GO:0008092	molecular_function	3	29	0.037789	0.316863	0		3	FRMD5;PACSIN3;SGIP1
cAMP binding	GO:0030552	molecular_function	2	12	0.0409282	0.316863	0		2	BVES;POPDC3
protein binding	GO:0005515	molecular_function	7	131	0.0429348	0.33057	1	SPIK5	6	CEBPB;BVES;TBX4;CDH1;PIK3AP1;BLNK
histone deacetylase binding	GO:0042826	molecular_function	5	79	0.0463801	0.330749	0		5	SP1;PARK2;CEBPB;HIC1;HOXA10
WW domain binding	GO:0050699	molecular_function	2	13	0.0465115	0.330749	0		2	TP63;LITAF
monocarboxylic acid transmembrane transporter activity	GO:0008028	molecular_function	2	13	0.0465115	0.330749	0		2	SLC16A8;SLC16A6
carbonate dehydratase activity	GO:0004089	molecular_function	2	13	0.0465115	0.330749	0		2	CA9;CA7
actin filament binding	GO:0051015	molecular_function	8	164	0.0486947	0.342468	0		8	PLS1;MARCKSL1;MYH7B;MYO1H;VILL;VIL1;DBN1;MYO5B

## Sheet: Enrichment_KEGG
Pathway	ID	Input number	Background number	P-Value	Corrected P-Value	Rich factor	up count	up gene	down count	down gene
Neuroactive ligand-receptor interaction	gga04080	22	333	3.46835e-05	0.00605385	0.0660661	2	GLP1R;DRD4	20	CCK;RLN3;PTGDR;AGT;CCKBR;ADM;ADRA2C;GRM1;C5;MC3R;NPFFR2;CHRNA7;CHRNA1;MTNR1A;APLNR;NPY1R;SSTR5;NPBWR2;SCTR;CRHR1
Metabolic pathways	gga01100	50	1290	0.000721808	0.0659939	0.0387597	6	MGAT5B;LIPC;AKR1B10L2;C5NT1AL;ACSS1L;DMGDH	44	ACP5;GRHPR;DGAT2;NDUFB7;PMVK;GALC;SPHK1;UGT8L;SGMS2;HDDC3;GAD2;TAT;FADS1L2;SCD;DGKQ;NDST4;XDH;TH;NDUFA13;LDHD;NMNAT3;OGDHL;AMT;DNMT3B;ST3GAL2;ISYNA1;PRUNE1;NDUFB2;NAT8B;MVD;HPRTL;CYP3A4;DBH;CA9;ACYP1;HYAL3;PTGES2;ARG2;CA7;MGAT2;NDUFA6;BCKDHA;AK7;MOGS
Pyruvate metabolism	gga00620	4	32	0.00949613	0.215384	0.125	1	ACSS1L	3	LDHD;GRHPR;ACYP1;
Sphingolipid metabolism	gga00600	4	45	0.0269992	0.277798	0.0888889	0		4	UGT8L;SPHK1;SGMS2;GALC;
Cytokine-cytokine receptor interaction	gga04060	10	202	0.0273498	0.279317	0.049505	2	IL8L1;CCL19	8	GDF9;MSTN;TNFSF11;IL6R;INHBB;BMP15;IL4;TNFRSF6B
Apelin signaling pathway	gga04371	7	119	0.0282286	0.285476	0.0588235	2	SLC9A1;SLC8A3	5	SPHK1;APLNR;PRKAG1;MYLKSML;CDH1
Cell adhesion molecules (CAMs)	gga04514	7	122	0.0315262	0.29527	0.057377	2	BLB3;CLDN2	5	CLDN15;CD80;BF2;CDH1;CLDN1
Glyoxylate and dicarboxylate metabolism	gga00630	3	31	0.044076	0.33057	0.0967742	1	ACSS1L	2	GRHPR;AMT
Progesterone-mediated oocyte maturation	gga04914	5	78	0.0444327	0.330662	0.0641026	0		5	MOS;CDC26;CDC25A;CPEB1;CCNA1
