# Supplementary material for: Dynamic Expression Profile of Follicles at Different Stages in High- and Low-Production Laying Hens
Source: Genes (Basel). 2023 Dec 26;15(1):40. doi: 10.3390/genes15010040 (PMC10815237; doi:10.3390/genes15010040)
Supplement: Supplementary file 1 [file genes-15-00040-s001.zip › Table S6. List of DEGs and functional enrichment analysis results for DEGs at stage of F2.xlsx]

## Sheet: Enrichment_GO
List of DEGs and functional enrichment analysis results for DEGs at stage of F2
Gene Ontology Term	ID		Input number	Background number	P-Value	Corrected P-Value	up count	up gene	down count	down gene
cilium movement	GO:0003341	biological_process	4	12	3.8388e-05	0.0124377	0		4	DNAH12;DNAH1;CFAP221;ZBBX
female gonad development	GO:0008585	biological_process	4	16	9.82456e-05	0.0147983	0		4	LHX8;CYP19A1;COL9A3;WNT4
cellular response to epinephrine stimulus	GO:0071872	biological_process	3	5	0.000102766	0.0147983	2	PDE4D;SLC9A1	1	RYR2
microtubule-based movement	GO:0007018	biological_process	6	57	0.000134118	0.0158015	0		6	KIF20AL;DNAH1;DNAH12;KIF6;KIF26A;KIF2C
signal transduction	GO:0007165	biological_process	14	342	0.000168701	0.0182197	1	SPP1	13	SLC39A12;ENPEP;LITAF;DIRAS1;LVRN;RACGAP1L;UTS2B;IL12A;IL4;CHRNA1;TOM1L1;GABRA4;KSR2
piRNA metabolic process	GO:0034587	biological_process	3	8	0.000294485	0.0254435	0		3	ASZ1;MAEL;HENMT1
DNA methylation involved in gamete generation	GO:0043046	biological_process	3	10	0.000501074	0.040587	0		3	ASZ1;MAEL;TDRD5
positive regulation of cold-induced thermogenesis	GO:0120162	biological_process	5	53	0.000779961	0.0550373	1	FABP4	4	PRDM16;DBH;EBF2;ELOVL3
protein phosphorylation	GO:0006468	biological_process	10	226	0.000806874	0.0550373	2	MMD2;DAPK3	8	PLK3;CAMK2A;PASK;CAMKK1;MYLKSML;KSR2;HOMER2;NPRL2
signal transduction involved in regulation of gene expression	GO:0023019	biological_process	3	13	0.000954284	0.0555119	0		3	MSX1;NEUROD1;FGF8
positive regulation of transcription by RNA polymerase II	GO:0045944	biological_process	21	779	0.0011701	0.0606582	1	SLC9A1	20	TP63;NEUROD1;LHX8;SP1;TFAP2C;LITAF;PLAC8L1;RFX3;EOMES;SALL4;GALR1;IRF6;EBF2;FGF8;GCM1;MSX1;GCM2;NKX6-2;RFX6;SATB2
cytokine production	GO:0001816	biological_process	3	17	0.00187226	0.0898686	1	FABP4	2	DBH;LITAF;
cell motility	GO:0048870	biological_process	3	18	0.00216428	0.0940159	0		3	TPTE2;PHACTR1;ELMO1
adenylate cyclase-modulating G protein-coupled receptor signaling pathway	GO:0007188	biological_process	4	44	0.0030003	0.112514	0		4	CALCR;CRHR1;GNAZ;VIPR1
positive regulation of the force of heart contraction	GO:0098735	biological_process	2	5	0.00312538	0.112514	1	SLC9A1	1	RYR2
cellular response to acidic pH	GO:0071468	biological_process	2	5	0.00312538	0.112514	1	SLC9A1	1	PKD2L1
production of siRNA involved in RNA interference	GO:0030422	biological_process	2	5	0.00312538	0.112514	0		2	TERT;HENMT1;
aging	GO:0007568	biological_process	2	6	0.00413292	0.13734	1	PDE4D	1	ATP8A2
cilium-dependent cell motility	GO:0060285	biological_process	2	6	0.00413292	0.13734	0		2	EFHC2;RFX3;
roof of mouth development	GO:0060021	biological_process	4	49	0.00430112	0.139356	0		4	PRDM16;MSX1;SATB2;IRF6
positive regulation of chromatin binding	GO:0035563	biological_process	2	7	0.00527012	0.142293	0		2	GMNN;EBF2;
white fat cell differentiation	GO:0050872	biological_process	2	7	0.00527012	0.142293	1	FABP4	1	PRDM16
manganese ion transport	GO:0006828	biological_process	2	7	0.00527012	0.142293	0		2	TRPC4;TRPC5
mitochondrion distribution	GO:0048311	biological_process	2	7	0.00527012	0.142293	0		2	SLC4A5;HAP1
epithelial cell development	GO:0002064	biological_process	2	7	0.00527012	0.142293	0		2	SLC4A5;TP63
renal system process	GO:0003014	biological_process	2	8	0.00653361	0.145168	0		2	SLC4A5;AGT
mitotic spindle organization	GO:0007052	biological_process	3	28	0.00667302	0.145168	0		3	EFHC2;STIL;AURKA
embryonic hindlimb morphogenesis	GO:0035116	biological_process	3	28	0.00667302	0.145168	0		3	MSX1;TP63;FGF8
retina development in camera-type eye	GO:0060041	biological_process	3	29	0.00729629	0.145168	0		3	SLC4A5;TULP1;DCX
epithelial to mesenchymal transition involved in endocardial cushion formation	GO:0003198	biological_process	2	9	0.00792009	0.145168	0		2	MSX1;FGF8
behavioral response to ethanol	GO:0048149	biological_process	2	9	0.00792009	0.145168	0		2	DBH;CRHR1
steroid metabolic process	GO:0008202	biological_process	2	9	0.00792009	0.145168	0		2	CYP3A4;AKR1D1
regulation of neuron migration	GO:2001222	biological_process	2	9	0.00792009	0.145168	0		2	PHACTR1;UNC5D
regulation of cell migration	GO:0030334	biological_process	4	59	0.00794193	0.145168	0		4	FRMD5;FGF10;FGF20;FGF8
regulation of blood pressure	GO:0008217	biological_process	3	30	0.00795287	0.145168	0		3	ENPEP;UTS2B;LVRN
ion transmembrane transport	GO:0034220	biological_process	4	64	0.0103467	0.168466	0		4	TPTE2;GABRA4;CHRNA1;TPCN3
response to bacterium	GO:0009617	biological_process	4	65	0.010878	0.168466	1	FABP4	3	DGKB;FKBP5;UPK1B
fibroblast growth factor receptor signaling pathway	GO:0008543	biological_process	3	34	0.0109198	0.168466	0		3	FGF10;FGF20;FGF8
male meiosis I	GO:0007141	biological_process	2	11	0.0110491	0.168466	0		2	BRDT;SPO11
calcium-mediated signaling using intracellular calcium source	GO:0035584	biological_process	2	11	0.0110491	0.168466	0		2	RYR2;HOMER2
cerebral cortex neuron differentiation	GO:0021895	biological_process	2	11	0.0110491	0.168466	0		2	EOMES;TOX
purine nucleotide metabolic process	GO:0006163	biological_process	2	11	0.0110491	0.168466	0		2	AK9;AK7
male meiotic nuclear division	GO:0007140	biological_process	2	11	0.0110491	0.168466	0		2	ASZ1;MAEL
detection of light stimulus involved in visual perception	GO:0050908	biological_process	2	11	0.0110491	0.168466	0		2	ATP8A2;TULP1
animal organ morphogenesis	GO:0009887	biological_process	4	67	0.0119929	0.178653	0		4	GMNN;FGF10;FGF20;FGF8
establishment of skin barrier	GO:0061436	biological_process	2	12	0.0127853	0.180105	0		2	TP63;KDF1
peptide catabolic process	GO:0043171	biological_process	2	12	0.0127853	0.180105	0		2	ENPEP;LVRN
diacylglycerol metabolic process	GO:0046339	biological_process	2	12	0.0127853	0.180105	0		2	DGKB;DGAT2
regulation of membrane potential	GO:0042391	biological_process	4	69	0.0131785	0.183648	0		4	BVES;GABRA4;KCNH1;CHRNA1
spermatid development	GO:0007286	biological_process	3	37	0.013511	0.184318	0		3	SPO11;TDRD5;OCA2
regulation of transcription by RNA polymerase II	GO:0006357	biological_process	11	396	0.013769	0.185882	0		11	TFAP2C;MNR2;TFCP2L1;SALL4;SATB2;MSX1;RFX3;TADA1;RFX6;GTF2E1L;MYT1
G protein-coupled glutamate receptor signaling pathway	GO:0007216	biological_process	2	13	0.0146318	0.18591	1	GRM3	1	HOMER2
regulation of calcium ion-dependent exocytosis	GO:0017158	biological_process	2	13	0.0146318	0.18591	1	SYT15	1	SYT13
regulation of bone mineralization	GO:0030500	biological_process	2	13	0.0146318	0.18591	1	OMD	1	SGMS2
response to muscle stretch	GO:0035994	biological_process	2	13	0.0146318	0.18591	1	SLC9A1	1	RYR2
regulation of heart rate	GO:0002027	biological_process	2	14	0.0165858	0.202785	1	PDE4D	1	BVES
response to estradiol	GO:0032355	biological_process	2	14	0.0165858	0.202785	0		2	AREG;CYP19A1
cell surface receptor signaling pathway	GO:0007166	biological_process	4	76	0.0179048	0.21304	0		4	OSTN;CALCR;CRHR1;VIPR1
lipid metabolic process	GO:0006629	biological_process	3	42	0.0185434	0.21304	0		3	GDPD2;DGAT2;FADS1L2
clathrin coat assembly	GO:0048268	biological_process	2	15	0.0186441	0.21304	0		2	NSG1;SGIP1
sphingolipid biosynthetic process	GO:0030148	biological_process	2	15	0.0186441	0.21304	0		2	ELOVL3;SGMS2
protein localization to centrosome	GO:0071539	biological_process	2	15	0.0186441	0.21304	0		2	STIL;AURKA
positive regulation of gene expression	GO:0010628	biological_process	6	162	0.019116	0.215429	0		6	DNMT3B;KPNA7;FGF8;ADAM19;FGF10;FGF20
axonogenesis	GO:0007409	biological_process	3	44	0.0208091	0.230501	0		3	ATP8A2;SLITRK4;RTN4R
neuropeptide signaling pathway	GO:0007218	biological_process	4	81	0.0218508	0.231698	1	SCG5	3	GALR1;NPFFR2;GPR149
positive regulation of osteoblast differentiation	GO:0045669	biological_process	3	45	0.0219964	0.231698	0		3	GDPD2;TP63;WNT4
protein localization	GO:0008104	biological_process	3	45	0.0219964	0.231698	1	DOC2B	2	HAP1;TNS4
adrenal gland development	GO:0030325	biological_process	2	17	0.0230626	0.231698	0		2	CRHR1;WNT4
negative regulation of cyclin-dependent protein serine/threonine kinase activity	GO:0045736	biological_process	2	17	0.0230626	0.231698	0		2	WEE2;CDKN1A
mitotic cell cycle phase transition	GO:0044772	biological_process	2	17	0.0230626	0.231698	0		2	CCNB2;CCNO
neuromuscular synaptic transmission	GO:0007274	biological_process	2	17	0.0230626	0.231698	1	RIMBP2	1	CHRNA1
embryonic pattern specification	GO:0009880	biological_process	2	17	0.0230626	0.231698	0		2	SATB2;FGF8
vesicle transport along actin filament	GO:0030050	biological_process	2	17	0.0230626	0.231698	0		2	MYO5B;MYO1H
potassium ion transmembrane transport	GO:0071805	biological_process	4	84	0.0244538	0.241925	1	SLC9A1	3	KCND1;KCNH1;PKD2L1
cell population proliferation	GO:0008283	biological_process	4	85	0.0253613	0.24221	0		4	ENPEP;TP63;IL12A;OCA2
blood vessel remodeling	GO:0001974	biological_process	2	18	0.0254171	0.24221	0		2	DBH;FGF8
regulation of dopamine secretion	GO:0014059	biological_process	2	20	0.0304029	0.268042	1	SYT15	1	SYT13
transcription by RNA polymerase II	GO:0006366	biological_process	3	52	0.0313214	0.272433	0		3	GCM1;GTF2A1L;GCM2
male gonad development	GO:0008584	biological_process	3	53	0.0327977	0.279775	0		3	TFAP2C;COL9A3;WNT4
calcium-ion regulated exocytosis	GO:0017156	biological_process	2	21	0.0330289	0.279775	1	SYT15	1	SYT13
positive regulation of Wnt signaling pathway	GO:0030177	biological_process	2	21	0.0330289	0.279775	0		2	TERT;FGF8
cholesterol homeostasis	GO:0042632	biological_process	3	54	0.0343097	0.284336	1	FABP4	2	DGAT2;LIPG
cognition	GO:0050890	biological_process	2	22	0.0357403	0.284336	0		2	JAKMIP1;GTF2A1L
response to wounding	GO:0009611	biological_process	2	22	0.0357403	0.284336	0		2	NMNAT3;AURKA
negative regulation of transcription by RNA polymerase II	GO:0000122	biological_process	12	520	0.0358976	0.284336	0		12	PRDM16;DNMT3B;TP63;TFAP2C;TFCP2L1;MAEL;EOMES;SALL4;SATB2;MSX1;NKX6-2;PLK3
chromatin remodeling	GO:0006338	biological_process	3	56	0.0374403	0.284336	0		3	BRDT;TP63;SATB2
vesicle-mediated transport	GO:0016192	biological_process	4	97	0.037833	0.284336	1	SYT15	3	BVES;SYT13;AP4B1
positive regulation of interferon-gamma production	GO:0032729	biological_process	2	23	0.0385345	0.284336	1	PDE4D	1	IL12A
negative regulation of phosphoprotein phosphatase activity	GO:0032515	biological_process	2	23	0.0385345	0.284336	0		2	PPP1R1B;PHACTR1
ovarian follicle development	GO:0001541	biological_process	2	23	0.0385345	0.284336	0		2	SPO11;BMP15
regulation of cytosolic calcium ion concentration	GO:0051480	biological_process	2	23	0.0385345	0.284336	0		2	TRPC4;TRPC5
regulation of neuron projection development	GO:0010975	biological_process	2	23	0.0385345	0.284336	0		2	SLC39A12;EFHC2
actomyosin structure organization	GO:0031032	biological_process	2	23	0.0385345	0.284336	0		2	FRMD5;PHACTR1
positive regulation of protein phosphorylation	GO:0001934	biological_process	3	58	0.040712	0.284336	0		3	FGF10;FGF20;FGF8
regulation of intracellular pH	GO:0051453	biological_process	2	24	0.0414089	0.284336	1	SLC9A1	1	SLC4A5
regulation of RNA splicing	GO:0043484	biological_process	2	24	0.0414089	0.284336	0		2	BRDT;ESRP2
negative regulation of apoptotic process	GO:0043066	biological_process	6	196	0.0416082	0.284336	0		6	ATAD3A;PLK3;MAEL;AURKA;ADAMTS20;MSX1
cellular response to lipopolysaccharide	GO:0071222	biological_process	3	60	0.0441232	0.284336	1	PDE4D	2	LITAF;IL12A
positive regulation of multicellular organism growth	GO:0040018	biological_process	2	25	0.0443613	0.284336	0		2	PLS1;ATP8A2
inner ear development	GO:0048839	biological_process	2	26	0.0473892	0.284336	0		2	NEUROD1;CXCL14
embryonic forelimb morphogenesis	GO:0035115	biological_process	2	26	0.0473892	0.284336	0		2	MSX1;TP63
regulation of cyclin-dependent protein serine/threonine kinase activity	GO:0000079	biological_process	2	26	0.0473892	0.284336	0		2	CCNB2;CCNO
intracellular protein transport	GO:0006886	biological_process	6	204	0.0486151	0.284336	1	SCG5	5	VPS29L;RAB19;TOM1L1;AP4B1;MLPH
integral component of membrane	GO:0016021	cellular_component	65	2565	5.02208e-08	6.50861e-05	6	TMEM156;SLC29A4;BLB3;SUSD5;SYT15;MMD2	59	CRHR1;GPR12;UTS2B;SIDT1;SLITRK4;SLC4A5;TMEM136-1;MLANA;FRMD5;GPR137C;ADAM19;TMEM132C;AREG;FADS1L2;MPZL3;HEPHL1;NSG1;ZP2;IGSF11;ATP8A2;SUSD2;SGCZ;ABCB5;SLC15A5;CADM2;KCND1;GDPD2;IFITM1;ENPEP;BVES;ASZ1;TMEM241;UNC5D;PIGR;VIPR1;OCA2;ABHD3;CYP3A4;IL13RA2;PTPN5;FAM163B;SYPL1;DBH;CA9;FGF10;NIPAL4;TMEM62;TPCN3;TPTE2;CALCR;CYP19A1;ZP3L2;SLC16A7;SLC23A1;FREM1;SLC25A42;IL17RD;SLC19A2;ANKRD22
extracellular region	GO:0005576	cellular_component	15	226	4.1014e-07	0.000265771	2	AVD;SPP2	13	CCDC80;TULP1;LYG2;C1QTNF3;UTS2B;RFX3;AGT;IL4;DNAH1;FGF8;FGF10;CXCL14;FGF20
cytoplasm	GO:0005737	cellular_component	55	2299	3.80616e-06	0.00164426	3	FABP4;SLC9A1;DOC2B	52	BMP15;LVRN;MYO1H;BIRC7;KPNA7;NOXO1;FGF8;CPEB1;IL12A;FKBP5;PKP1;GMNN;TFCP2L1;TESC;GPR12;AREG;STIL;PPP1R1B;SH2D4B;ENPEP;GTF2A1L;WEE2;KSR2;HOMER2;PLK3;PLS1;DBH;BVES;CDC25A;CAMK2A;VILL;NEUROD1;HPRTL;NELL1;PASK;TP63;CCNB2;AK9;FGF10;HAP1;HENMT1;AK7;SGIP1;SLC23A1;WNT4;FGF20;NEIL2;MYO5B;ACTR5;CCNO;ELMO1;METTL11B
calcium channel complex	GO:0034704	cellular_component	4	14	6.32834e-05	0.0136692	0		4	RYR2;TRPC4;PKD2L1;TRPC5
extracellular space	GO:0005615	cellular_component	23	731	8.15831e-05	0.0147983	3	CCLL4;OMD;SPP1	20	CHGA;ZP3L2;BMP15;AGT;SEMA6B;AREG;RTN4R;SUSD2;FGF10;KERA;OSTN;LIPG;COL9A3;FGF8;ADAMTS20;EFHC2;DBH;WNT4;SPIA5;FGF20
plasma membrane	GO:0005886	cellular_component	38	1580	0.000130923	0.0158015	5	SLC29A4;SLC9A1;DOC2B;RIMBP2;SYT15	33	TULP1;DIRAS1;GPR12;LVRN;MYO1H;SIDT1;ZP3L2;PKP1;SGIP1;PIK3AP1;ENPEP;HEPHL1;RYR2;SYT13;SUSD2;VIPR1;DGKB;KSR2;HOMER2;IFITM1;BVES;UNC5D;ATP8A2;CA9;TERT;TPTE2;CALCR;TESC;GDPD2;SNAP47;SLC19A2;ELMO1;CRHR1
nucleus	GO:0005634	cellular_component	52	2478	0.000214774	0.0214113	2	FABP4;SCG5	50	TOX;BIRC7;CDKN1A;CPEB1;MNR2;GMNN;PKP1;GCM1;ADAM19;GCM2;AREG;DNTT;VPS25;LHX8;TFAP2C;EOMES;ESRP2;BRDT;WEE2;PLK3;MYT1;KIF20AL;CENPM;PHACTR1;TICRR;SP1;CDC25A;FAM212B;TFCP2L1;PPEF1;SALL4;EBF2;NMNAT3;PASK;NKX6-2;HENMT1;PRDM16;CCNB2;NEUROD1;IRF6;TPTE2;RFX6;LITAF;MAEL;TESC;KPNA7;MSX1;CCNO;RFX3;SATB2
integral component of plasma membrane	GO:0005887	cellular_component	19	646	0.000748381	0.0550373	3	SLC9A1;INSRR;GRM3	16	SLC39A12;KCNH1;SGMS2;UPK1B;NPFFR2;GPR149;SLC16A7;TRPC4;SYT13;GALR1;RTN4R;PKD2L1;TRPC5;GABRA4;SEMA6B;CHRNA1
kinesin complex	GO:0005871	cellular_component	4	32	0.00102101	0.0555119	0		4	KIF6;KIF20AL;KIF26A;KIF2C
neuron projection	GO:0043005	cellular_component	9	193	0.001028	0.0555119	0		9	CPEB1;CAMK2A;GPR149;SYT13;CHRNA1;DCX;GABRA4;HOMER2;CRHR1
myosin complex	GO:0016459	cellular_component	4	38	0.00182973	0.0898686	0		4	MYO5B;MYH7B;MYH1E;MYO1H
cation channel complex	GO:0034703	cellular_component	2	7	0.00527012	0.142293	0		2	TRPC4;TRPC5
anchored component of external side of plasma membrane	GO:0031362	cellular_component	2	8	0.00653361	0.145168	0		2	RTN4R;FOLR1
messenger ribonucleoprotein complex	GO:1990124	cellular_component	2	8	0.00653361	0.145168	0		2	CPEB1;PKP1
dendrite	GO:0030425	cellular_component	7	168	0.0065482	0.145168	0		7	KCND1;HAP1;SNAP47;GNAZ;NSG1;HOMER2;MLPH
cell surface	GO:0009986	cellular_component	9	264	0.00758424	0.145168	0		9	AREG;TRPC4;LIPG;UNC5D;WNT4;RTN4R;IL12A;PKD2L1;CHRNA1
P granule	GO:0043186	cellular_component	2	9	0.00792009	0.145168	0		2	MAEL;HENMT1
chromatoid body	GO:0033391	cellular_component	2	9	0.00792009	0.145168	0		2	MAEL;TDRD5
secretory granule	GO:0030141	cellular_component	3	34	0.0109198	0.168466	1	SCG5	2	SYPL1;CHGA
extrinsic component of membrane	GO:0019898	cellular_component	3	35	0.0117482	0.177043	1	SYT15	2	JAKMIP1;AP4B1
integral component of postsynaptic specialization membrane	GO:0099060	cellular_component	2	13	0.0146318	0.18591	0		2	KCND1;CHRNA1
dynein complex	GO:0030286	cellular_component	2	14	0.0165858	0.202785	0		2	DNAH1;DNAH12
cilium	GO:0005929	cellular_component	4	77	0.0186552	0.21304	0		4	RSPH3;CALCR;TULP1;CFAP221
sarcolemma	GO:0042383	cellular_component	3	48	0.0257758	0.242588	0		3	BVES;RYR2;SGCZ
microtubule	GO:0005874	cellular_component	5	129	0.0265687	0.24772	0		5	KIF6;KIF20AL;KIF26A;KIF2C;EFHC2
centrosome	GO:0005813	cellular_component	9	333	0.0285136	0.260237	1	PDE4D	8	CCNB2;STIL;CCDC77;BIRC7;PLK3;CCDC92;C4H4ORF47;KIF2C
lysosomal membrane	GO:0005765	cellular_component	4	90	0.0302011	0.268042	0		4	GPR137C;NPRL2;LITAF;OCA2
exocytic vesicle	GO:0070382	cellular_component	2	20	0.0304029	0.268042	1	SYT15	1	SYT13;
cyclin-dependent protein kinase holoenzyme complex	GO:0000307	cellular_component	2	21	0.0330289	0.279775	0		2	CCNB2;CCNO
spindle microtubule	GO:0005876	cellular_component	2	24	0.0414089	0.284336	0		2	AURKA;NEIL2
glutamatergic synapse	GO:0098978	cellular_component	6	199	0.044156	0.284336	1	GRM3	5	SLITRK4;SNAP47;NSG1;DGKB;HOMER2
ATP binding	GO:0005524	molecular_function	30	1073	5.66288e-05	0.0136692	2	INSRR;DAPK3	28	DNAH12;MYO1H;PLK3;KIF26A;MYLKSML;KIF2C;ATP8A2;AURKA;ABCB5;DGKB;NMNAT3;KSR2;HOMER2;ATAD3A;KIF6;CAMK2A;PASK;WEE2;KIF20AL;AK9;DNAH1;MYH7B;DDX43;AK7;CAMKK1;SPO11;MYH1E;MYO5B
growth factor activity	GO:0008083	molecular_function	7	93	0.000260822	0.0241447	0		7	AREG;IL12A;IL4;BMP15;FGF8;FGF10;FGF20
clathrin binding	GO:0030276	molecular_function	4	31	0.000916479	0.0555119	1	SYT15	3	SYT13;AP4B1;TOM1L1
DNA-binding transcription activator activity, RNA polymerase II-specific	GO:0001228	molecular_function	12	319	0.00099138	0.0555119	0		12	TP63;NEUROD1;SP1;TFAP2C;LITAF;EOMES;EBF2;GCM1;MSX1;GCM2;RFX6;SATB2
G protein-coupled peptide receptor activity	GO:0008528	molecular_function	4	39	0.00199782	0.0924706	0		4	GALR1;CRHR1;CALCR;VIPR1
microtubule motor activity	GO:0003777	molecular_function	4	40	0.00217629	0.0940159	0		4	KIF6;KIF20AL;KIF26A;KIF2C
peptide binding	GO:0042277	molecular_function	4	43	0.00277716	0.112514	0		4	ENPEP;NPFFR2;GPR149;LVRN
fibroblast growth factor receptor binding	GO:0005104	molecular_function	3	20	0.00282935	0.112514	0		3	FGF10;FGF20;FGF8
phospholipase A1 activity	GO:0008970	molecular_function	2	6	0.00413292	0.13734	0		2	ABHD3;LIPG
store-operated calcium channel activity	GO:0015279	molecular_function	2	7	0.00527012	0.142293	0		2	TRPC4;TRPC5
myosin light chain kinase activity	GO:0004687	molecular_function	2	7	0.00527012	0.142293	1	DAPK3	1	MYLKSML
microtubule binding	GO:0008017	molecular_function	7	162	0.00543672	0.143796	0		7	KIF20AL;JAKMIP1;KIF6;KIF26A;SGIP1;NEIL2;KIF2C
actin filament binding	GO:0051015	molecular_function	7	164	0.00579014	0.145168	0		7	PLS1;MYH7B;MYO1H;TULP1;VILL;MYH1E;MYO5B
cytokine activity	GO:0005125	molecular_function	5	88	0.00621818	0.145168	1	SPP1	4	LITAF;BMP15;IL12A;WNT4
ATP-dependent microtubule motor activity, minus-end-directed	GO:0008569	molecular_function	2	8	0.00653361	0.145168	0		2	DNAH1;DNAH12
inositol 1,4,5 trisphosphate binding	GO:0070679	molecular_function	2	8	0.00653361	0.145168	0		2	TRPC4;TRPC5
ion channel activity	GO:0005216	molecular_function	2	9	0.00792009	0.145168	0		2	TPTE2;TPCN3
adenylate kinase activity	GO:0004017	molecular_function	2	9	0.00792009	0.145168	0		2	AK9;AK7
peptide hormone binding	GO:0017046	molecular_function	3	31	0.00864318	0.155311	0		3	GALR1;CRHR1;VIPR1
protein kinase activity	GO:0004672	molecular_function	5	96	0.00874822	0.155311	1	MMD2	4	WEE2;CAMKK1;KSR2;NPRL2
protein phosphatase inhibitor activity	GO:0004864	molecular_function	2	11	0.0110491	0.168466	0		2	PPP1R1B;PHACTR1
cAMP binding	GO:0030552	molecular_function	2	12	0.0127853	0.180105	1	PDE4D	1	BVES
WW domain binding	GO:0050699	molecular_function	2	13	0.0146318	0.18591	0		2	TP63;LITAF
myosin binding	GO:0017022	molecular_function	2	14	0.0165858	0.202785	0		2	HAP1;MLPH
calcium-dependent phospholipid binding	GO:0005544	molecular_function	3	42	0.0185434	0.21304	2	DOC2B;SYT15	1	SYT13
zinc ion binding	GO:0008270	molecular_function	13	527	0.0187396	0.21304	0		13	ENPEP;TLL2;LVRN;ATAD3A;ZNF385C;LITAF;LIN28B;ADAMTS20;CA9;NEIL2;GCM1;MYT1;ZFAND2A
p53 binding	GO:0002039	molecular_function	3	45	0.0219964	0.231698	0		3	MSX1;PLK3;TP63
nucleoside diphosphate kinase activity	GO:0004550	molecular_function	2	17	0.0230626	0.231698	0		2	AK9;AK7
dynein intermediate chain binding	GO:0045505	molecular_function	2	17	0.0230626	0.231698	0		2	DNAH1;DNAH12
metalloaminopeptidase activity	GO:0070006	molecular_function	2	18	0.0254171	0.24221	0		2	ENPEP;LVRN
dynein light intermediate chain binding	GO:0051959	molecular_function	2	18	0.0254171	0.24221	0		2	DNAH1;DNAH12
chemokine activity	GO:0008009	molecular_function	2	18	0.0254171	0.24221	1	CCLL4	1	CXCL14
actin-dependent ATPase activity	GO:0030898	molecular_function	2	19	0.0278647	0.257948	0		2	MYO5B;MYO1H
calcium ion binding	GO:0005509	molecular_function	11	447	0.0296385	0.268042	2	DOC2B;SYT15	9	PLS1;TLL2;RYR2;PPEF1;SYT13;PKD2L1;DGKB;NELL1;TESC
microfilament motor activity	GO:0000146	molecular_function	2	20	0.0304029	0.268042	0		2	MYO5B;MYO1H
ATPase activity	GO:0016887	molecular_function	5	140	0.0355738	0.284336	0		5	KIF6;KIF20AL;KIF2C;ABCB5;KIF26A
transcription regulatory region sequence-specific DNA binding	GO:0000976	molecular_function	4	96	0.0366811	0.284336	0		4	SP1;IRF6;SALL4;TP63
SH3 domain binding	GO:0017124	molecular_function	3	56	0.0374403	0.284336	0		3	ADAM19;ELMO1;SGIP1
RNA polymerase II cis-regulatory region sequence-specific DNA binding	GO:0000978	molecular_function	10	409	0.0384142	0.284336	0		10	SP1;TFAP2C;LITAF;RFX3;EBF2;SATB2;GCM1;NKX6-2;RFX6;MYT1
cyclin-dependent protein serine/threonine kinase regulator activity	GO:0016538	molecular_function	2	24	0.0414089	0.284336	0		2	CCNB2;CCNO
RNA polymerase II transcription regulatory region sequence-specific DNA binding	GO:0000977	molecular_function	6	197	0.0424469	0.284336	0		6	LHX8;TFAP2C;TFCP2L1;EOMES;SATB2;MSX1

## Sheet: Enrichment_KEGG
Pathway	ID	Input number	Background number	P-Value	Corrected P-Value	Rich factor	up count	up gene	down count	down gene
Oocyte meiosis	gga04114	5	99	0.00985711	0.168466	0.0505051	0		5	CCNB2;CPEB1;CAMK2A;FBXO43;AURKA
Intestinal immune network for IgA production	gga04672	3	36	0.0126119	0.180105	0.0833333	1	BLB3	2	PIGR;IL4
Steroid hormone biosynthesis	gga00140	3	37	0.013511	0.184318	0.0810811	0		3	CYP3A4;CYP19A1;AKR1D1
Progesterone-mediated oocyte maturation	gga04914	4	78	0.019425	0.217024	0.0512821	0		4	CCNB2;CDC25A;CPEB1;AURKA
ECM-receptor interaction	gga04512	4	83	0.0235663	0.234938	0.0481928	1	SPP1	3	LAMA2;FREM1;COL9A3
Adrenergic signaling in cardiomyocytes	gga04261	5	128	0.0258311	0.242588	0.0390625	1	SLC9A1	4	RYR2;AGT;MYH7B;CAMK2A
Neuroactive ligand-receptor interaction	gga04080	9	333	0.0285136	0.260237	0.027027	1	GRM3	8	CRHR1;CALCR;NPFFR2;GALR1;CHRNA1;VIPR1;GABRA4;AGT
Melanogenesis	gga04916	4	91	0.0312299	0.272433	0.043956	0		4	WNT4;WNT6;CAMK2A;WNT11B
mTOR signaling pathway	gga04150	5	140	0.0355738	0.284336	0.0357143	0		5	GATSL3;WNT4;WNT6;WNT11B;NPRL2
Regulation of actin cytoskeleton	gga04810	6	190	0.0367966	0.284336	0.0315789	2	SLC9A1;INSRR	4	MYLKSML;FGF8;FGF10;FGF20
Metabolic pathways	gga01100	24	1290	0.0402864	0.284336	0.0186047	3	MGAT5B;PLCD4;PDE4D	21	AKR1D1;SGMS2;PTGDS;AGXT;FADS1L2;SELENBP1;DGAT2;DGKB;NMNAT3;OGDHL;DNMT3B;LIPG;AK9;HPRTL;CYP3A4;DBH;CA9;TDH;CYP19A1;AK7;ELOVL3
Glycerolipid metabolism	gga00561	3	60	0.0441232	0.284336	0.05	0		3	DGKB;DGAT2;LIPG
Cytokine-cytokine receptor interaction	gga04060	6	202	0.0467994	0.284336	0.029703	0		6	IL13RA2;EDAR;IL12A;IL4;BMP15;CXCL14
