# Supplementary material for: Dynamic Expression Profile of Follicles at Different Stages in High- and Low-Production Laying Hens
Source: Genes (Basel). 2023 Dec 26;15(1):40. doi: 10.3390/genes15010040 (PMC10815237; doi:10.3390/genes15010040)
Supplement: Supplementary file 1 [file genes-15-00040-s001.zip › Table S7. List of H-Group mRNAs in STEM map of significantly different modules.xlsx]

## Sheet: Sheet1
Table S7. List of H-Group mRNAs in STEM map of significantly different modules
Profile 0		Profile 1		Profile 2		Profile 7		Profile 9		Profile 19
geneID	Description	geneID	Description	geneID	Description	geneID	Description	geneID	Description	geneID	Description
ENSGALG00000000164	MYBPH	ENSGALG00000000299	PKP1	ENSGALG00000000544	RAB44	ENSGALG00000000314	NEFL	ENSGALG00000005896	CA15L	ENSGALG00000000318	CSRP1
ENSGALG00000000242	EBF2	ENSGALG00000000441	KCNA10	ENSGALG00000000816	SRGAP2	ENSGALG00000000371	CRHR1	ENSGALG00000006346	CXCL14	ENSGALG00000000585	MYL4
ENSGALG00000000302	TNNT2	ENSGALG00000000451	MEIG1	ENSGALG00000001035	NR1D1	ENSGALG00000000394	SLC6A17	ENSGALG00000010781	GLRA3	ENSGALG00000002358	CDO1
ENSGALG00000000317	NEFM	ENSGALG00000000745	SLC26A9	ENSGALG00000001171	SEMA6B	ENSGALG00000000400	KCNC4	ENSGALG00000012190	TMEM163	ENSGALG00000002563	TPM4
ENSGALG00000000627	DNAJC11	ENSGALG00000000824	MYLKSML	ENSGALG00000001373	TRAF3IP3	ENSGALG00000000893	TAT	ENSGALG00000015953	HRH2L	ENSGALG00000002988	PHGDH
ENSGALG00000000902	KDF1	ENSGALG00000000901	CHST4	ENSGALG00000001410	SPNS3	ENSGALG00000001405	IRF6	ENSGALG00000016326	SLC51AL	ENSGALG00000003179	ANGPTL7
ENSGALG00000000919	PIGR	ENSGALG00000000911	IL20	ENSGALG00000001433	B3GNTL1	ENSGALG00000001512	KCND1	ENSGALG00000023822	IL5	ENSGALG00000003521	TPM1
ENSGALG00000001006	TP73	ENSGALG00000001189	NCF1	ENSGALG00000001440	ACTL9	ENSGALG00000001721	ZP3L2	ENSGALG00000032282	CALB1	ENSGALG00000004960	FBN1
ENSGALG00000001017	WRAP73	ENSGALG00000001244	TBC1D24L	ENSGALG00000001486	ZAP70	ENSGALG00000002645	PIWIL1	ENSGALG00000002911	MOXD1	ENSGALG00000005503	WFDC1
ENSGALG00000001261	CFAP52	ENSGALG00000001418	GUCA1B	ENSGALG00000001504	DDX20	ENSGALG00000002647	PLS1	ENSGALG00000009003	SNAP25	ENSGALG00000006343	ACTA2
ENSGALG00000001270	PRKCZ	ENSGALG00000001603	NARF	ENSGALG00000001608	UNC5D	ENSGALG00000003537	SGK2	ENSGALG00000027269	GUCA2A	ENSGALG00000006637	XKRX
ENSGALG00000001288	CFAP74	ENSGALG00000001620	CUTA	ENSGALG00000001617	CAMKK1	ENSGALG00000003908	SLC6A5	ENSGALG00000000102	UBE2T	ENSGALG00000007367	WFIKKN2
ENSGALG00000001565	C5	ENSGALG00000001749	ACSBG2	ENSGALG00000001697	ITIH3	ENSGALG00000003914	EPS15L1	ENSGALG00000000184	SLC27A6	ENSGALG00000008007	ITGA11
ENSGALG00000001611	B3GAT1	ENSGALG00000001883	ST6GALNAC2	ENSGALG00000001882	TNFRSF18	ENSGALG00000004401	WNT11B	ENSGALG00000000607	GPR37L1	ENSGALG00000008661	CYR61
ENSGALG00000001618	OGFOD3	ENSGALG00000001977	LDB3	ENSGALG00000001905	DTX2	ENSGALG00000004441	CPSF4L	ENSGALG00000000632	CHTF8	ENSGALG00000009844	ACTC1
ENSGALG00000001959	HENMT1	ENSGALG00000002080	DOCK2	ENSGALG00000002082	AMPD1	ENSGALG00000004582	MYL2	ENSGALG00000000690	GDPD4	ENSGALG00000009845	GJD2
ENSGALG00000002150	CPEB1	ENSGALG00000002083	PLIN3L	ENSGALG00000002504	TROVE2	ENSGALG00000004665	KPNA7	ENSGALG00000001109	GTSF1	ENSGALG00000011086	ACTA1
ENSGALG00000002167	PATL2	ENSGALG00000002105	FOXI1	ENSGALG00000002532	GJA4	ENSGALG00000005122	MYO1H	ENSGALG00000001409	IL12B	ENSGALG00000011594	NR1H4
ENSGALG00000002266	OGDHL	ENSGALG00000002307	LRIT2	ENSGALG00000002710	IPMK	ENSGALG00000005258	SSTR5	ENSGALG00000001475	STMN1	ENSGALG00000011708	MYLK
ENSGALG00000002370	SH2D4B	ENSGALG00000002314	CDHR1	ENSGALG00000002728	SLC16A3	ENSGALG00000005599	UGT8L	ENSGALG00000001632	MIS12	ENSGALG00000011902	TAGLN
ENSGALG00000002432	DYDC1	ENSGALG00000002804	RND2	ENSGALG00000002841	RFNG	ENSGALG00000005762	BIRC7	ENSGALG00000001696	SAG	ENSGALG00000015117	DRD3
ENSGALG00000002621	SLC25A42	ENSGALG00000002886	NKX2-5	ENSGALG00000002845	CTNNA3	ENSGALG00000005766	PKD2L1	ENSGALG00000002303	LRIT1	ENSGALG00000015253	COL8A1
ENSGALG00000002714	TMEM132C	ENSGALG00000003126	ERBB4	ENSGALG00000002992	DAW1	ENSGALG00000005824	SUSD2	ENSGALG00000002319	TEKT2	ENSGALG00000016797	FHL2
ENSGALG00000002744	PCDH15	ENSGALG00000003217	LITAF	ENSGALG00000003134	ARL2	ENSGALG00000005842	GDPD2	ENSGALG00000002346	CLSPN	ENSGALG00000016843	COL4A2
ENSGALG00000002756	TMEM121	ENSGALG00000003426	RHBDL3	ENSGALG00000003136	IKZF2	ENSGALG00000006072	-	ENSGALG00000002599	ARHGEF39	ENSGALG00000016867	ITGBL1
ENSGALG00000002781	BRCA1	ENSGALG00000003548	BAIAP2L1	ENSGALG00000003175	STKLD1	ENSGALG00000006490	SCN3B	ENSGALG00000003085	CDK1	ENSGALG00000023772	HSPB7
ENSGALG00000002883	SCAPER	ENSGALG00000003644	C2CD4A	ENSGALG00000003325	KMT5A	ENSGALG00000006593	CLDN18	ENSGALG00000003294	ATAD5	ENSGALG00000024428	C18H17ORF67
ENSGALG00000003122	ZFAND2A	ENSGALG00000003802	OTUD7A	ENSGALG00000003349	PLEKHA2	ENSGALG00000006827	IL4	ENSGALG00000003324	PRRX1	ENSGALG00000028567	MYL9
ENSGALG00000003148	SPAG16	ENSGALG00000003837	ADCY7	ENSGALG00000003370	KIAA1191	ENSGALG00000007562	FGF4	ENSGALG00000003584	KPNA2	ENSGALG00000028721	LMOD1
ENSGALG00000003160	CERS1	ENSGALG00000003876	TIMD4	ENSGALG00000003562	NPTX2	ENSGALG00000007618	BTG4	ENSGALG00000003720	FANCD2	ENSGALG00000032143	CRISPLD2
ENSGALG00000003193	CRABP1	ENSGALG00000003895	PRDM12	ENSGALG00000003572	ARHGEF18	ENSGALG00000007927	CNTN6	ENSGALG00000003859	KRT222	ENSGALG00000037460	RP9
ENSGALG00000003334	METTL11B	ENSGALG00000003904	MLPH	ENSGALG00000003836	RBM44	ENSGALG00000008697	RBM20	ENSGALG00000004037	DNA2	ENSGALG00000039990	TNC
ENSGALG00000003374	ESRP2	ENSGALG00000003928	LHX3	ENSGALG00000003857	ITK	ENSGALG00000008734	PCSK2	ENSGALG00000004173	AXDND1	ENSGALG00000041266	CNN1
ENSGALG00000003403	ZNF385C	ENSGALG00000004078	-	ENSGALG00000003899	RAB17	ENSGALG00000008969	EPCAM	ENSGALG00000004195	KIF4A	ENSGALG00000041634	ACTG2
ENSGALG00000003465	OCM2	ENSGALG00000004083	GRIA1	ENSGALG00000004064	GPER1	ENSGALG00000009405	GRIA2	ENSGALG00000004245	NUDT1	ENSGALG00000042543	PRKACA
ENSGALG00000003559	ACTR5	ENSGALG00000004162	SLC16A6	ENSGALG00000004252	-	ENSGALG00000009640	CHRM5	ENSGALG00000004280	ANO9	ENSGALG00000000461	MRC2
ENSGALG00000003660	FANCF	ENSGALG00000004199	TMEM184A	ENSGALG00000004261	AQP9	ENSGALG00000009687	KCNK2	ENSGALG00000004342	ORC6	ENSGALG00000001183	MYH10
ENSGALG00000003744	ADAM19	ENSGALG00000004285	HNF4A	ENSGALG00000004262	TMIGD1	ENSGALG00000009856	GNS	ENSGALG00000004373	KCNJ16	ENSGALG00000001191	MEOX1
ENSGALG00000003777	NELL1	ENSGALG00000004436	CYP3A4	ENSGALG00000004322	AHR1B	ENSGALG00000010068	KCNK17	ENSGALG00000004631	DRAXIN	ENSGALG00000001314	PTGS1
ENSGALG00000003849	TRPM1	ENSGALG00000004449	CYP3A5	ENSGALG00000004492	PIGL	ENSGALG00000010232	VRTN	ENSGALG00000005038	CENPI	ENSGALG00000001459	TNNC1
ENSGALG00000003925	MYPN	ENSGALG00000004538	TNN	ENSGALG00000004573	LRRC8A	ENSGALG00000010773	GREM2	ENSGALG00000005401	WNT9A	ENSGALG00000001926	HSPB1
ENSGALG00000003931	ATOH7	ENSGALG00000004545	WDR72	ENSGALG00000004671	ANKRD27	ENSGALG00000010935	PTPRQ	ENSGALG00000005662	AMPD3	ENSGALG00000001956	OLFML3
ENSGALG00000004123	PABPC1L	ENSGALG00000004700	NCF2	ENSGALG00000004704	TDRD12	ENSGALG00000011052	SLC38A11	ENSGALG00000006048	FAM64A	ENSGALG00000003283	COMP
ENSGALG00000004146	RIMS4	ENSGALG00000004742	BMP15	ENSGALG00000004759	DHRS7B	ENSGALG00000011117	AGT	ENSGALG00000006051	CDC7	ENSGALG00000003353	RAI14
ENSGALG00000004161	CCNB2	ENSGALG00000004849	WSCD2	ENSGALG00000004760	TMEM116	ENSGALG00000011347	IHH	ENSGALG00000006110	PLK1	ENSGALG00000004035	CRYBA1
ENSGALG00000004243	IFITM1	ENSGALG00000004958	BTK	ENSGALG00000004947	POLR3A	ENSGALG00000011349	MNR2	ENSGALG00000006186	RAD21L1	ENSGALG00000004974	PPARG
ENSGALG00000004246	SLC6A4	ENSGALG00000005285	TBX4	ENSGALG00000005004	SAMD8	ENSGALG00000011616	NPFFR2	ENSGALG00000006267	TPX2	ENSGALG00000004980	KCNMA1
ENSGALG00000004297	DNAH1	ENSGALG00000005361	HPRTL	ENSGALG00000005078	NUP210	ENSGALG00000011875	TRPC3	ENSGALG00000006436	AQP12A	ENSGALG00000005079	VCL
ENSGALG00000004525	TSPAN10	ENSGALG00000005377	WWOX	ENSGALG00000005263	SOX8	ENSGALG00000012089	C5H14orf37	ENSGALG00000006519	KIAA1024	ENSGALG00000005266	BEAN1
ENSGALG00000004809	PPIF	ENSGALG00000005400	CACNA2D3	ENSGALG00000005294	PPFIBP2	ENSGALG00000012092	ESYT3	ENSGALG00000006525	NCAPG2	ENSGALG00000005438	PARVA
ENSGALG00000004879	SLC6A11	ENSGALG00000005462	ZP4	ENSGALG00000005369	BTBD10	ENSGALG00000012307	GALR3	ENSGALG00000007179	ATP13A5	ENSGALG00000005483	CDH13
ENSGALG00000004897	GTSE1	ENSGALG00000005572	NOXO1	ENSGALG00000005412	SNAP47	ENSGALG00000012317	ADGB	ENSGALG00000007269	GABRA3	ENSGALG00000005649	TMEM150A
ENSGALG00000004936	GLRA4	ENSGALG00000005739	SCD	ENSGALG00000005418	FRRS1	ENSGALG00000012875	WEE2	ENSGALG00000007354	CIT	ENSGALG00000005672	SLC6A7
ENSGALG00000004966	NYAP2	ENSGALG00000005795	CYP2C23a	ENSGALG00000005430	ALS2CL	ENSGALG00000012984	MYO5B	ENSGALG00000007470	POLR1D	ENSGALG00000005985	GDF10
ENSGALG00000005005	MIEF2	ENSGALG00000005932	MYT1	ENSGALG00000005460	SLCO4A1	ENSGALG00000013097	SLC15A5	ENSGALG00000007530	-	ENSGALG00000006647	DUSP8
ENSGALG00000005171	AP1S3	ENSGALG00000005972	KBTBD12	ENSGALG00000005547	PIK3AP1	ENSGALG00000013600	GTF2E1L	ENSGALG00000007536	-	ENSGALG00000006751	THY1
ENSGALG00000005245	SGPP2	ENSGALG00000006054	CALCB	ENSGALG00000005601	DNAH12	ENSGALG00000013663	FGF20	ENSGALG00000007676	EME1	ENSGALG00000006758	C1QTNF5
ENSGALG00000005419	ERC2	ENSGALG00000006158	ACVR2B	ENSGALG00000005684	FBXL15	ENSGALG00000014453	TENT5C	ENSGALG00000008233	BUB1	ENSGALG00000006851	PCDH11X
ENSGALG00000005499	IL17RD	ENSGALG00000006165	WDFY4	ENSGALG00000005696	ABHD6	ENSGALG00000014793	DLGAP1L	ENSGALG00000008542	ADD3	ENSGALG00000007157	FAM46D
ENSGALG00000005519	TLL2	ENSGALG00000006208	OTOG	ENSGALG00000005699	NLK	ENSGALG00000014971	SLC2A9	ENSGALG00000008615	LTK	ENSGALG00000007320	FXYD2
ENSGALG00000005609	OGFR	ENSGALG00000006216	MYOD1	ENSGALG00000005718	BHLHE23	ENSGALG00000014994	CRHBP	ENSGALG00000008713	BIRC5	ENSGALG00000007426	MKX
ENSGALG00000005621	CAMK2A	ENSGALG00000006242	PABPN1L	ENSGALG00000005826	DLEC1	ENSGALG00000015106	-	ENSGALG00000009499	NPY5R	ENSGALG00000007543	APCDD1L
ENSGALG00000005628	COL9A3	ENSGALG00000006323	LECT2	ENSGALG00000005843	EEF1A2	ENSGALG00000015166	GCNT1	ENSGALG00000009690	CENPF	ENSGALG00000008367	MDK
ENSGALG00000005752	ABCA4	ENSGALG00000006329	IL9	ENSGALG00000005853	HTR2C	ENSGALG00000015410	BVES	ENSGALG00000009758	SLC7A11	ENSGALG00000008918	LAMP5
ENSGALG00000005763	VILL	ENSGALG00000006341	SLC25A48	ENSGALG00000005918	FAM69A	ENSGALG00000015902	CD8B	ENSGALG00000009837	DTL	ENSGALG00000009052	LBH
ENSGALG00000005774	NKAIN4	ENSGALG00000006502	PCGF5	ENSGALG00000005923	NPY4R	ENSGALG00000016664	NEIL2	ENSGALG00000010133	PTCH2	ENSGALG00000009626	THBS1
ENSGALG00000005951	VPS29L	ENSGALG00000006508	FGF13	ENSGALG00000005968	MMP11	ENSGALG00000016680	TFAP2B	ENSGALG00000010225	ACSS1L	ENSGALG00000009739	AMIGO2
ENSGALG00000005973	LCMT1	ENSGALG00000006515	BSX	ENSGALG00000005982	KLHL9	ENSGALG00000017031	TPTE2	ENSGALG00000010293	RBP	ENSGALG00000010320	PAWR
ENSGALG00000005978	RBP3	ENSGALG00000006602	SYT8	ENSGALG00000006041	BNC1	ENSGALG00000017102	GPR12	ENSGALG00000010674	DCTD	ENSGALG00000010448	LTBP1
ENSGALG00000006008	HOMER2	ENSGALG00000006681	BRSK2	ENSGALG00000006112	SCN5A	ENSGALG00000017106	ATP8A2	ENSGALG00000010900	SPC25	ENSGALG00000010801	TMEM61
ENSGALG00000006016	PASK	ENSGALG00000006719	GNAZ	ENSGALG00000006130	STMN3	ENSGALG00000017343	FOLR1	ENSGALG00000010992	SLC6A15	ENSGALG00000011205	SMOC2
ENSGALG00000006031	BRDT	ENSGALG00000006804	ODF2L	ENSGALG00000006236	TPH1	ENSGALG00000018503	NKX6-3	ENSGALG00000010995	ITGB3BP	ENSGALG00000011288	DACT2
ENSGALG00000006064	TEKT1	ENSGALG00000006807	PLSCR5	ENSGALG00000006297	TRPC7	ENSGALG00000019211	MAEL	ENSGALG00000011269	EPYC	ENSGALG00000012211	PDLIM5
ENSGALG00000006083	LMINA	ENSGALG00000006819	AGBL1	ENSGALG00000006388	IL16	ENSGALG00000020193	PLAC8L1	ENSGALG00000011270	KERA	ENSGALG00000012710	NCS1
ENSGALG00000006217	S100B	ENSGALG00000006868	CRACR2B	ENSGALG00000006407	DDTNFR23	ENSGALG00000021271	MPZL3	ENSGALG00000011372	CINP	ENSGALG00000012715	CAP2
ENSGALG00000006302	LIPML4	ENSGALG00000006911	TMC5	ENSGALG00000006459	CCDC174	ENSGALG00000021340	CA9	ENSGALG00000011683	CENPC	ENSGALG00000013124	FHOD3
ENSGALG00000006368	PTPN5	ENSGALG00000006973	BLNK	ENSGALG00000006479	CCM2L	ENSGALG00000023763	PIFO	ENSGALG00000011967	MAD2L1	ENSGALG00000013427	SORBS2
ENSGALG00000006434	TSR3	ENSGALG00000007028	CNKSR2L	ENSGALG00000006613	CTSD	ENSGALG00000024138	-	ENSGALG00000011991	MYOZ2	ENSGALG00000013617	PDGFRL
ENSGALG00000006480	TCF7	ENSGALG00000007226	OSTN	ENSGALG00000006638	GRIK4	ENSGALG00000024296	TMEM45BL	ENSGALG00000012055	AMHR2	ENSGALG00000013795	HIVEP2
ENSGALG00000006631	TICRR	ENSGALG00000007288	SNTN	ENSGALG00000006710	RAB36	ENSGALG00000025896	PLPPR4	ENSGALG00000012094	SLC35F4	ENSGALG00000013948	RASL11B
ENSGALG00000006755	USP2	ENSGALG00000007356	MAP3K8	ENSGALG00000006889	TMC7	ENSGALG00000026037	EIF4E1B	ENSGALG00000012160	KIF18A	ENSGALG00000014042	SSPN
ENSGALG00000006854	NEURL2	ENSGALG00000007358	CILP	ENSGALG00000006976	BDH1B	ENSGALG00000026179	FAM163B	ENSGALG00000012165	DLGAP5	ENSGALG00000014766	HAO2
ENSGALG00000006983	DNTT	ENSGALG00000007647	MYO3A	ENSGALG00000007047	GAL	ENSGALG00000026187	NMNAT3	ENSGALG00000012199	WDHD1	ENSGALG00000014891	ITGA1
ENSGALG00000006989	HS3ST1L	ENSGALG00000007706	FGF8	ENSGALG00000007059	IGSF6	ENSGALG00000026698	FEV	ENSGALG00000012290	SOX10	ENSGALG00000015177	GNAQ
ENSGALG00000007007	KNDC1	ENSGALG00000007796	BCAS1	ENSGALG00000007080	SHROOM1	ENSGALG00000027147	SUB1L1	ENSGALG00000012546	MCM5	ENSGALG00000015293	TMEM45A
ENSGALG00000007211	CDH22	ENSGALG00000007817	EHF	ENSGALG00000007112	CERS3	ENSGALG00000027420	POPDC3	ENSGALG00000012618	FANCC	ENSGALG00000015403	EPHA3
ENSGALG00000007242	SLITRK4	ENSGALG00000007831	TLX1	ENSGALG00000007217	BEST1	ENSGALG00000028595	CCNO	ENSGALG00000012620	PTCH1	ENSGALG00000015497	VGLL3
ENSGALG00000007284	SYNPR	ENSGALG00000007964	GATSL3	ENSGALG00000007252	ANKDD1A	ENSGALG00000028991	RNP	ENSGALG00000012647	RFX4	ENSGALG00000015573	FHL5
ENSGALG00000007324	TP63	ENSGALG00000007972	TRPC5	ENSGALG00000007371	IGDCC3	ENSGALG00000029006	SYPL1	ENSGALG00000012812	SVOPL	ENSGALG00000015627	HAPLN1
ENSGALG00000007412	MPZL2	ENSGALG00000008085	NEFH	ENSGALG00000007416	CD3E	ENSGALG00000029170	NPBWR2	ENSGALG00000012917	CDH6	ENSGALG00000015721	SVEP1
ENSGALG00000007507	MASTL	ENSGALG00000008109	CDHR3	ENSGALG00000007418	CD3D	ENSGALG00000029648	TH	ENSGALG00000013294	CYP19A1	ENSGALG00000016086	EGR4
ENSGALG00000007631	MEGF11	ENSGALG00000008177	NOS1	ENSGALG00000007546	-	ENSGALG00000030821	CBLN4	ENSGALG00000013420	FOXM1	ENSGALG00000017099	RASL11A
ENSGALG00000007666	KCNIP2	ENSGALG00000008434	SORCS3	ENSGALG00000007569	KBTBD8	ENSGALG00000030845	ENHO	ENSGALG00000013776	CEP135	ENSGALG00000017173	GUCY1A2
ENSGALG00000007690	TFAP2C	ENSGALG00000008465	SORCS1	ENSGALG00000007593	JAKMIP2	ENSGALG00000030858	FRMD5	ENSGALG00000013869	IL20RA	ENSGALG00000017244	PRSS23
ENSGALG00000007720	AIFM3	ENSGALG00000008498	MALRD1	ENSGALG00000007638	HMOX2	ENSGALG00000032097	TBX20	ENSGALG00000014023	H2AFZ	ENSGALG00000017405	NPR3
ENSGALG00000007768	AURKA	ENSGALG00000008602	SLC39A12	ENSGALG00000007703	-	ENSGALG00000032181	LRP4	ENSGALG00000014413	CCDC58	ENSGALG00000019063	MMP10
ENSGALG00000007806	FGF16	ENSGALG00000008635	-	ENSGALG00000007728	PRODH	ENSGALG00000033720	CA7	ENSGALG00000014513	CDCA3	ENSGALG00000021869	PODN
ENSGALG00000007993	DCX	ENSGALG00000008660	CST7	ENSGALG00000007864	ARMC3	ENSGALG00000037467	-	ENSGALG00000014681	PCSK1	ENSGALG00000025842	TPM2
ENSGALG00000008037	HORMAD2	ENSGALG00000008701	XDH	ENSGALG00000007886	PAMR1	ENSGALG00000037571	AP4B1	ENSGALG00000014729	DEPDC1B	ENSGALG00000026159	PDLIM7
ENSGALG00000008198	TPCN3	ENSGALG00000008722	MCOLN2	ENSGALG00000007909	IQCH	ENSGALG00000037611	PRDM16	ENSGALG00000014753	CENPK	ENSGALG00000026536	IP6K3
ENSGALG00000008206	TESC	ENSGALG00000008759	LAMP3	ENSGALG00000007912	ATP9A	ENSGALG00000037628	PARP4	ENSGALG00000014788	CENPH	ENSGALG00000026661	MSRB3
ENSGALG00000008606	NDUFS1	ENSGALG00000008874	SLC13A1	ENSGALG00000007920	PRR5L	ENSGALG00000038225	MIR1651	ENSGALG00000014801	NDC80	ENSGALG00000027070	TIMP2
ENSGALG00000008905	HABP2	ENSGALG00000008908	NEUROD1	ENSGALG00000007929	DIXDC1	ENSGALG00000039209	WIF1	ENSGALG00000014979	FRK	ENSGALG00000027323	MYH1D
ENSGALG00000008909	USP13	ENSGALG00000008930	B3GNT2	ENSGALG00000007932	TRAF6	ENSGALG00000040045	DBH	ENSGALG00000015126	TRPM3	ENSGALG00000027374	KLF9
ENSGALG00000008910	CERKL	ENSGALG00000009268	FGG	ENSGALG00000007954	TBC1D10A	ENSGALG00000040418	DGAT2	ENSGALG00000015128	AQP4	ENSGALG00000027707	ESM1
ENSGALG00000008996	ANKEF1	ENSGALG00000009301	CHRNA1	ENSGALG00000007959	SLC26A3	ENSGALG00000041461	DNMT3B	ENSGALG00000015142	DSG2	ENSGALG00000027777	CNN2
ENSGALG00000008998	TOGARAM2	ENSGALG00000009315	PAPLN	ENSGALG00000007998	SLC26A4	ENSGALG00000041708	WNT4	ENSGALG00000015290	LIX1	ENSGALG00000028186	RERG
ENSGALG00000009037	SPTLC3	ENSGALG00000009470	SERPINI1	ENSGALG00000008043	CORO2B	ENSGALG00000042082	MOS	ENSGALG00000015373	PDE6B	ENSGALG00000028236	PRRX2
ENSGALG00000009262	FGB	ENSGALG00000009498	NPY1R	ENSGALG00000008072	CHRDL1	ENSGALG00000042664	CBLN1	ENSGALG00000015513	MMS22L	ENSGALG00000028821	GLIPR2
ENSGALG00000009308	CNIH3	ENSGALG00000009602	MYO3B	ENSGALG00000008234	ORC2	ENSGALG00000043448	ABLIM2	ENSGALG00000015722	TMED11	ENSGALG00000029606	MYH1E
ENSGALG00000009350	SFXN4	ENSGALG00000009693	CPXM2	ENSGALG00000008273	CALHM3	ENSGALG00000044225	-	ENSGALG00000015835	GRIK1	ENSGALG00000029921	CSRP2
ENSGALG00000009368	RGS6	ENSGALG00000009877	KCNH1	ENSGALG00000008409	GSTO1	ENSGALG00000044444	-	ENSGALG00000016278	PRIM2	ENSGALG00000030096	PDPN
ENSGALG00000009504	NSMCE4A	ENSGALG00000009959	RAB3IP	ENSGALG00000008411	GHRL	ENSGALG00000044970	LARP6L	ENSGALG00000016322	GSTAL3	ENSGALG00000032029	SRF
ENSGALG00000009511	SI	ENSGALG00000009995	AKAP6	ENSGALG00000008417	CFAP58	ENSGALG00000045196	LAPTM4B	ENSGALG00000016328	GSTA2	ENSGALG00000032206	MARVELD1
ENSGALG00000009525	HAT1	ENSGALG00000010116	DNAH8	ENSGALG00000008456	CACNA1B	ENSGALG00000045889	MEIOC	ENSGALG00000016332	MCPH1	ENSGALG00000033012	SPRY4
ENSGALG00000009528	TMEM192	ENSGALG00000010198	TPH2	ENSGALG00000008462	CDK3	ENSGALG00000046009	-	ENSGALG00000016438	MELK	ENSGALG00000033286	ARSJ
ENSGALG00000009564	METTL8	ENSGALG00000010473	PDZK1IP1	ENSGALG00000008704	CUBN	ENSGALG00000000226	TMEM9	ENSGALG00000016442	RRM2	ENSGALG00000033471	CALD1
ENSGALG00000009572	ADAMTS20	ENSGALG00000010596	TACR3	ENSGALG00000008744	MCF2L2	ENSGALG00000000293	A2ML4	ENSGALG00000016446	ATP6V1C2	ENSGALG00000037402	FAM46A
ENSGALG00000009574	IL12A	ENSGALG00000010738	TC2N	ENSGALG00000008756	PLEK	ENSGALG00000000311	DOCK5	ENSGALG00000016582	PBK	ENSGALG00000037780	UNC13C
ENSGALG00000009805	PPM1H	ENSGALG00000010762	OPN3	ENSGALG00000008757	CNRIP1	ENSGALG00000000409	CHMP7	ENSGALG00000016676	MCM3	ENSGALG00000037805	WNT8A
ENSGALG00000009854	NEK2	ENSGALG00000010803	LRRC72	ENSGALG00000008763	SSX2IP	ENSGALG00000000504	ETV7	ENSGALG00000016692	CENPQ	ENSGALG00000037896	VSX1
ENSGALG00000009920	COCH	ENSGALG00000010943	SCN1A	ENSGALG00000008926	CADPS2	ENSGALG00000000608	CDH1	ENSGALG00000016931	BORA	ENSGALG00000037951	FBN3
ENSGALG00000009993	MED8	ENSGALG00000010949	GPNMB	ENSGALG00000008952	NOXA1	ENSGALG00000000681	PAK1	ENSGALG00000017025	CKAP2	ENSGALG00000038112	DAPK3
ENSGALG00000010001	EGLN3	ENSGALG00000011040	SCN3A	ENSGALG00000008954	RUNDC3B	ENSGALG00000000795	MFSD12	ENSGALG00000017040	C4A	ENSGALG00000039013	EXT1
ENSGALG00000010044	KCNMB4	ENSGALG00000011046	SNX10	ENSGALG00000009012	ZNF385B	ENSGALG00000001375	COX10	ENSGALG00000017238	GRM5	ENSGALG00000039299	LASP1
ENSGALG00000010057	KIF6	ENSGALG00000011080	BDKRB2	ENSGALG00000009026	CFAP69	ENSGALG00000001538	ST7L	ENSGALG00000019352	MYRFL	ENSGALG00000039895	EPHA2
ENSGALG00000010120	KIF2C	ENSGALG00000011175	TMEM150C	ENSGALG00000009135	PLEKHA3	ENSGALG00000001662	ATP10B	ENSGALG00000019741	PSMC3IP	ENSGALG00000039985	CDH11
ENSGALG00000010129	PLK3	ENSGALG00000011202	COLQ	ENSGALG00000009260	TMEM62	ENSGALG00000001768	TENM2	ENSGALG00000020210	CENPU	ENSGALG00000040759	CPXM1
ENSGALG00000010145	MDGA1	ENSGALG00000011225	SLC25A47	ENSGALG00000009266	FGA	ENSGALG00000001773	RFX2	ENSGALG00000022887	KBTBD11	ENSGALG00000041834	AEBP1
ENSGALG00000010178	PUM3	ENSGALG00000011320	TMCC3	ENSGALG00000009349	SLC7A14	ENSGALG00000001862	ST6GALNAC1	ENSGALG00000023193	SOCS1L	ENSGALG00000041981	PRR7
ENSGALG00000010312	PLCH1	ENSGALG00000011376	ANKRD9	ENSGALG00000009402	LRRC34	ENSGALG00000002132	KCNIP1	ENSGALG00000024085	IDO2	ENSGALG00000042079	NID1
ENSGALG00000010343	TSPAN16	ENSGALG00000011447	GADL1	ENSGALG00000009477	PDCD10	ENSGALG00000002183	PRR16	ENSGALG00000024481	CENPS	ENSGALG00000042257	MYH1F
ENSGALG00000010397	GRID2	ENSGALG00000011551	JCHAIN	ENSGALG00000009491	RAD51B	ENSGALG00000002335	DOCK3	ENSGALG00000025276	MIR1592	ENSGALG00000042458	ACTN1
ENSGALG00000010470	TCERG1L	ENSGALG00000011560	PACRG	ENSGALG00000009509	CALCR	ENSGALG00000002428	ZP2	ENSGALG00000025810	CCNB3	ENSGALG00000042492	PITX2
ENSGALG00000010478	STIL	ENSGALG00000011562	PARK2	ENSGALG00000009826	CLGN	ENSGALG00000002452	AQP3	ENSGALG00000027454	CENPW	ENSGALG00000043002	TOMM6
ENSGALG00000010490	DPYSL4	ENSGALG00000011571	AGPAT4	ENSGALG00000009864	TRAF5	ENSGALG00000002470	CYP27A1	ENSGALG00000027960	GRPR	ENSGALG00000043167	TNFRSF11B
ENSGALG00000010500	NKX6-2	ENSGALG00000011646	PLD4	ENSGALG00000009884	SYT14	ENSGALG00000002496	SFTPA1	ENSGALG00000028373	GAS2L3	ENSGALG00000043433	SCX
ENSGALG00000010540	TTC39A	ENSGALG00000011673	STX11	ENSGALG00000009945	CPM	ENSGALG00000002551	CFAP70	ENSGALG00000028501	DCK	ENSGALG00000043909	MSMB
ENSGALG00000010623	ORC1	ENSGALG00000012074	ALPK1	ENSGALG00000009978	DTD2	ENSGALG00000002555	RET	ENSGALG00000028900	CENPT	ENSGALG00000000336	PPP1R12B
ENSGALG00000010662	CLDN22	ENSGALG00000012106	SCTR	ENSGALG00000010078	GLP1R	ENSGALG00000002606	CLSTN1	ENSGALG00000029011	SLC35F1	ENSGALG00000000402	LOXL2
ENSGALG00000010719	NEIL3	ENSGALG00000012111	TMEM37	ENSGALG00000010303	EPHX1L	ENSGALG00000002675	SCUBE3	ENSGALG00000029322	FBXO39	ENSGALG00000000866	SELENBP1
ENSGALG00000010748	EXO1	ENSGALG00000012145	TBPL2	ENSGALG00000010323	BATF	ENSGALG00000002683	DECR2	ENSGALG00000029382	BARX2	ENSGALG00000000927	ANGPTL2
ENSGALG00000010768	PIGM	ENSGALG00000012362	THSD7B	ENSGALG00000010379	SNCA	ENSGALG00000002888	CASZ1	ENSGALG00000030022	FANCL	ENSGALG00000001048	OLFML2A
ENSGALG00000010769	HPGD	ENSGALG00000012418	KYNU	ENSGALG00000010413	NGB	ENSGALG00000003227	RAB11FIP4	ENSGALG00000030157	MCTP2	ENSGALG00000001262	CLIC4
ENSGALG00000010792	AGMO	ENSGALG00000012442	MFNG	ENSGALG00000010469	CYP4B7	ENSGALG00000003359	RAB5C	ENSGALG00000030597	KIF11	ENSGALG00000001995	LIMS2
ENSGALG00000010812	RYR2	ENSGALG00000012537	KCNJ3	ENSGALG00000010502	SPATA6	ENSGALG00000003550	ARHGAP40	ENSGALG00000030834	ATP8B1	ENSGALG00000002298	COL8A2
ENSGALG00000010825	AGR2	ENSGALG00000012538	NR4A2	ENSGALG00000010535	SGMS2	ENSGALG00000003558	NADK2	ENSGALG00000031373	PADIL	ENSGALG00000002318	LVRN
ENSGALG00000010866	AREG	ENSGALG00000012555	CCDC148	ENSGALG00000010611	CFAP97	ENSGALG00000003568	PPP1R16B	ENSGALG00000031496	SPIK5	ENSGALG00000002439	BDP1L
ENSGALG00000010901	ABCB5	ENSGALG00000012577	FRMD3	ENSGALG00000010760	WDR64	ENSGALG00000003569	TMEM130	ENSGALG00000031524	MTBP	ENSGALG00000002623	PCOLCE2
ENSGALG00000010980	STK31	ENSGALG00000012612	FBP2	ENSGALG00000010820	CHGA	ENSGALG00000003736	ABCB9	ENSGALG00000031839	SUV39H1	ENSGALG00000002651	ST3GAL2
ENSGALG00000011093	AK7	ENSGALG00000012613	FBP1	ENSGALG00000010835	DTX4	ENSGALG00000003803	DAB2	ENSGALG00000031960	LEF1	ENSGALG00000002667	OLFML2B
ENSGALG00000011141	ITGB6	ENSGALG00000012768	GCM2	ENSGALG00000010961	IGF2BP3	ENSGALG00000003851	TRIT1	ENSGALG00000032022	CDH10	ENSGALG00000002708	LINGO1
ENSGALG00000011227	CDS1	ENSGALG00000012791	TBXAS1	ENSGALG00000010974	GSC	ENSGALG00000004852	DNM1	ENSGALG00000032270	NCAPH	ENSGALG00000002759	PEAK1
ENSGALG00000011243	DAZL	ENSGALG00000012830	IRF4	ENSGALG00000011007	OSBPL3	ENSGALG00000005125	LSM14B	ENSGALG00000032699	CDK2	ENSGALG00000002958	DNER
ENSGALG00000011252	RACGAP1L	ENSGALG00000012834	AKR1D1	ENSGALG00000011101	URB2	ENSGALG00000005139	CLTC	ENSGALG00000033063	GINS2	ENSGALG00000003261	CAVIN1
ENSGALG00000011262	KCNH8	ENSGALG00000012941	CDH12	ENSGALG00000011113	SGIP1	ENSGALG00000005156	NTL	ENSGALG00000033671	FREM2	ENSGALG00000003310	SLC45A2
ENSGALG00000011275	DEPDC1	ENSGALG00000012989	NINJ2	ENSGALG00000011221	GPAT3	ENSGALG00000005332	CACNA1D	ENSGALG00000033781	FEN1	ENSGALG00000003409	SOGA1
ENSGALG00000011281	SGO1	ENSGALG00000013085	PTPRO	ENSGALG00000011294	THRB	ENSGALG00000005350	USP32	ENSGALG00000037841	KCNAB2	ENSGALG00000003578	FN1
ENSGALG00000011353	TNNI3K	ENSGALG00000013169	IL20RB	ENSGALG00000011389	TRAF3	ENSGALG00000005403	DHRS11	ENSGALG00000038032	CBX6	ENSGALG00000003921	DBNDD2
ENSGALG00000011369	LHX8	ENSGALG00000013225	VAT1L	ENSGALG00000011493	TMEM169	ENSGALG00000005426	FREM1	ENSGALG00000038134	MYL6	ENSGALG00000004655	SMURF1
ENSGALG00000011419	DUSP4	ENSGALG00000013287	C4H4ORF47	ENSGALG00000011544	BCL2L14	ENSGALG00000005575	AKAP1	ENSGALG00000038817	CKS2	ENSGALG00000004722	ASPN
ENSGALG00000011543	SDAD1	ENSGALG00000013747	TAGAP	ENSGALG00000011565	TDRD9	ENSGALG00000005750	SWAP70	ENSGALG00000038933	FABP7	ENSGALG00000005422	PDLIM1
ENSGALG00000011624	PNLDC1	ENSGALG00000013993	VNN1	ENSGALG00000011930	OVSTL	ENSGALG00000005845	SLC7A5	ENSGALG00000039576	KNSTRN	ENSGALG00000005512	-
ENSGALG00000011635	TFCP2L1	ENSGALG00000013994	TAAR1	ENSGALG00000012018	UGT8	ENSGALG00000006009	PODXL2	ENSGALG00000040586	TUBA3E	ENSGALG00000005551	DKK3
ENSGALG00000011664	RASSF6	ENSGALG00000014412	CSTA	ENSGALG00000012032	PRRG4	ENSGALG00000006420	ABHD17C	ENSGALG00000040761	DRD4	ENSGALG00000005632	MRVI1
ENSGALG00000011681	DEPDC7	ENSGALG00000014537	BMF	ENSGALG00000012033	SGSM3	ENSGALG00000006521	TRPM5	ENSGALG00000041065	SMKR1	ENSGALG00000005930	PLS3
ENSGALG00000011914	CENPM	ENSGALG00000014668	MCTP1	ENSGALG00000012117	STEAP3	ENSGALG00000006898	EIF4ENIF1	ENSGALG00000041327	TRIM55	ENSGALG00000006080	GPC4
ENSGALG00000012100	CFAP221	ENSGALG00000014845	PLCXD3	ENSGALG00000012181	RRH	ENSGALG00000007254	ARHGAP12	ENSGALG00000041575	PPP1R14C	ENSGALG00000006190	FHL1
ENSGALG00000012297	GRM1	ENSGALG00000014872	FGF10	ENSGALG00000012208	GMFB	ENSGALG00000008025	SLF2	ENSGALG00000042009	HMMR	ENSGALG00000006705	MYOF
ENSGALG00000012300	RAB32	ENSGALG00000014955	FAM26D	ENSGALG00000012292	BANK1	ENSGALG00000008135	SATB2	ENSGALG00000042308	FZD3	ENSGALG00000007048	SYNM
ENSGALG00000012732	PHACTR1	ENSGALG00000015013	MSX1	ENSGALG00000012350	TDRD7	ENSGALG00000008181	MADD	ENSGALG00000042360	TRIM29	ENSGALG00000007145	ITGB1
ENSGALG00000012850	RAB19	ENSGALG00000015034	ANKRD29	ENSGALG00000012401	GPR137C	ENSGALG00000008188	TRIM36	ENSGALG00000042418	CHEK1	ENSGALG00000007160	ARHGAP36
ENSGALG00000012907	MC4R	ENSGALG00000015079	UPK1B	ENSGALG00000012407	LRP1B	ENSGALG00000008314	ARL8B	ENSGALG00000042422	GLI1	ENSGALG00000007337	LPP
ENSGALG00000012987	CCDC77	ENSGALG00000015404	KIF20AL	ENSGALG00000012419	UTS2RL	ENSGALG00000008914	NRAP	ENSGALG00000043041	NRN1	ENSGALG00000007712	MYO1B
ENSGALG00000013069	BPGM	ENSGALG00000015433	ABCA1	ENSGALG00000012481	TNFAIP6	ENSGALG00000008980	VWA2	ENSGALG00000043597	RAD54B	ENSGALG00000007819	PDZRN3
ENSGALG00000013193	IRX2	ENSGALG00000015434	GRIK2	ENSGALG00000012545	CYTIP	ENSGALG00000009082	COQ8B	ENSGALG00000043938	LIG1	ENSGALG00000007956	PLXDC2
ENSGALG00000013265	GYS2	ENSGALG00000015466	SIM1	ENSGALG00000012595	AGTPBP1	ENSGALG00000009241	SFRP2	ENSGALG00000045376	RSPH10B	ENSGALG00000008060	PRKAR2B
ENSGALG00000013422	RHNO1	ENSGALG00000015474	CD80	ENSGALG00000012610	CTSV	ENSGALG00000009352	DPF3	ENSGALG00000046384	LRRC46	ENSGALG00000008237	GRAMD3
ENSGALG00000013484	ZPBP2	ENSGALG00000015599	SOHO-1	ENSGALG00000012903	PIGN	ENSGALG00000009445	INPP5F	ENSGALG00000002048	GPRIN2	ENSGALG00000008442	TENM1
ENSGALG00000013528	TSPAN33	ENSGALG00000015608	ADRA2C	ENSGALG00000013005	SNRNP48	ENSGALG00000009603	PRLL	ENSGALG00000002053	POR	ENSGALG00000008589	GPR1
ENSGALG00000013626	GMNN	ENSGALG00000015623	HGFAC	ENSGALG00000013043	FAM173B	ENSGALG00000009604	DBX2	ENSGALG00000003881	ERCC6L	ENSGALG00000008747	ITGA8
ENSGALG00000013720	FBXO15	ENSGALG00000015660	SNX30	ENSGALG00000013149	MOCOS	ENSGALG00000009668	HPF1	ENSGALG00000004418	SSTR2	ENSGALG00000008815	LRRN4
ENSGALG00000013940	LNX1	ENSGALG00000015730	TMPRSS15	ENSGALG00000013173	PYROXD1	ENSGALG00000009676	METTL5	ENSGALG00000004515	KNTC1	ENSGALG00000008945	NEXN
ENSGALG00000014030	CASC1	ENSGALG00000015799	ELAVL2	ENSGALG00000013183	TERT	ENSGALG00000009684	GPR26	ENSGALG00000005541	GJB1	ENSGALG00000009020	JAG1
ENSGALG00000014126	ENDOUL	ENSGALG00000015849	ME1	ENSGALG00000013281	-	ENSGALG00000009846	BBS5	ENSGALG00000007191	TK1	ENSGALG00000009248	HSPA12A
ENSGALG00000014136	CNGA1	ENSGALG00000016375	PHEX	ENSGALG00000013371	S1PR4	ENSGALG00000009855	TBC1D9	ENSGALG00000007419	MASP1	ENSGALG00000009446	LSMEM1
ENSGALG00000014202	GABRA4	ENSGALG00000016465	ZPAX	ENSGALG00000013454	HOXB1	ENSGALG00000009859	TBC1D30	ENSGALG00000010175	HSP90AB1	ENSGALG00000009562	PLEK2
ENSGALG00000014228	SMC1B	ENSGALG00000016492	TDRD15	ENSGALG00000013481	IKZF3	ENSGALG00000009875	HMGA2	ENSGALG00000010195	PLK4	ENSGALG00000010005	EPAS1
ENSGALG00000014261	UCHL1	ENSGALG00000016590	TLR7	ENSGALG00000013546	GZMK	ENSGALG00000009948	HHIP	ENSGALG00000011881	CCNA2	ENSGALG00000010027	CFL2
ENSGALG00000014264	NSUN7	ENSGALG00000016654	ARSE	ENSGALG00000013548	GZMA	ENSGALG00000010166	VLDLR	ENSGALG00000012757	PMCH	ENSGALG00000010117	SLC25A21
ENSGALG00000014368	APOA5	ENSGALG00000016670	AvBD3	ENSGALG00000013624	FAM65B	ENSGALG00000010375	SLC30A2	ENSGALG00000013494	CENPN	ENSGALG00000010180	GLIS3
ENSGALG00000014463	ACTN2	ENSGALG00000016761	LYG2	ENSGALG00000013688	UROS	ENSGALG00000010406	TMEM63C	ENSGALG00000014860	YES1	ENSGALG00000010664	KIF26B
ENSGALG00000014713	DDX4	ENSGALG00000019003	PRAG1	ENSGALG00000013785	GNAL	ENSGALG00000010868	MACC1	ENSGALG00000016042	CHAF1B	ENSGALG00000010778	CHRM1
ENSGALG00000014812	SIDT1	ENSGALG00000020002	SLC22A3	ENSGALG00000014124	TEC	ENSGALG00000011003	SLC35F3	ENSGALG00000016222	NDP	ENSGALG00000011094	PDE4B
ENSGALG00000015010	NSG1	ENSGALG00000020151	NMU	ENSGALG00000014128	A4GALT	ENSGALG00000011008	MAP3K21	ENSGALG00000016510	KRTCAP3	ENSGALG00000011306	DES
ENSGALG00000015084	IGSF11	ENSGALG00000020390	SPIA5	ENSGALG00000014176	PLA2G2E	ENSGALG00000011124	ARHGAP24	ENSGALG00000016852	TNFSF13B	ENSGALG00000011469	IGFBP2
ENSGALG00000015136	ILDR1	ENSGALG00000020486	FADS1L2	ENSGALG00000014210	GNPDA2	ENSGALG00000011358	WNT6	ENSGALG00000017350	RRM1	ENSGALG00000011537	PDE10A
ENSGALG00000015153	OPN5L1	ENSGALG00000020656	PRLHR	ENSGALG00000014582	CADM1	ENSGALG00000011391	AMN	ENSGALG00000021647	NRTN	ENSGALG00000011618	ADSSL1
ENSGALG00000015218	SLC19A2	ENSGALG00000020895	-	ENSGALG00000014716	IL6ST	ENSGALG00000011489	T	ENSGALG00000025374	MIR1329	ENSGALG00000012345	UST
ENSGALG00000015309	SCML4	ENSGALG00000020943	AGXT	ENSGALG00000014840	C6	ENSGALG00000011621	IGF2R	ENSGALG00000025996	MKI67	ENSGALG00000012374	FRMD6
ENSGALG00000015332	CPLX1	ENSGALG00000021139	IGLL1	ENSGALG00000014918	RFX6	ENSGALG00000011889	PRKCH	ENSGALG00000026395	TRABD2A	ENSGALG00000012394	NID2
ENSGALG00000015491	GPR89B	ENSGALG00000021198	HAUS3L	ENSGALG00000015122	TAF4B	ENSGALG00000012015	NDST4	ENSGALG00000037533	RALYL	ENSGALG00000012425	FERMT2
ENSGALG00000015616	ACOT12	ENSGALG00000022896	IRX4	ENSGALG00000015139	ABHD17B	ENSGALG00000012095	C5H14ORF105	ENSGALG00000037638	RPGR	ENSGALG00000012814	PXDC1
ENSGALG00000015860	UBE3D	ENSGALG00000023933	G0S2	ENSGALG00000015180	PSAT1	ENSGALG00000012156	DPP10	ENSGALG00000038194	PIK3C3	ENSGALG00000013081	VWC2
ENSGALG00000015874	TTK	ENSGALG00000024136	-	ENSGALG00000015289	ARMC2	ENSGALG00000012404	ERO1A	ENSGALG00000041299	E2F8	ENSGALG00000013239	NES
ENSGALG00000015928	DDX43	ENSGALG00000024272	S100A9	ENSGALG00000015342	CEP97	ENSGALG00000012525	FMNL2	ENSGALG00000041334	SNRPD1	ENSGALG00000013535	CYP4V2
ENSGALG00000016027	CBR1	ENSGALG00000026089	SLC26A6	ENSGALG00000015344	NXPE3	ENSGALG00000012575	TLE1	ENSGALG00000041663	KLB	ENSGALG00000014182	ADORA2B
ENSGALG00000016157	UMODL1	ENSGALG00000026163	TNFSF11	ENSGALG00000015389	TMPRSS7	ENSGALG00000012594	NTRK2	ENSGALG00000000791	FAM72A	ENSGALG00000014508	CD38
ENSGALG00000016221	EFHC2	ENSGALG00000026754	-	ENSGALG00000015398	BTLA	ENSGALG00000012705	GMPR	ENSGALG00000001445	FABP6	ENSGALG00000014673	RFESD
ENSGALG00000016273	LGSN	ENSGALG00000026761	LIN28B	ENSGALG00000015414	NSUN3	ENSGALG00000012816	SLC22A23	ENSGALG00000008901	PTGFR	ENSGALG00000014688	ZYX
ENSGALG00000016300	TINAG	ENSGALG00000026768	SLCO4C1	ENSGALG00000015441	CD247	ENSGALG00000012946	SINHCAF	ENSGALG00000012755	IGF1	ENSGALG00000014873	GJA1
ENSGALG00000016316	GCM1	ENSGALG00000026862	CLDN1	ENSGALG00000015442	FSD1L	ENSGALG00000012974	WASHC1	ENSGALG00000012756	PARPBP	ENSGALG00000014978	IQGAP2
ENSGALG00000016362	SH3YL1	ENSGALG00000027247	EOMES	ENSGALG00000015528	JAKMIP1	ENSGALG00000013177	BCAT1	ENSGALG00000015360	KIAA1524	ENSGALG00000015058	PTPRD
ENSGALG00000016577	OTOF	ENSGALG00000027260	MC3R	ENSGALG00000015547	TADA2B	ENSGALG00000013403	MSANTD3	ENSGALG00000015363	HJURP	ENSGALG00000015089	GAP43
ENSGALG00000016828	GRTP1	ENSGALG00000027415	GRIN2C	ENSGALG00000015571	RAD17	ENSGALG00000013659	NOX3	ENSGALG00000016067	HMGN1	ENSGALG00000015154	TRPM6
ENSGALG00000016913	SLAIN1	ENSGALG00000027712	SLAMF8	ENSGALG00000015572	CCDC125	ENSGALG00000013684	SGCZ	ENSGALG00000025751	NMRK2	ENSGALG00000015554	SORCS2
ENSGALG00000016972	NUFIP1	ENSGALG00000027772	NANOG	ENSGALG00000015594	TRMT44	ENSGALG00000013697	CNDP1	ENSGALG00000028551	GSTAL2	ENSGALG00000015556	AFAP1
ENSGALG00000017128	SKA3	ENSGALG00000027965	OPRL1	ENSGALG00000015665	SH3BP2	ENSGALG00000013753	DOK6	ENSGALG00000029449	RFC2	ENSGALG00000015570	GPR63
ENSGALG00000017170	ALKBH8	ENSGALG00000027986	NIPAL1	ENSGALG00000015666	TNIP2	ENSGALG00000013900	MAP7	ENSGALG00000033792	BORL1	ENSGALG00000015630	EDIL3
ENSGALG00000017201	CEP57	ENSGALG00000028047	RHOV	ENSGALG00000016138	DSCAM	ENSGALG00000014085	TM7SF3	ENSGALG00000037576	REXO2	ENSGALG00000015656	AKAP2
ENSGALG00000017332	KLHL35	ENSGALG00000028207	ZBBX	ENSGALG00000016164	ABCG1	ENSGALG00000014138	NFXL1	ENSGALG00000037997	-	ENSGALG00000015847	PRSS35
ENSGALG00000019228	SFT2D2	ENSGALG00000028357	MMR1L2	ENSGALG00000016173	UBASH3A	ENSGALG00000014910	COLEC12			ENSGALG00000015967	LRRTM1
ENSGALG00000019622	TRIM71	ENSGALG00000028407	GDF9	ENSGALG00000016292	COL21A1	ENSGALG00000015030	NPC1			ENSGALG00000016014	RCAN1
ENSGALG00000020292	GABRE	ENSGALG00000028598	SERPINA3/4L	ENSGALG00000016294	HMGCLL1	ENSGALG00000015059	FAAHL			ENSGALG00000016485	RHOB
ENSGALG00000020905	KSR2	ENSGALG00000028682	CBLN2	ENSGALG00000016301	MLIP	ENSGALG00000015219	EPT1L			ENSGALG00000016628	NLGN4X
ENSGALG00000021561	CLDN16L	ENSGALG00000028759	LYPD6B	ENSGALG00000016370	TPO	ENSGALG00000015340	TGS1			ENSGALG00000017166	RAB39A
ENSGALG00000023435	GATM	ENSGALG00000028790	DNASE2B	ENSGALG00000016385	EIPR1	ENSGALG00000015347	ZPLD1			ENSGALG00000017190	CEP126
ENSGALG00000023742	AHR2	ENSGALG00000028871	SLC38A3	ENSGALG00000016388	KLHL34	ENSGALG00000015425	LPL			ENSGALG00000017191	ANGPTL5
ENSGALG00000023847	HAP1	ENSGALG00000029195	STK32A	ENSGALG00000016459	FAM84A	ENSGALG00000015544	ALDOB			ENSGALG00000017205	ENDOD1
ENSGALG00000026081	RBM38	ENSGALG00000029392	GABRB3	ENSGALG00000016470	KCNS3	ENSGALG00000015568	SH3TC1			ENSGALG00000017234	NAALAD2
ENSGALG00000026131	SPTSSBL	ENSGALG00000029445	FADS6	ENSGALG00000016549	CTPS2	ENSGALG00000016174	LMBRD1			ENSGALG00000017242	FZD4
ENSGALG00000026301	-	ENSGALG00000029510	STK32B	ENSGALG00000016558	VEGFD	ENSGALG00000016262	XK			ENSGALG00000021357	TP53TG5
ENSGALG00000026316	TMEM136	ENSGALG00000029532	CXCL13L3	ENSGALG00000016740	OCA2	ENSGALG00000016361	FAM110C			ENSGALG00000021620	TMEM59L
ENSGALG00000026385	LYPLAL1	ENSGALG00000029617	COL17A1	ENSGALG00000016755	KIAA1211L	ENSGALG00000016507	FNDC4			ENSGALG00000025864	WTIP
ENSGALG00000026396	BG1	ENSGALG00000030075	FCGBPL	ENSGALG00000016834	MCF2L	ENSGALG00000016522	PPEF1			ENSGALG00000025937	FXYD6
ENSGALG00000026747	GTF2A1L	ENSGALG00000030154	-	ENSGALG00000016898	TGDS	ENSGALG00000016556	GVINP1			ENSGALG00000026313	RND3
ENSGALG00000026955	DIRAS1	ENSGALG00000030303	PPP1R3B	ENSGALG00000017136	GJB6	ENSGALG00000016605	EFR3B			ENSGALG00000026373	KCNJ8
ENSGALG00000027184	OLFML1	ENSGALG00000031076	ESRP1	ENSGALG00000017183	MMP13	ENSGALG00000016648	ARSD			ENSGALG00000026605	BAG2
ENSGALG00000027255	NRXN3	ENSGALG00000031205	GNGT2	ENSGALG00000017186	BIRC2	ENSGALG00000016655	GYG2			ENSGALG00000027788	CPE
ENSGALG00000027316	CRNN	ENSGALG00000032260	IL10RA	ENSGALG00000017228	MTNR1B	ENSGALG00000016665	FDFT1			ENSGALG00000028174	SDPR
ENSGALG00000027351	LRRC71	ENSGALG00000032344	-	ENSGALG00000017392	SPDYA	ENSGALG00000016744	GABRA5			ENSGALG00000029022	NPAS3
ENSGALG00000027624	-	ENSGALG00000032854	ACP5	ENSGALG00000017411	RXFP3	ENSGALG00000016884	SLC15A1			ENSGALG00000029047	TMEM204
ENSGALG00000027702	SCN11A	ENSGALG00000033087	STAT4	ENSGALG00000017462	FNIP1	ENSGALG00000017052	CCNA1			ENSGALG00000029601	-
ENSGALG00000027871	MAD2L1BP	ENSGALG00000033204	PQLC2	ENSGALG00000017485	TLR1A	ENSGALG00000017220	TAF1D			ENSGALG00000029687	SLC39A1
ENSGALG00000028250	ANKRD22	ENSGALG00000033369	-	ENSGALG00000019290	SLC6A12	ENSGALG00000017304	PGM2L1			ENSGALG00000029694	SNTA1
ENSGALG00000029446	-	ENSGALG00000033517	VSX2	ENSGALG00000019514	CNDP2	ENSGALG00000020139	DTHD1			ENSGALG00000029768	PTGDR
ENSGALG00000029632	CHST13	ENSGALG00000033695	CYP26A1	ENSGALG00000019553	SERPINB10B	ENSGALG00000020703	GRB14			ENSGALG00000030034	G6PC
ENSGALG00000030930	-	ENSGALG00000037020	GPR17	ENSGALG00000019554	SERPINB10A	ENSGALG00000020742	PPRC1			ENSGALG00000030065	TENM3
ENSGALG00000030944	PAX3	ENSGALG00000037082	ARMC1	ENSGALG00000019663	ACBD7	ENSGALG00000020805	LRRC8D			ENSGALG00000032598	MYO1A
ENSGALG00000030985	MYH7B	ENSGALG00000037249	PBX4	ENSGALG00000019738	FBXO47	ENSGALG00000021772	MIR202			ENSGALG00000032955	TUFT1
ENSGALG00000031117	STK17A	ENSGALG00000037316	PLEKHA1	ENSGALG00000020827	ATP13A4	ENSGALG00000023279	EPN3			ENSGALG00000033178	KLF6
ENSGALG00000031768	SPO11	ENSGALG00000037410	TIAM2	ENSGALG00000020999	DYNLL1	ENSGALG00000024047	MYCL			ENSGALG00000037109	CMBLL
ENSGALG00000032108	TMEM136-1	ENSGALG00000037435	TMEM241	ENSGALG00000021174	ALG9	ENSGALG00000026594	HS3ST5			ENSGALG00000037332	CNIH1
ENSGALG00000032173	TADA1	ENSGALG00000037457	HECW1	ENSGALG00000021183	CFAP161	ENSGALG00000026631	HOXA10			ENSGALG00000037409	TULP4
ENSGALG00000032526	B3GNT5	ENSGALG00000037494	SQLE	ENSGALG00000021303	NPY7R	ENSGALG00000026772	MIR6647			ENSGALG00000037587	TCEB3
ENSGALG00000032957	NOCT	ENSGALG00000037678	ASZ1	ENSGALG00000021341	ADAM20	ENSGALG00000027090	-			ENSGALG00000037940	RPSAP58
ENSGALG00000033033	MEP1A	ENSGALG00000037889	ANGPT2	ENSGALG00000022720	GJB2	ENSGALG00000028685	SEMA5A			ENSGALG00000038951	RASSF1
ENSGALG00000033231	RACGAP1	ENSGALG00000037992	TNPO2	ENSGALG00000023025	ZBTB42	ENSGALG00000029102	PXYLP1			ENSGALG00000039032	FJX1
ENSGALG00000033634	TDRD5	ENSGALG00000038201	POU4F1	ENSGALG00000023191	MRPS18C	ENSGALG00000029244	SMAP2			ENSGALG00000039468	SCHIP1
ENSGALG00000033696	RALY	ENSGALG00000038940	FBXO43	ENSGALG00000023670	NAALADL2	ENSGALG00000029393	HOXC10			ENSGALG00000039474	ID4
ENSGALG00000037156	TAP1	ENSGALG00000038964	CLDN15	ENSGALG00000024332	CDC34	ENSGALG00000029672	ABCB6			ENSGALG00000039742	CYP21A1
ENSGALG00000037274	NPRL2	ENSGALG00000039257	CYP4F22	ENSGALG00000025735	PDE6H	ENSGALG00000029706	RUFY1			ENSGALG00000040007	IL17D
ENSGALG00000037315	ABRAXAS2	ENSGALG00000039479	BPIFCB	ENSGALG00000025886	SUSD3	ENSGALG00000030160	DRC7			ENSGALG00000040367	P2RY14
ENSGALG00000037352	SLC1A2	ENSGALG00000039536	C2H8ORF22	ENSGALG00000025941	RGS20	ENSGALG00000030229	CSMD2			ENSGALG00000040444	SEMA3C
ENSGALG00000037416	SIPA1L2	ENSGALG00000039652	ARHGEF37	ENSGALG00000025948	SLA2	ENSGALG00000030276	SHTN1			ENSGALG00000040992	C1QL2
ENSGALG00000037464	ELMO1	ENSGALG00000040415	ACTBL2L	ENSGALG00000026137	CDKN2B	ENSGALG00000030826	CLCN7			ENSGALG00000041013	TNS1
ENSGALG00000037479	NOD1	ENSGALG00000040582	LMX1B	ENSGALG00000026231	ARID3A	ENSGALG00000031303	FAM234A			ENSGALG00000041969	MTSS1
ENSGALG00000037623	GDPD5	ENSGALG00000040627	ADGRG3	ENSGALG00000026651	SCARA3	ENSGALG00000031411	KCNN1			ENSGALG00000042134	PIEZO2
ENSGALG00000037687	MYH1A	ENSGALG00000040648	RGS11	ENSGALG00000026663	CX3CL1	ENSGALG00000031786	BLVRA			ENSGALG00000042153	APC2
ENSGALG00000037740	SLC23A1	ENSGALG00000041103	SLC18A3	ENSGALG00000026727	SLC30A10	ENSGALG00000031812	TDRKH			ENSGALG00000042533	TSPOAP1
ENSGALG00000037856	SMO	ENSGALG00000041154	MNX1	ENSGALG00000026739	MIR6580	ENSGALG00000031826	MYOT			ENSGALG00000042534	NFATC1
ENSGALG00000037925	SP1	ENSGALG00000041365	SALL4	ENSGALG00000027132	MED26	ENSGALG00000032161	SCUBE2			ENSGALG00000043092	MYH9
ENSGALG00000037937	RARA	ENSGALG00000042045	IRX3	ENSGALG00000027778	-	ENSGALG00000032361	STXBP5L			ENSGALG00000043118	ATP10A
ENSGALG00000038025	-	ENSGALG00000042365	CARD10	ENSGALG00000027793	SCN9A	ENSGALG00000032506	GEM			ENSGALG00000043513	TEAD3
ENSGALG00000038254	CUZD1	ENSGALG00000042374	PDE11A	ENSGALG00000028005	GADD45G	ENSGALG00000033025	RYBP			ENSGALG00000043641	JUND
ENSGALG00000038469	CDC25A	ENSGALG00000042773	VOPP1	ENSGALG00000028543	FGFR4	ENSGALG00000033089	-			ENSGALG00000043725	PIEZO1
ENSGALG00000038495	GRHL1	ENSGALG00000043033	EYA1	ENSGALG00000028659	BLEC1	ENSGALG00000033195	IGF2BP2			ENSGALG00000045350	-
ENSGALG00000038502	CCNF	ENSGALG00000043052	CD1B	ENSGALG00000029211	FKBP6	ENSGALG00000033435	ZNF131
ENSGALG00000038728	-	ENSGALG00000043582	LY6CLEL	ENSGALG00000029270	GATA3	ENSGALG00000033497	FOXP4L
ENSGALG00000038950	MUC2	ENSGALG00000044323	-	ENSGALG00000029569	GIMAP7L6	ENSGALG00000033591	-
ENSGALG00000039120	NBEAL2	ENSGALG00000044427	MZB1	ENSGALG00000029678	SNX16	ENSGALG00000037093	ALDH3B1L1
ENSGALG00000039254	SLC17A6	ENSGALG00000044510	C18orf63	ENSGALG00000030032	SLC4A10	ENSGALG00000037260	SCRN2
ENSGALG00000039458	MSTN	ENSGALG00000044567	CDRT1	ENSGALG00000030175	FBXL2	ENSGALG00000037561	VPS25
ENSGALG00000039634	KRT80	ENSGALG00000044661	CTSG	ENSGALG00000030534	SYT17	ENSGALG00000037665	-
ENSGALG00000039687	NIPAL4	ENSGALG00000044894	CCDC63	ENSGALG00000031306	BHLHA15	ENSGALG00000037679	PPM1D
ENSGALG00000040709	VWA3B	ENSGALG00000044995	ADAD1	ENSGALG00000031564	SOGA3	ENSGALG00000037737	KIF20A
ENSGALG00000040768	MAL2	ENSGALG00000045097	TARM1L	ENSGALG00000031656	EYA4	ENSGALG00000037944	SOX4
ENSGALG00000040794	CCNE2	ENSGALG00000045414	RNF17	ENSGALG00000032541	-	ENSGALG00000038520	STRIP2
ENSGALG00000040802	SOWAHA	ENSGALG00000045522	C6orf58	ENSGALG00000033198	MYO5C	ENSGALG00000038582	SLC36A1
ENSGALG00000040805	RNF212	ENSGALG00000045596	-	ENSGALG00000033278	NLRC3	ENSGALG00000039772	RGS7
ENSGALG00000040811	-	ENSGALG00000045814	CRLF2	ENSGALG00000033635	PTGS2	ENSGALG00000040021	HOXA11
ENSGALG00000040938	NLGN1	ENSGALG00000045936	FAM83F	ENSGALG00000037077	MCM10	ENSGALG00000040152	CCNJL
ENSGALG00000041263	DCLK1	ENSGALG00000046358	FBLN7	ENSGALG00000037112	LRRC14B	ENSGALG00000040189	RIPK4
ENSGALG00000041372	MYRIP	ENSGALG00000000251	CD79B	ENSGALG00000037390	MED12	ENSGALG00000040866	P3H2
ENSGALG00000041778	-	ENSGALG00000000549	URAH	ENSGALG00000037608	ATAD3A	ENSGALG00000040993	BAMBI
ENSGALG00000041854	FAM184B	ENSGALG00000000699	WWP2	ENSGALG00000037851	CATSPER2	ENSGALG00000041153	FAM109A
ENSGALG00000041950	-	ENSGALG00000001062	GGT7	ENSGALG00000038000	-	ENSGALG00000041400	AADACL4L1
ENSGALG00000041977	RNF128	ENSGALG00000001273	C2CD4C	ENSGALG00000038069	MIR6617	ENSGALG00000041456	SLC35G1
ENSGALG00000042020	CG-16	ENSGALG00000001412	SEMA7A	ENSGALG00000038087	MIR7460	ENSGALG00000041979	TMEM125
ENSGALG00000042136	PKHD1	ENSGALG00000001425	SNX19	ENSGALG00000038684	EEFSEC	ENSGALG00000042125	AP2B1
ENSGALG00000042279	CYP24A1	ENSGALG00000001564	ATP2A3	ENSGALG00000039011	DPYS	ENSGALG00000042454	DCDC2
ENSGALG00000042624	CEP85	ENSGALG00000001583	TRAF1	ENSGALG00000039327	VAV3	ENSGALG00000042840	OSGIN2
ENSGALG00000042798	GDAP1	ENSGALG00000001605	PPM1J	ENSGALG00000039354	VTG1	ENSGALG00000043089	VWCE
ENSGALG00000042908	-	ENSGALG00000001633	DUSP26	ENSGALG00000039587	SYNDIG1	ENSGALG00000043480	GPM6A
ENSGALG00000043106	WDR17	ENSGALG00000001678	PRKAB2	ENSGALG00000040026	PPP1R36	ENSGALG00000043734	LIPG
ENSGALG00000043204	PAX7	ENSGALG00000001933	CORO2A	ENSGALG00000040161	C2H7orf25	ENSGALG00000043831	LRRC73
ENSGALG00000043506	NMB	ENSGALG00000001983	FNDC7	ENSGALG00000040336	-	ENSGALG00000043839	SPACA1
ENSGALG00000043583	SCG3	ENSGALG00000002121	PLEKHN1	ENSGALG00000040447	CDCP1	ENSGALG00000043904	SH3RF2
ENSGALG00000043694	RAPGEF4	ENSGALG00000002142	DGKQ	ENSGALG00000041054	FHDC1	ENSGALG00000043908	FAM71D
ENSGALG00000043861	-	ENSGALG00000002350	DNAH3	ENSGALG00000041101	GALNT6	ENSGALG00000045740	HEMGN
ENSGALG00000044307	PLA2G4EL5	ENSGALG00000002403	ULK1	ENSGALG00000041123	DSTYK	ENSGALG00000046160	-
ENSGALG00000044554	RIDA	ENSGALG00000002412	GBA2	ENSGALG00000041204	IGF2BP1	ENSGALG00000000208	MCC
ENSGALG00000044814	CCDC14	ENSGALG00000002671	TMEM132D	ENSGALG00000041558	DHX57	ENSGALG00000000638	UTP4
ENSGALG00000045179	ZP3L1	ENSGALG00000003058	HOMER3	ENSGALG00000041640	TWIST1	ENSGALG00000003072	RPA1
ENSGALG00000045343	-	ENSGALG00000003161	GDF3	ENSGALG00000041666	ASNSD1	ENSGALG00000004198	PDZD11
ENSGALG00000045499	TCFL5	ENSGALG00000003545	CFAP77	ENSGALG00000042293	-	ENSGALG00000004320	FAT2
ENSGALG00000045860	SOX30	ENSGALG00000003560	SLC6A2	ENSGALG00000042679	FAM134B	ENSGALG00000004794	H2AFY2
ENSGALG00000046008	RSPH3	ENSGALG00000003645	PITPNM2	ENSGALG00000043035	SHISA2	ENSGALG00000007041	HDX
ENSGALG00000046180	TDRD1	ENSGALG00000003765	A1CF	ENSGALG00000043064	EXFABP	ENSGALG00000007862	CNTN3
ENSGALG00000046409	SPIA9	ENSGALG00000003901	P2RX4	ENSGALG00000043363	-	ENSGALG00000008942	FOXN2
ENSGALG00000046481	-	ENSGALG00000004328	IGHMBP2	ENSGALG00000043372	RUNX3	ENSGALG00000009207	TRIM2
ENSGALG00000000309	LAD1	ENSGALG00000004400	SPECC1	ENSGALG00000043396	-	ENSGALG00000009667	MFAP3L
ENSGALG00000000551	C26H6orf89	ENSGALG00000004424	SEC16B	ENSGALG00000043400	BCDIN3D	ENSGALG00000009841	FASTKD1
ENSGALG00000000596	CDC27	ENSGALG00000004496	TNIP1	ENSGALG00000043603	CCL5	ENSGALG00000011379	SLC44A5
ENSGALG00000000618	ZCCHC17	ENSGALG00000004594	CD74	ENSGALG00000043650	GFI1	ENSGALG00000011626	COX18
ENSGALG00000000657	TERF2	ENSGALG00000004948	GLA	ENSGALG00000043676	CHCHD7	ENSGALG00000012790	DSP
ENSGALG00000000862	RLF	ENSGALG00000005318	OVCH2	ENSGALG00000043681	DAPP1	ENSGALG00000013102	COBL
ENSGALG00000000891	NSUN5	ENSGALG00000005323	DIRAS2	ENSGALG00000044026	SULT6B1L	ENSGALG00000015086	OSBPL1A
ENSGALG00000000894	APCDD1	ENSGALG00000005613	PITX3	ENSGALG00000044525	NFKBIE	ENSGALG00000016662	GATA4
ENSGALG00000001126	CHAF1A	ENSGALG00000005675	PTTG1IP	ENSGALG00000044645	C11orf91	ENSGALG00000037811	MARCKS
ENSGALG00000001174	RCC1L	ENSGALG00000005814	KIAA1161	ENSGALG00000045557	MTTPL	ENSGALG00000037816	SDC3
ENSGALG00000001331	ST14	ENSGALG00000006421	SLC16A12	ENSGALG00000045758	SEC14L5	ENSGALG00000038813	KLHL41
ENSGALG00000001480	FAM212B	ENSGALG00000006471	SLCO2A1	ENSGALG00000045916	PRF1	ENSGALG00000002458	VAC14
ENSGALG00000001727	LZTS1	ENSGALG00000006513	F9	ENSGALG00000000154	DENND2D	ENSGALG00000006968	HNF1A
ENSGALG00000001816	MAGI3	ENSGALG00000006574	CRYGS	ENSGALG00000000511	KCTD20	ENSGALG00000008562	DYTN
ENSGALG00000001841	ROGDI	ENSGALG00000006757	XYLT1	ENSGALG00000000845	UVRAG	ENSGALG00000010290	VEGFA
ENSGALG00000001869	LINGO2	ENSGALG00000006826	KLHL25	ENSGALG00000000881	GPATCH3	ENSGALG00000010743	LRRC42
ENSGALG00000001971	UBE2O	ENSGALG00000006856	CD151	ENSGALG00000000906	RALGPS1	ENSGALG00000011109	MAPK10
ENSGALG00000001978	MED16	ENSGALG00000006886	DACH2	ENSGALG00000001826	WWC1	ENSGALG00000011579	-
ENSGALG00000001992	PKM	ENSGALG00000007012	ARRDC4	ENSGALG00000002055	HES4	ENSGALG00000012823	TRIM24
ENSGALG00000002085	FZR1	ENSGALG00000007171	CIITA	ENSGALG00000002336	EP400	ENSGALG00000012913	PKP2
ENSGALG00000002151	PEX12	ENSGALG00000007234	CLCN5	ENSGALG00000003035	FAM78B	ENSGALG00000012978	CDYL2
ENSGALG00000002189	SNX1	ENSGALG00000007357	BCL6	ENSGALG00000003485	CCND3	ENSGALG00000013809	-
ENSGALG00000002219	WBP2	ENSGALG00000007557	RUBCN	ENSGALG00000003907	N4BP1	ENSGALG00000015080	SLC24A2
ENSGALG00000002285	SPSB3	ENSGALG00000007594	ASB12	ENSGALG00000004249	GRHL3	ENSGALG00000015181	GAREM1
ENSGALG00000002363	HSPA9	ENSGALG00000007868	BCO2	ENSGALG00000004255	SNX8	ENSGALG00000015233	ATP1B1
ENSGALG00000002427	SMIM5	ENSGALG00000007963	NFATC2	ENSGALG00000004321	OSER1	ENSGALG00000015311	RNF38
ENSGALG00000002484	CRYM	ENSGALG00000008326	SYTL2L	ENSGALG00000004420	SDK1	ENSGALG00000016600	POMC
ENSGALG00000002527	TMEM201	ENSGALG00000008354	HARBI1	ENSGALG00000004500	RFWD2	ENSGALG00000018283	MIR138-1
ENSGALG00000002701	DNAJC9	ENSGALG00000008490	TRH	ENSGALG00000004804	TGM3	ENSGALG00000018339	MIR31
ENSGALG00000002734	UHMK1	ENSGALG00000008501	KLF7	ENSGALG00000004853	LRP3	ENSGALG00000028059	MIR196B
ENSGALG00000002848	OPN1MSW	ENSGALG00000008518	GSL	ENSGALG00000004929	GID4	ENSGALG00000031590	B3GAT2
ENSGALG00000002908	TRAIP	ENSGALG00000008671	ST8SIA6	ENSGALG00000005086	PLAU	ENSGALG00000037724	HDHD2
ENSGALG00000002944	CPS1	ENSGALG00000008842	PIKFYVE	ENSGALG00000005140	RRAD	ENSGALG00000038187	PAF1
ENSGALG00000002952	NRG4	ENSGALG00000009298	TNIK	ENSGALG00000005232	USP54	ENSGALG00000038242	CACNA2D2
ENSGALG00000002964	DHX37	ENSGALG00000009302	EMX2	ENSGALG00000005259	VIPR1	ENSGALG00000039756	NKAIN2
ENSGALG00000003031	SMYD4	ENSGALG00000009519	ARG2	ENSGALG00000005737	SGSM2	ENSGALG00000039786	FGFR1
ENSGALG00000003099	PCTP	ENSGALG00000009520	MARCH1	ENSGALG00000005902	RAB7A	ENSGALG00000041512	MANBAL17
ENSGALG00000003146	CCDC92	ENSGALG00000009523	CNTN1	ENSGALG00000006047	TPRA1	ENSGALG00000044940	GCNT3
ENSGALG00000003228	OARD1	ENSGALG00000009700	PDK4	ENSGALG00000006205	GTF2B	ENSGALG00000002015	SNCG
ENSGALG00000003331	FAF2	ENSGALG00000009823	PTPRE	ENSGALG00000007150	OPA1	ENSGALG00000003838	FAM49AL
ENSGALG00000003438	NUF2	ENSGALG00000010822	SPATA4	ENSGALG00000007513	FAM207A	ENSGALG00000004311	AGGF1
ENSGALG00000003484	BARD1	ENSGALG00000010909	PRKG2	ENSGALG00000007937	SF3A1	ENSGALG00000006955	CCNJ
ENSGALG00000003503	MYBL2	ENSGALG00000010960	GALNT3	ENSGALG00000008039	MFSD13A	ENSGALG00000009100	FSHR
ENSGALG00000003510	UCK2	ENSGALG00000011176	SCRN1	ENSGALG00000008107	IRS4	ENSGALG00000015284	RGMB
ENSGALG00000003800	PABPC4	ENSGALG00000011267	EFHB	ENSGALG00000008201	FBXO21	ENSGALG00000016560	SELENOI
ENSGALG00000003911	CACNG5	ENSGALG00000011309	PLXNC1	ENSGALG00000008262	RASGRF1	ENSGALG00000018311	MIR29B2
ENSGALG00000003952	RBPJL	ENSGALG00000011343	CNPPD1	ENSGALG00000008380	DGKZ	ENSGALG00000038228	MIR216B
ENSGALG00000004063	SLC25A14	ENSGALG00000011612	GC	ENSGALG00000008386	KIZ	ENSGALG00000043386	PEX5L
ENSGALG00000004098	STK4	ENSGALG00000011682	CNOT4	ENSGALG00000008401	ASB13
ENSGALG00000004163	NPHS2	ENSGALG00000011913	SEPT3	ENSGALG00000008475	ARRDC1
ENSGALG00000004216	TOR3A	ENSGALG00000011962	NDNF	ENSGALG00000008496	VPS18
ENSGALG00000004224	MAD1L1	ENSGALG00000012336	STXBP5	ENSGALG00000008991	VPS39
ENSGALG00000004240	ORAI1	ENSGALG00000012704	MYLIP	ENSGALG00000009091	TRUB1
ENSGALG00000004254	TMEM120B	ENSGALG00000012735	EDN1	ENSGALG00000009179	TNFSF10
ENSGALG00000004267	SIGIRR	ENSGALG00000012808	CDYL	ENSGALG00000009275	TMEM63A
ENSGALG00000004273	RALGPS2	ENSGALG00000012906	CDH20	ENSGALG00000009492	DNAJB9
ENSGALG00000004369	PYGO1	ENSGALG00000012934	BICD1	ENSGALG00000009925	MTA3
ENSGALG00000004444	SHCBP1	ENSGALG00000012988	B4GALNT3	ENSGALG00000010022	PRMT9
ENSGALG00000004598	CUX2	ENSGALG00000013031	ADA2	ENSGALG00000010654	TRAPPC11
ENSGALG00000004645	TBC1D13	ENSGALG00000013034	CECR2	ENSGALG00000010853	C8B
ENSGALG00000004813	IARS	ENSGALG00000013232	RHBG	ENSGALG00000011285	NUDT4
ENSGALG00000005084	TRIM37	ENSGALG00000013437	GAN	ENSGALG00000011375	RNF25
ENSGALG00000005170	HRH3	ENSGALG00000013495	GSDMA	ENSGALG00000011426	RNASET2
ENSGALG00000005217	MOGAT1	ENSGALG00000013822	TXLNB	ENSGALG00000012059	OSBPL11
ENSGALG00000005226	MYOZ1	ENSGALG00000013861	TNFAIP3	ENSGALG00000012308	MANBA
ENSGALG00000005291	-	ENSGALG00000014324	SLC2A14	ENSGALG00000012464	SOUL
ENSGALG00000005397	GGNBP2	ENSGALG00000014372	SLC34A2	ENSGALG00000012821	TUBB2A
ENSGALG00000005420	AATF	ENSGALG00000014643	GON4L	ENSGALG00000012885	BCL2
ENSGALG00000005595	HPS4	ENSGALG00000014725	PLK2	ENSGALG00000013247	CCDC83
ENSGALG00000005687	CUEDC2	ENSGALG00000014952	COL4A3BP	ENSGALG00000013651	RNF217
ENSGALG00000005778	SLC2A11L5	ENSGALG00000014997	PLA1A	ENSGALG00000013830	PRELID3A
ENSGALG00000005846	MPDZ	ENSGALG00000015066	WASF1	ENSGALG00000014355	STIM2
ENSGALG00000005872	BANP	ENSGALG00000015083	DENND4C	ENSGALG00000014784	MAST4
ENSGALG00000005936	AGTR2	ENSGALG00000015263	TMEM30CP	ENSGALG00000015546	TBC1D14
ENSGALG00000005994	DERL3	ENSGALG00000015307	ABI3BP	ENSGALG00000015713	FAM53A
ENSGALG00000006188	KYAT3	ENSGALG00000015320	NANS	ENSGALG00000015858	DOPEY1
ENSGALG00000006194	SLC52A3	ENSGALG00000015446	POU2F1	ENSGALG00000016689	ASMTL
ENSGALG00000006312	TSG101	ENSGALG00000015701	CXADR	ENSGALG00000017296	KLHL42
ENSGALG00000006317	ING5	ENSGALG00000015842	TIAM1	ENSGALG00000017314	C2CD3
ENSGALG00000006565	GGT1	ENSGALG00000015876	ELOVL4	ENSGALG00000021972	PLIN4
ENSGALG00000006673	POU2F3	ENSGALG00000015977	SMOX	ENSGALG00000023131	PDXP
ENSGALG00000006682	BEND7	ENSGALG00000016059	ETS2	ENSGALG00000023256	RNF8
ENSGALG00000006750	DET1	ENSGALG00000016288	IL1RAPL1	ENSGALG00000023436	HDC
ENSGALG00000006766	DEPDC5	ENSGALG00000016348	SAT1	ENSGALG00000023517	AGPAT2
ENSGALG00000007078	ENTPD1	ENSGALG00000016497	UBXN2A	ENSGALG00000023708	UBXN10
ENSGALG00000007132	ACOX2	ENSGALG00000016504	ITSN2	ENSGALG00000024082	SMCR8
ENSGALG00000007314	DSCAML1	ENSGALG00000016557	BMX	ENSGALG00000027546	BZFP1
ENSGALG00000007373	PRKAB1	ENSGALG00000016669	AvBD2	ENSGALG00000030812	CSNK1G1
ENSGALG00000007441	MAP6	ENSGALG00000016709	RCAN2	ENSGALG00000031763	EDARADD
ENSGALG00000007443	TMLHE	ENSGALG00000016719	TNFRSF21	ENSGALG00000032563	FBXO34
ENSGALG00000007476	VAMP7	ENSGALG00000016858	SLC10A2	ENSGALG00000032746	ENPP2
ENSGALG00000007508	HPSE2	ENSGALG00000016988	RUBCNL	ENSGALG00000033254	SPAG1
ENSGALG00000007649	TIPIN	ENSGALG00000017150	ARHGAP20	ENSGALG00000033529	BRPF1
ENSGALG00000007936	PGK1	ENSGALG00000017652	TTC9	ENSGALG00000033663	ATP6V1B2
ENSGALG00000007945	CRYAB	ENSGALG00000019276	SLCO1B1	ENSGALG00000033675	BAHD1
ENSGALG00000007961	ARMC7	ENSGALG00000020386	BDKRB1	ENSGALG00000033813	BTBD6
ENSGALG00000008103	CEP41	ENSGALG00000020392	PRIMA1	ENSGALG00000037289	NGEF
ENSGALG00000008231	PACSIN3	ENSGALG00000021378	UBAP1	ENSGALG00000037791	KRT75
ENSGALG00000008254	ANAPC1	ENSGALG00000021572	SSH2	ENSGALG00000039525	CAMTA1
ENSGALG00000008255	C5H11orf49	ENSGALG00000022874	RAB31	ENSGALG00000039589	HUS1
ENSGALG00000008256	BLM	ENSGALG00000023411	CD180	ENSGALG00000039685	GMEB2
ENSGALG00000008297	SEMA4B	ENSGALG00000023521	ADRA2A	ENSGALG00000040018	NUP98
ENSGALG00000008383	SFR1	ENSGALG00000023584	FAM19A5	ENSGALG00000040248	PLEKHF2
ENSGALG00000008469	SPINT1	ENSGALG00000024122	TNFRSF13B	ENSGALG00000040475	ATMIN
ENSGALG00000008538	GINS1	ENSGALG00000025454	MIR1603	ENSGALG00000040730	RXRG
ENSGALG00000008550	MRPS5	ENSGALG00000025772	ELOVL3	ENSGALG00000040828	POLB
ENSGALG00000008691	SNX5	ENSGALG00000025868	TAF1CZ	ENSGALG00000041275	SLC25A38
ENSGALG00000008703	RFC4	ENSGALG00000027240	TSPAN13	ENSGALG00000041373	ARAP2
ENSGALG00000008707	KAT14	ENSGALG00000027363	C21H1orf159	ENSGALG00000042073	MT
ENSGALG00000008736	PNPLA7	ENSGALG00000028561	SZT2	ENSGALG00000042853	GGPS1
ENSGALG00000008795	GPAM	ENSGALG00000028673	MARCH3	ENSGALG00000043128	ARHGEF10L
ENSGALG00000008838	FKBP15	ENSGALG00000029012	EVA1A	ENSGALG00000043569	NME5
ENSGALG00000008912	ABCB1	ENSGALG00000029083	NXPH2	ENSGALG00000043570	SGK3
ENSGALG00000008937	PPP1R21	ENSGALG00000029354	GMIP	ENSGALG00000043756	PEX11G
ENSGALG00000009004	ZNF804B	ENSGALG00000029521	SKOR1	ENSGALG00000045093	C1H12orf50
ENSGALG00000009097	SNAP23	ENSGALG00000029788	CCK	ENSGALG00000000071	DDIAS
ENSGALG00000009274	HOXD12	ENSGALG00000030376	DHRS3	ENSGALG00000000142	CEPT1
ENSGALG00000009567	TLL1	ENSGALG00000030561	-	ENSGALG00000000235	PPP2R2A
ENSGALG00000009654	MLF1	ENSGALG00000030569	TRIM41	ENSGALG00000001309	SNF8
ENSGALG00000009678	KCTD3	ENSGALG00000030701	IQCC	ENSGALG00000001531	FN3K
ENSGALG00000009709	MUM1	ENSGALG00000031475	MAFG	ENSGALG00000002234	UNC13D
ENSGALG00000009731	ARHGAP11A	ENSGALG00000031487	FSTL4	ENSGALG00000002846	NEURL1B
ENSGALG00000009737	TAC1	ENSGALG00000031843	ARHGAP18	ENSGALG00000004494	CCNE1
ENSGALG00000009830	MGAT4D	ENSGALG00000031928	SPTLC2	ENSGALG00000006411	CAMLG
ENSGALG00000009843	INTS7	ENSGALG00000032146	SLC4A5	ENSGALG00000006465	CCDC51
ENSGALG00000009861	RD3	ENSGALG00000032363	GPR141	ENSGALG00000007750	RLIM
ENSGALG00000009971	CDC20	ENSGALG00000032518	NCALD	ENSGALG00000007771	FAM210B
ENSGALG00000010009	TTC29	ENSGALG00000032776	WDR7	ENSGALG00000009231	PNLIP
ENSGALG00000010183	RAB21	ENSGALG00000032836	MAOB	ENSGALG00000010583	VIT
ENSGALG00000010208	CAPS2	ENSGALG00000032988	PCMT1L	ENSGALG00000011015	NTPCR
ENSGALG00000010234	MMACHC	ENSGALG00000033017	C2orf88	ENSGALG00000012034	ADSL
ENSGALG00000010287	IPP	ENSGALG00000033507	PLCG2	ENSGALG00000012098	NAA30
ENSGALG00000010356	RAD54L	ENSGALG00000033515	STK11IP	ENSGALG00000014054	GRK6
ENSGALG00000010427	TM4SF4	ENSGALG00000033597	ADAMTS13	ENSGALG00000015230	NME7
ENSGALG00000010538	TTC27	ENSGALG00000033908	SLC10A4	ENSGALG00000015887	URB1
ENSGALG00000010562	CEP128	ENSGALG00000037015	SPTB	ENSGALG00000016426	MAP3K15
ENSGALG00000010573	GSTCD	ENSGALG00000037030	MZT2BL	ENSGALG00000016897	GPR180
ENSGALG00000010741	MAP1LC3C	ENSGALG00000037307	RFTN2	ENSGALG00000017363	C11H16ORF87
ENSGALG00000010858	LRP2	ENSGALG00000037326	DNAJB12	ENSGALG00000019867	WDCP
ENSGALG00000011035	AK4	ENSGALG00000037744	TMCO6	ENSGALG00000026493	RALB
ENSGALG00000011041	DNAJC6	ENSGALG00000037794	RAD9A	ENSGALG00000026958	FPGT
ENSGALG00000011111	PGBD5	ENSGALG00000038217	MIR3528	ENSGALG00000027295	NUDT2
ENSGALG00000011169	PDCD2	ENSGALG00000038320	COLGALT2	ENSGALG00000029135	YEATS4
ENSGALG00000011289	NKIRAS1	ENSGALG00000038576	FNDC9	ENSGALG00000030877	CLUAP1
ENSGALG00000011386	BCS1L	ENSGALG00000038666	FBXL12	ENSGALG00000031340	E2F7
ENSGALG00000011427	USP37	ENSGALG00000038782	ZC3H12D	ENSGALG00000031650	BBS9
ENSGALG00000011473	RPS6KA2	ENSGALG00000040771	FCN2	ENSGALG00000033391	ISL2
ENSGALG00000011494	CNOT10	ENSGALG00000040948	ZMAT3	ENSGALG00000033753	PDHX
ENSGALG00000011511	CKB	ENSGALG00000041272	OLFM2	ENSGALG00000037962	STK25
ENSGALG00000011633	SLC5A8	ENSGALG00000041273	-	ENSGALG00000038838	NSMAF
ENSGALG00000011724	WDR91	ENSGALG00000041775	ESRRB	ENSGALG00000039724	RHOF
ENSGALG00000011745	WBP11	ENSGALG00000041832	CCNT1	ENSGALG00000040224	TIRAP
ENSGALG00000011801	ESR2	ENSGALG00000041911	AAK1	ENSGALG00000041226	RRAGA
ENSGALG00000011932	XRCC6	ENSGALG00000042123	CLDN23
ENSGALG00000012020	-	ENSGALG00000042266	PHYHD1
ENSGALG00000012101	AP5M1	ENSGALG00000042471	IL2RA
ENSGALG00000012115	WT1	ENSGALG00000042482	RAB5B
ENSGALG00000012142	KCNA4	ENSGALG00000042981	CARHSP1
ENSGALG00000012144	MIEF1	ENSGALG00000043164	TNKS
ENSGALG00000012150	TAB1	ENSGALG00000043393	CADM2
ENSGALG00000012155	EGF	ENSGALG00000044727	ANKRD34B
ENSGALG00000012220	CDKN3	ENSGALG00000045173	DRCC1
ENSGALG00000012223	ZRANB3	ENSGALG00000045816	ROBO3
ENSGALG00000012285	BAIAP2L2	ENSGALG00000010572	TSHR
ENSGALG00000012378	KATNA1	ENSGALG00000027036	PKIB
ENSGALG00000012410	NOL12	ENSGALG00000031916	ZP1
ENSGALG00000012541	MB
ENSGALG00000012721	C2H6orf52
ENSGALG00000012795	RIOK1
ENSGALG00000012886	MARVELD3
ENSGALG00000012890	DGKI
ENSGALG00000012938	AMN1
ENSGALG00000013037	BCL2L13
ENSGALG00000013094	DDC
ENSGALG00000013372	IL7R
ENSGALG00000013376	CAPSL
ENSGALG00000013674	TUSC3
ENSGALG00000013846	ARFGEF3
ENSGALG00000013887	FAM210A
ENSGALG00000014218	PHF21B
ENSGALG00000014568	EMG1
ENSGALG00000014649	MBLAC2
ENSGALG00000014800	ATP6V1A
ENSGALG00000014887	ASF1A
ENSGALG00000014897	TYMS
ENSGALG00000014935	GREB1L
ENSGALG00000014943	FAM169A
ENSGALG00000015075	B3GAT1L
ENSGALG00000015326	CLTA
ENSGALG00000015333	PCGF3
ENSGALG00000015338	QRSL1
ENSGALG00000015391	KCMF1
ENSGALG00000015419	PENK
ENSGALG00000015486	COQ3
ENSGALG00000015708	FGFR3
ENSGALG00000015712	SLBP
ENSGALG00000015720	CHODL
ENSGALG00000015746	JAM2
ENSGALG00000016202	HSF2BP
ENSGALG00000016282	ZNF451
ENSGALG00000016287	NR0B1
ENSGALG00000016583	ESCO2
ENSGALG00000016649	MTMR9
ENSGALG00000016685	ASMT
ENSGALG00000016698	SHOX
ENSGALG00000016702	PPP2R3B
ENSGALG00000016708	ENPP4
ENSGALG00000016805	SULT1C3
ENSGALG00000017077	HSPH1
ENSGALG00000017111	NUP58
ENSGALG00000017148	CENPJ
ENSGALG00000017168	SLN
ENSGALG00000017169	ELMOD1
ENSGALG00000017274	CD9
ENSGALG00000017289	C1H12ORF4
ENSGALG00000019175	-
ENSGALG00000019284	AKR1B10L3
ENSGALG00000019489	CHST9
ENSGALG00000019967	MTFR2
ENSGALG00000020688	CYP4A22
ENSGALG00000021225	CDCA9
ENSGALG00000021285	UNG
ENSGALG00000021542	SNCB
ENSGALG00000021855	CCDC39
ENSGALG00000022891	B4GALT3
ENSGALG00000022909	PTPN3
ENSGALG00000023616	LRRC31
ENSGALG00000024326	RPUSD4
ENSGALG00000026007	DOLK
ENSGALG00000026264	MAFA
ENSGALG00000026465	TMEM100
ENSGALG00000027053	AKAIN1
ENSGALG00000027908	CYP2U1
ENSGALG00000027991	TTLL4
ENSGALG00000028308	TNS4
ENSGALG00000028967	DNAJC27
ENSGALG00000029235	CPNE4
ENSGALG00000029238	TOR1AIP1
ENSGALG00000029268	CIAPIN1
ENSGALG00000029571	PIP4P2
ENSGALG00000030054	PTPRN2
ENSGALG00000030250	SV2B
ENSGALG00000031056	NEMP1
ENSGALG00000031293	SLCO1A2
ENSGALG00000031553	KIF18B
ENSGALG00000031578	CSMD3
ENSGALG00000031606	NDC1
ENSGALG00000031776	NFASC
ENSGALG00000031824	HOOK2
ENSGALG00000032028	SERTM1
ENSGALG00000032280	NUP88
ENSGALG00000033090	VDR
ENSGALG00000033304	MYBL1
ENSGALG00000033408	ZBTB7C
ENSGALG00000033535	RGS16
ENSGALG00000033974	HGF
ENSGALG00000034007	ITGA6
ENSGALG00000034011	PMS1
ENSGALG00000037220	TMEM52B
ENSGALG00000037495	FAM49B
ENSGALG00000037852	CTNNB1
ENSGALG00000037975	RPL35
ENSGALG00000038135	SWT1
ENSGALG00000038298	TMEM106C
ENSGALG00000038512	AGTR1
ENSGALG00000038723	RPP25L
ENSGALG00000039130	TBC1D22B
ENSGALG00000039145	CA8
ENSGALG00000039751	PANX1
ENSGALG00000040397	HAUS1
ENSGALG00000040833	CDCA7
ENSGALG00000041036	FTO
ENSGALG00000041791	DPP6
ENSGALG00000041939	FAM222B
ENSGALG00000041962	POMT2
ENSGALG00000041972	POP4
ENSGALG00000042193	AvBD5
ENSGALG00000042201	TP53BP1
ENSGALG00000042607	RSPO3
ENSGALG00000043256	AGPAT9L
ENSGALG00000043283	LGI2
ENSGALG00000043799	DSCC1
ENSGALG00000044138	GPA33
ENSGALG00000045366	HSD3B7
ENSGALG00000000259	PSMF1
ENSGALG00000000408	LSM7
ENSGALG00000000438	ERMP1
ENSGALG00000000442	KCNA2
ENSGALG00000000505	KCNH6
ENSGALG00000000516	FANCA
ENSGALG00000000615	SNRNP40
ENSGALG00000000637	ZBTB48
ENSGALG00000000650	NIP7
ENSGALG00000000734	RPA4
ENSGALG00000001014	ARPC5L
ENSGALG00000001122	CALN1
ENSGALG00000001130	WBSCR17
ENSGALG00000001267	MAP2K2
ENSGALG00000001467	ANKFY1
ENSGALG00000001630	DHX33
ENSGALG00000001797	GPSM1
ENSGALG00000001942	SPDL1
ENSGALG00000001954	APTX
ENSGALG00000002008	RNF157
ENSGALG00000002046	SYT15
ENSGALG00000002134	THUMPD1
ENSGALG00000002164	DDX59
ENSGALG00000002240	C12H3orf18
ENSGALG00000002242	GALNT9
ENSGALG00000002356	CMTR2
ENSGALG00000002426	EXOSC3
ENSGALG00000002528	DNAJC18
ENSGALG00000002618	KCTD7
ENSGALG00000002663	ATR
ENSGALG00000002892	SLC22A15L
ENSGALG00000003010	NUP93
ENSGALG00000003016	MASP2
ENSGALG00000003081	SUCO
ENSGALG00000003101	PROSC
ENSGALG00000003130	DDX49
ENSGALG00000003155	SRR
ENSGALG00000003250	ITPA
ENSGALG00000003260	UTP6
ENSGALG00000003318	SNRNP35
ENSGALG00000003387	DNAJC21
ENSGALG00000003425	GALR1L
ENSGALG00000003441	GTF3C5
ENSGALG00000003467	BYSL
ENSGALG00000003540	CEP95
ENSGALG00000003767	NKD1
ENSGALG00000003775	RICTOR
ENSGALG00000003798	GET4
ENSGALG00000003870	MED7
ENSGALG00000003879	MFSD2A
ENSGALG00000004003	AIFM1
ENSGALG00000004028	MATN4
ENSGALG00000004152	C17H9orf78
ENSGALG00000004174	VPS26A
ENSGALG00000004179	ANAPC5
ENSGALG00000004205	SOAT1
ENSGALG00000004247	MORN3
ENSGALG00000004557	WIPI2
ENSGALG00000004562	HVCN1
ENSGALG00000004640	MAD2L2
ENSGALG00000004729	SLC7A10
ENSGALG00000004749	TMEM11
ENSGALG00000004782	TSEN15
ENSGALG00000004926	ATPAF2
ENSGALG00000004940	TAMM41
ENSGALG00000004991	MKRN2
ENSGALG00000005037	TEX14
ENSGALG00000005093	SMG8
ENSGALG00000005145	SS18L1
ENSGALG00000005164	MTG2
ENSGALG00000005206	ACSL3
ENSGALG00000005279	BRIP1
ENSGALG00000005302	SASS6
ENSGALG00000005314	APPBP2
ENSGALG00000005330	SNCAIP
ENSGALG00000005383	BRCC3
ENSGALG00000005395	POLR1E
ENSGALG00000005489	DDX52
ENSGALG00000005808	KREMEN1
ENSGALG00000005959	GLMN
ENSGALG00000006037	MCM2
ENSGALG00000006045	SH3GL3
ENSGALG00000006122	EARS2
ENSGALG00000006123	RTEL1
ENSGALG00000006301	KDM8
ENSGALG00000006318	IL21R
ENSGALG00000006334	LAP3
ENSGALG00000006526	PLXNB3
ENSGALG00000006552	INS-IGF2
ENSGALG00000006566	TBCCD1
ENSGALG00000006588	LRRC75B
ENSGALG00000006639	CEP55
ENSGALG00000006787	CCDC71
ENSGALG00000006806	HINFP
ENSGALG00000006834	CPB1
ENSGALG00000006895	CEP131
ENSGALG00000006919	POF1B
ENSGALG00000007098	KIF21A
ENSGALG00000007124	POP5
ENSGALG00000007334	ABAT
ENSGALG00000007467	SLC25A26
ENSGALG00000007493	NSDHL
ENSGALG00000007526	ES1ML2
ENSGALG00000007537	INCENP
ENSGALG00000007596	MCT2L
ENSGALG00000007716	SLC37A4
ENSGALG00000007732	RTN4R
ENSGALG00000007808	HID1
ENSGALG00000007841	DNAH7
ENSGALG00000007948	LRRC4C
ENSGALG00000008006	CAPN6
ENSGALG00000008095	KIF23
ENSGALG00000008152	SPATS2L
ENSGALG00000008228	PPIL3
ENSGALG00000008265	PDCD11
ENSGALG00000008304	STN1
ENSGALG00000008368	RAD18
ENSGALG00000008376	EIF2B5
ENSGALG00000008385	PPIP5K1
ENSGALG00000008454	NOP58
ENSGALG00000008534	POLR2H
ENSGALG00000008548	MDH1B
ENSGALG00000008579	OIP5
ENSGALG00000008584	NUSAP1
ENSGALG00000008616	DDR1
ENSGALG00000008698	MGME1
ENSGALG00000008702	OVOL2
ENSGALG00000008731	DZANK1
ENSGALG00000008735	BFSP1
ENSGALG00000008738	-
ENSGALG00000008796	RPF1
ENSGALG00000008798	ZMYND19
ENSGALG00000008827	FERMT1
ENSGALG00000008865	ALAD
ENSGALG00000008873	POLE3
ENSGALG00000008938	DCLRE1A
ENSGALG00000008957	MSH6
ENSGALG00000009045	EBNA1BP2
ENSGALG00000009061	ACTL6A
ENSGALG00000009081	ZNF106
ENSGALG00000009119	THUMPD2
ENSGALG00000009129	DLX5
ENSGALG00000009157	ECT2
ENSGALG00000009441	TAF1A
ENSGALG00000009467	RBM48
ENSGALG00000009496	NAF1
ENSGALG00000009514	NRCAM
ENSGALG00000009568	SPOCK3
ENSGALG00000009592	SRP14
ENSGALG00000009743	RPAP3
ENSGALG00000009782	NAA15
ENSGALG00000009977	SMAD1
ENSGALG00000009988	ELOVL1
ENSGALG00000010118	MIPOL1
ENSGALG00000010154	GEMIN2
ENSGALG00000010284	GMPS
ENSGALG00000010349	POLR1C
ENSGALG00000010659	ING2
ENSGALG00000010697	SEMA4D
ENSGALG00000010700	RPA3
ENSGALG00000010850	C8A
ENSGALG00000010861	OMA1
ENSGALG00000010863	TWISTNB
ENSGALG00000010875	ITGB8
ENSGALG00000010889	HOOK1
ENSGALG00000010950	PPP4R4
ENSGALG00000010971	CSRNP3
ENSGALG00000011009	SCN2A
ENSGALG00000011069	FIGN
ENSGALG00000011116	VRK1
ENSGALG00000011293	MRPL42
ENSGALG00000011325	NDUFA12
ENSGALG00000011361	CRYZ
ENSGALG00000011443	EXOC3L4
ENSGALG00000011492	XRCC5
ENSGALG00000011953	PHF5A
ENSGALG00000011976	L3MBTL2
ENSGALG00000012048	LARP7
ENSGALG00000012052	SNX4
ENSGALG00000012230	LRR1
ENSGALG00000012364	PPIL4
ENSGALG00000012480	NMI
ENSGALG00000012484	RIF1
ENSGALG00000012586	GKAP1
ENSGALG00000012592	RMI1
ENSGALG00000012971	CCDC170
ENSGALG00000013039	BID
ENSGALG00000013064	NSUN2
ENSGALG00000013212	TMEFF1
ENSGALG00000013438	TEX10
ENSGALG00000013745	RTTN
ENSGALG00000013765	LTV1
ENSGALG00000013775	CDH19
ENSGALG00000013782	CDH7
ENSGALG00000013848	MVK
ENSGALG00000013858	CEP76
ENSGALG00000014298	RFC1
ENSGALG00000014408	LLGL1
ENSGALG00000014442	GAPDH
ENSGALG00000014526	TPI1
ENSGALG00000014616	MT3
ENSGALG00000014683	PEX5
ENSGALG00000014701	RAP1GAP1
ENSGALG00000014730	ELOVL7
ENSGALG00000014791	WDR3
ENSGALG00000014795	TGIF1
ENSGALG00000014841	HDDC2
ENSGALG00000015069	B4GALT4
ENSGALG00000015093	IMPACT
ENSGALG00000015123	ZDHHC23
ENSGALG00000015235	XCL1
ENSGALG00000015246	TIPRL
ENSGALG00000015249	TTF2
ENSGALG00000015254	ST18
ENSGALG00000015275	NIT2
ENSGALG00000015343	RTN4IP1
ENSGALG00000015352	GAK
ENSGALG00000015428	PSD3
ENSGALG00000015663	HSDL2
ENSGALG00000015669	PTBP3
ENSGALG00000015692	POLN
ENSGALG00000015709	TACC3
ENSGALG00000015742	MRPL39
ENSGALG00000015779	PM20D2
ENSGALG00000016094	SFXN5
ENSGALG00000016125	LCA5L
ENSGALG00000016196	CBS
ENSGALG00000016329	AGPAT5
ENSGALG00000016382	MBTPS2
ENSGALG00000016384	MYT1L
ENSGALG00000016412	MBOAT2
ENSGALG00000016440	KLF11
ENSGALG00000016444	ODC1
ENSGALG00000016455	GREB1
ENSGALG00000016537	SCML2
ENSGALG00000016569	FANCB
ENSGALG00000016686	AKAP17A
ENSGALG00000016724	RGN
ENSGALG00000016863	TEX30
ENSGALG00000016889	RAP2A
ENSGALG00000016907	KLHL1
ENSGALG00000017032	SLC25A15
ENSGALG00000017064	RFC3
ENSGALG00000017210	ANKRD49
ENSGALG00000017211	MRE11
ENSGALG00000017218	MED17
ENSGALG00000017627	TWNK
ENSGALG00000019042	ALG8
ENSGALG00000019286	PEX26
ENSGALG00000019796	DAP3
ENSGALG00000020201	CEP44
ENSGALG00000020454	C5H14ORF169
ENSGALG00000020538	MFSD7
ENSGALG00000020569	DIMT1
ENSGALG00000021213	UBE2D1
ENSGALG00000021399	ABCA8
ENSGALG00000021637	WDR18
ENSGALG00000021653	IFT22
ENSGALG00000023303	SIX2
ENSGALG00000026293	C3orf33
ENSGALG00000026692	NRAS
ENSGALG00000026903	CALB2
ENSGALG00000027050	SENP8
ENSGALG00000027620	SDHAF3
ENSGALG00000028141	C15orf61
ENSGALG00000028626	DCLRE1B
ENSGALG00000028643	ANAPC10
ENSGALG00000028744	TMEM18
ENSGALG00000029509	NECAB1
ENSGALG00000029820	NMRAL1
ENSGALG00000030084	EXOSC7
ENSGALG00000030313	RAD51
ENSGALG00000030775	HIGD1A
ENSGALG00000030808	POLR2J
ENSGALG00000030991	IRX1
ENSGALG00000031139	LSM3
ENSGALG00000031381	VAMP4
ENSGALG00000031720	LGI1
ENSGALG00000032400	UTP23
ENSGALG00000032496	SIRT3
ENSGALG00000032529	WDR43
ENSGALG00000032549	TYW3
ENSGALG00000032584	ALX4
ENSGALG00000032679	GCSH
ENSGALG00000032889	RBFOX3
ENSGALG00000033062	PDE6D
ENSGALG00000033510	ERBB3
ENSGALG00000033603	METTL22
ENSGALG00000033690	RSL1D1
ENSGALG00000033834	TRIP13
ENSGALG00000033997	ZNF800
ENSGALG00000036983	-
ENSGALG00000037193	RPL17
ENSGALG00000037373	-
ENSGALG00000037414	TSNAX
ENSGALG00000037453	IGFBP3
ENSGALG00000037545	RPL7
ENSGALG00000037739	UBTD2
ENSGALG00000037773	USB1
ENSGALG00000037849	PMEL
ENSGALG00000038411	CENPL
ENSGALG00000038413	SURF6
ENSGALG00000038595	POLR2I
ENSGALG00000038649	DONSON
ENSGALG00000039171	RAD52
ENSGALG00000039200	AXIN2
ENSGALG00000039238	SALL1
ENSGALG00000039448	NCAPD2
ENSGALG00000039499	LRRCC1
ENSGALG00000039571	PRPH
ENSGALG00000039690	STMN2
ENSGALG00000039791	DOLPP1
ENSGALG00000039839	HEXDC
ENSGALG00000039958	-
ENSGALG00000039964	KIFC1
ENSGALG00000040114	PTPRZ1
ENSGALG00000040155	ZW10
ENSGALG00000040157	CHTF18
ENSGALG00000040366	NDUFAF6
ENSGALG00000040373	EXOSC2
ENSGALG00000040511	MTERF3
ENSGALG00000040784	RAB39B
ENSGALG00000040823	CHRAC1
ENSGALG00000040842	HSPB2
ENSGALG00000041025	FOXJ1
ENSGALG00000041346	CXCL12
ENSGALG00000041760	CLTCL1
ENSGALG00000041923	ESPL1
ENSGALG00000042761	MUL1
ENSGALG00000042814	MCRIP1
ENSGALG00000042851	PPARGC1A
ENSGALG00000043087	MTF2
ENSGALG00000043607	CENPX
ENSGALG00000044406	PPP1R1B
ENSGALG00000044478	LRRIQ1
ENSGALG00000046187	PARP12
ENSGALG00000046204	R3HDML
ENSGALG00000046353	-
ENSGALG00000004339	PDE8B
ENSGALG00000014337	NWD2
ENSGALG00000028457	MAP3K19
ENSGALG00000036986	DNAJC17
ENSGALG00000037812	VIL1
