# Supplementary material for: Dynamic Expression Profile of Follicles at Different Stages in High- and Low-Production Laying Hens
Source: Genes (Basel). 2023 Dec 26;15(1):40. doi: 10.3390/genes15010040 (PMC10815237; doi:10.3390/genes15010040)
Supplement: Supplementary file 1 [file genes-15-00040-s001.zip › Table S8. List of L-Group mRNAs in STEM map of significantly different modules.xlsx]

## Sheet: Sheet1
Table S8. List of L-Group mRNAs in STEM map of significantly different modules
Profile 0		Profile 1		Profile 2		Profile 7		Profile 9		Profile 18		Profile 19
geneID	Description	geneID	Description	geneID	Description	geneID	Description	geneID	Description	geneID	Description	geneID	Description
geneID	Description	geneID	Description	geneID	Description	geneID	Description	geneID	Description	geneID	Description	geneID	Description
ENSGALG00000000902	KDF1	ENSGALG00000000242	EBF2	ENSGALG00000000164	MYBPH	ENSGALG00000006508	FGF13	ENSGALG00000010343	TSPAN16	ENSGALG00000000629	CD320	ENSGALG00000002318	LVRN
ENSGALG00000001006	TP73	ENSGALG00000000299	PKP1	ENSGALG00000000317	NEFM	ENSGALG00000006728	SLC5A1	ENSGALG00000009003	SNAP25	ENSGALG00000001449	STRA6	ENSGALG00000002358	CDO1
ENSGALG00000001405	IRF6	ENSGALG00000002314	CDHR1	ENSGALG00000000371	CRHR1	ENSGALG00000009687	KCNK2	ENSGALG00000023195	DLX6	ENSGALG00000003348	HIGD2A	ENSGALG00000002623	PCOLCE2
ENSGALG00000002167	PATL2	ENSGALG00000002432	DYDC1	ENSGALG00000000394	SLC6A17	ENSGALG00000020703	GRB14	ENSGALG00000032282	CALB1	ENSGALG00000004841	APLNR	ENSGALG00000002893	STC2
ENSGALG00000002428	ZP2	ENSGALG00000002532	GJA4	ENSGALG00000000400	KCNC4	ENSGALG00000033089	-	ENSGALG00000037229	PTPA	ENSGALG00000006160	HNRNPA0	ENSGALG00000005503	WFDC1
ENSGALG00000002714	TMEM132C	ENSGALG00000002848	OPN1MSW	ENSGALG00000000441	KCNA10	ENSGALG00000000293	A2ML4	ENSGALG00000042422	GLI1	ENSGALG00000006776	KLHDC8B	ENSGALG00000006637	XKRX
ENSGALG00000002781	BRCA1	ENSGALG00000004966	NYAP2	ENSGALG00000000451	MEIG1	ENSGALG00000000608	CDH1	ENSGALG00000000102	UBE2T	ENSGALG00000006821	TNMD	ENSGALG00000006707	NOX1
ENSGALG00000002911	MOXD1	ENSGALG00000005361	HPRTL	ENSGALG00000000824	MYLKSML	ENSGALG00000002132	KCNIP1	ENSGALG00000000433	TUBA4A	ENSGALG00000011234	INHA	ENSGALG00000007980	KCNG1
ENSGALG00000003914	EPS15L1	ENSGALG00000005462	ZP4	ENSGALG00000000893	TAT	ENSGALG00000002242	GALNT9	ENSGALG00000000615	SNRNP40	ENSGALG00000013409	CYSP1L	ENSGALG00000009626	THBS1
ENSGALG00000004897	GTSE1	ENSGALG00000005932	MYT1	ENSGALG00000000901	CHST4	ENSGALG00000002335	DOCK3	ENSGALG00000000632	CHTF8	ENSGALG00000017524	DOHH	ENSGALG00000009844	ACTC1
ENSGALG00000005226	MYOZ1	ENSGALG00000006031	BRDT	ENSGALG00000001171	SEMA6B	ENSGALG00000002452	AQP3	ENSGALG00000000690	GDPD4	ENSGALG00000023542	ALPL	ENSGALG00000010180	GLIS3
ENSGALG00000005258	SSTR5	ENSGALG00000006165	WDFY4	ENSGALG00000001410	SPNS3	ENSGALG00000002555	RET	ENSGALG00000000734	RPA4	ENSGALG00000025764	FKBP10	ENSGALG00000011086	ACTA1
ENSGALG00000006631	TICRR	ENSGALG00000006208	OTOG	ENSGALG00000001418	GUCA1B	ENSGALG00000002679	GLT1D1	ENSGALG00000000795	MFSD12	ENSGALG00000025844	AMT	ENSGALG00000011902	TAGLN
ENSGALG00000007631	MEGF11	ENSGALG00000006807	PLSCR5	ENSGALG00000001565	C5	ENSGALG00000003146	CCDC92	ENSGALG00000001014	ARPC5L	ENSGALG00000025971	KCNK3	ENSGALG00000012211	PDLIM5
ENSGALG00000007768	AURKA	ENSGALG00000006819	AGBL1	ENSGALG00000001721	ZP3L2	ENSGALG00000003227	RAB11FIP4	ENSGALG00000001475	STMN1	ENSGALG00000026449	H2A2BL	ENSGALG00000015253	COL8A1
ENSGALG00000007817	EHF	ENSGALG00000007503	KMO	ENSGALG00000001749	ACSBG2	ENSGALG00000003569	TMEM130	ENSGALG00000001506	PTTG2	ENSGALG00000027188	SREBF1	ENSGALG00000015497	VGLL3
ENSGALG00000007864	ARMC3	ENSGALG00000007886	PAMR1	ENSGALG00000001882	TNFRSF18	ENSGALG00000003645	PITPNM2	ENSGALG00000001632	MIS12	ENSGALG00000027482	SNTB2	ENSGALG00000023772	HSPB7
ENSGALG00000007927	CNTN6	ENSGALG00000008434	SORCS3	ENSGALG00000001883	ST6GALNAC2	ENSGALG00000003802	OTUD7A	ENSGALG00000002175	KIF14	ENSGALG00000029369	PREB	ENSGALG00000027323	MYH1D
ENSGALG00000008905	HABP2	ENSGALG00000008697	RBM20	ENSGALG00000001905	DTX2	ENSGALG00000003980	IQCA1	ENSGALG00000002272	NOC4L	ENSGALG00000029588	BAZ2A	ENSGALG00000029606	MYH1E
ENSGALG00000008969	EPCAM	ENSGALG00000008704	CUBN	ENSGALG00000001959	HENMT1	ENSGALG00000004162	SLC16A6	ENSGALG00000002346	CLSPN	ENSGALG00000029687	SLC39A1	ENSGALG00000037402	FAM46A
ENSGALG00000009805	PPM1H	ENSGALG00000008756	PLEK	ENSGALG00000002083	PLIN3L	ENSGALG00000004582	MYL2	ENSGALG00000002599	ARHGEF39	ENSGALG00000029837	OST4	ENSGALG00000039895	EPHA2
ENSGALG00000009993	MED8	ENSGALG00000008759	LAMP3	ENSGALG00000002150	CPEB1	ENSGALG00000004760	TMEM116	ENSGALG00000002908	TRAIP	ENSGALG00000030502	ADAMTS4	ENSGALG00000041634	ACTG2
ENSGALG00000010068	KCNK17	ENSGALG00000009640	CHRM5	ENSGALG00000002370	SH2D4B	ENSGALG00000005086	PLAU	ENSGALG00000003045	E2F1	ENSGALG00000031723	BANF1	ENSGALG00000042257	MYH1F
ENSGALG00000010312	PLCH1	ENSGALG00000009877	KCNH1	ENSGALG00000002645	PIWIL1	ENSGALG00000005318	OVCH2	ENSGALG00000003085	CDK1	ENSGALG00000032206	MARVELD1	ENSGALG00000000318	CSRP1
ENSGALG00000010825	AGR2	ENSGALG00000010057	KIF6	ENSGALG00000002647	PLS1	ENSGALG00000005330	SNCAIP	ENSGALG00000003250	ITPA	ENSGALG00000033447	H2AFV	ENSGALG00000000461	MRC2
ENSGALG00000010926	SPP1	ENSGALG00000010145	MDGA1	ENSGALG00000002756	TMEM121	ENSGALG00000005675	PTTG1IP	ENSGALG00000003294	ATAD5	ENSGALG00000033530	GRN	ENSGALG00000000585	MYL4
ENSGALG00000010935	PTPRQ	ENSGALG00000010868	MACC1	ENSGALG00000002804	RND2	ENSGALG00000006302	LIPML4	ENSGALG00000003324	PRRX1	ENSGALG00000033806	ITPRIPL2	ENSGALG00000001183	MYH10
ENSGALG00000011281	SGO1	ENSGALG00000010943	SCN1A	ENSGALG00000002845	CTNNA3	ENSGALG00000006407	DDTNFR23	ENSGALG00000003584	KPNA2	ENSGALG00000033927	MFSD5	ENSGALG00000001314	PTGS1
ENSGALG00000011914	CENPM	ENSGALG00000011117	AGT	ENSGALG00000003126	ERBB4	ENSGALG00000006480	TCF7	ENSGALG00000003690	KRT17	ENSGALG00000037011	ZC2HC1A	ENSGALG00000002546	COL5A1
ENSGALG00000012089	C5H14orf37	ENSGALG00000011544	BCL2L14	ENSGALG00000003217	LITAF	ENSGALG00000006502	PCGF5	ENSGALG00000003720	FANCD2	ENSGALG00000037089	PRLHR2	ENSGALG00000003409	SOGA1
ENSGALG00000012297	GRM1	ENSGALG00000011616	NPFFR2	ENSGALG00000003334	METTL11B	ENSGALG00000006968	HNF1A	ENSGALG00000003881	ERCC6L	ENSGALG00000037150	NDUFA6	ENSGALG00000003521	TPM1
ENSGALG00000012300	RAB32	ENSGALG00000011633	SLC5A8	ENSGALG00000003349	PLEKHA2	ENSGALG00000007098	KIF21A	ENSGALG00000004037	DNA2	ENSGALG00000037409	TULP4	ENSGALG00000004035	CRYBA1
ENSGALG00000012987	CCDC77	ENSGALG00000011646	PLD4	ENSGALG00000003374	ESRP2	ENSGALG00000007254	ARHGAP12	ENSGALG00000004116	TRPM8	ENSGALG00000037478	DNAJC13	ENSGALG00000004960	FBN1
ENSGALG00000013940	LNX1	ENSGALG00000011742	ART4	ENSGALG00000003403	ZNF385C	ENSGALG00000007862	CNTN3	ENSGALG00000004195	KIF4A	ENSGALG00000037484	PHF14	ENSGALG00000004974	PPARG
ENSGALG00000014812	SIDT1	ENSGALG00000011913	SEPT3	ENSGALG00000003559	ACTR5	ENSGALG00000008025	SLF2	ENSGALG00000004245	NUDT1	ENSGALG00000037805	WNT8A	ENSGALG00000004980	KCNMA1
ENSGALG00000015136	ILDR1	ENSGALG00000012076	TIFA	ENSGALG00000003562	NPTX2	ENSGALG00000008037	HORMAD2	ENSGALG00000004280	ANO9	ENSGALG00000038092	MIR6708	ENSGALG00000005079	VCL
ENSGALG00000015347	ZPLD1	ENSGALG00000012095	C5H14ORF105	ENSGALG00000003644	C2CD4A	ENSGALG00000008181	MADD	ENSGALG00000004342	ORC6	ENSGALG00000038714	NDUFB7	ENSGALG00000005483	CDH13
ENSGALG00000015708	FGFR3	ENSGALG00000012145	TBPL2	ENSGALG00000003777	NELL1	ENSGALG00000008188	TRIM36	ENSGALG00000004444	SHCBP1	ENSGALG00000038951	RASSF1	ENSGALG00000005981	GDF2
ENSGALG00000016138	DSCAM	ENSGALG00000012418	KYNU	ENSGALG00000003904	MLPH	ENSGALG00000008656	ICOS	ENSGALG00000004515	KNTC1	ENSGALG00000039032	FJX1	ENSGALG00000006343	ACTA2
ENSGALG00000016362	SH3YL1	ENSGALG00000013994	TAAR1	ENSGALG00000003931	ATOH7	ENSGALG00000008914	NRAP	ENSGALG00000004631	DRAXIN	ENSGALG00000039071	IPO4	ENSGALG00000006520	MYH11
ENSGALG00000016569	FANCB	ENSGALG00000015079	UPK1B	ENSGALG00000004064	GPER1	ENSGALG00000008930	B3GNT2	ENSGALG00000005401	WNT9A	ENSGALG00000039212	NDUFA13	ENSGALG00000006647	DUSP8
ENSGALG00000016680	TFAP2B	ENSGALG00000015389	TMPRSS7	ENSGALG00000004078	-	ENSGALG00000008980	VWA2	ENSGALG00000005695	CHEK2	ENSGALG00000040672	IGFBP4	ENSGALG00000006751	THY1
ENSGALG00000016913	SLAIN1	ENSGALG00000015398	BTLA	ENSGALG00000004123	PABPC1L	ENSGALG00000009097	SNAP23	ENSGALG00000005806	KIF24	ENSGALG00000041630	NFIX	ENSGALG00000006851	PCDH11X
ENSGALG00000017031	TPTE2	ENSGALG00000016164	ABCG1	ENSGALG00000004243	IFITM1	ENSGALG00000009352	DPF3	ENSGALG00000005808	KREMEN1	ENSGALG00000041834	AEBP1	ENSGALG00000007320	FXYD2
ENSGALG00000017106	ATP8A2	ENSGALG00000016325	GSTA3	ENSGALG00000004261	AQP9	ENSGALG00000009445	INPP5F	ENSGALG00000005961	DGUOK	ENSGALG00000041898	FAM43A	ENSGALG00000007426	MKX
ENSGALG00000017343	FOLR1	ENSGALG00000017462	FNIP1	ENSGALG00000004297	DNAH1	ENSGALG00000009514	NRCAM	ENSGALG00000006037	MCM2	ENSGALG00000041932	SLC5A5	ENSGALG00000008007	ITGA11
ENSGALG00000020193	PLAC8L1	ENSGALG00000020002	SLC22A3	ENSGALG00000004436	CYP3A4	ENSGALG00000009567	TLL1	ENSGALG00000006048	FAM64A	ENSGALG00000041981	PRR7	ENSGALG00000008014	CEBPB
ENSGALG00000021271	MPZL3	ENSGALG00000020656	PRLHR	ENSGALG00000004441	CPSF4L	ENSGALG00000009700	PDK4	ENSGALG00000006051	CDC7	ENSGALG00000042077	HIC1	ENSGALG00000008661	CYR61
ENSGALG00000025948	SLA2	ENSGALG00000023933	G0S2	ENSGALG00000004449	CYP3A5	ENSGALG00000009830	MGAT4D	ENSGALG00000006110	PLK1	ENSGALG00000042246	BCKDHA	ENSGALG00000008859	WDR31
ENSGALG00000026081	RBM38	ENSGALG00000026179	FAM163B	ENSGALG00000004545	WDR72	ENSGALG00000009846	BBS5	ENSGALG00000006186	RAD21L1	ENSGALG00000042543	PRKACA	ENSGALG00000008940	SPTBN5
ENSGALG00000026301	-	ENSGALG00000030075	FCGBPL	ENSGALG00000004665	KPNA7	ENSGALG00000009859	TBC1D30	ENSGALG00000006267	TPX2	ENSGALG00000042589	TMEM167B	ENSGALG00000009052	LBH
ENSGALG00000030821	CBLN4	ENSGALG00000031656	EYA4	ENSGALG00000004700	NCF2	ENSGALG00000009875	HMGA2	ENSGALG00000006346	CXCL14	ENSGALG00000042886	CACNG7	ENSGALG00000009415	SMOC1
ENSGALG00000030930	-	ENSGALG00000032344	-	ENSGALG00000004704	TDRD12	ENSGALG00000009948	HHIP	ENSGALG00000006519	KIAA1024	ENSGALG00000043002	TOMM6	ENSGALG00000009641	COL1A2
ENSGALG00000031117	STK17A	ENSGALG00000033278	NLRC3	ENSGALG00000004742	BMP15	ENSGALG00000010166	VLDLR	ENSGALG00000006525	NCAPG2	ENSGALG00000043433	SCX	ENSGALG00000009739	AMIGO2
ENSGALG00000031553	KIF18B	ENSGALG00000033365	ALDH1A3	ENSGALG00000005005	MIEF2	ENSGALG00000010225	ACSS1L	ENSGALG00000006958	COL27A1	ENSGALG00000043690	C1H2ORF40	ENSGALG00000009845	GJD2
ENSGALG00000033696	RALY	ENSGALG00000037457	HECW1	ENSGALG00000005122	MYO1H	ENSGALG00000010375	SLC30A2	ENSGALG00000007191	TK1	ENSGALG00000044991	SPATA2L	ENSGALG00000010320	PAWR
ENSGALG00000037464	ELMO1	ENSGALG00000037467	-	ENSGALG00000005245	SGPP2	ENSGALG00000010697	SEMA4D	ENSGALG00000007354	CIT	ENSGALG00000045611	GLMP	ENSGALG00000010448	LTBP1
ENSGALG00000040418	DGAT2	ENSGALG00000037740	SLC23A1	ENSGALG00000005285	TBX4	ENSGALG00000010812	RYR2	ENSGALG00000007948	LRRC4C	ENSGALG00000001252	CREB3L3	ENSGALG00000011200	THBS2
ENSGALG00000040582	LMX1B	ENSGALG00000038950	MUC2	ENSGALG00000005294	PPFIBP2	ENSGALG00000010875	ITGB8	ENSGALG00000008233	BUB1	ENSGALG00000001282	GABRD	ENSGALG00000011288	DACT2
ENSGALG00000040833	CDCA7	ENSGALG00000039536	C2H8ORF22	ENSGALG00000005400	CACNA2D3	ENSGALG00000011124	ARHGAP24	ENSGALG00000008273	CALHM3	ENSGALG00000001716	C10H15ORF59	ENSGALG00000011306	DES
ENSGALG00000042020	CG-16	ENSGALG00000042365	CARD10	ENSGALG00000005418	FRRS1	ENSGALG00000011309	PLXNC1	ENSGALG00000008584	NUSAP1	ENSGALG00000001764	HCN4	ENSGALG00000011708	MYLK
ENSGALG00000043694	RAPGEF4	ENSGALG00000043064	EXFABP	ENSGALG00000005419	ERC2	ENSGALG00000011379	SLC44A5	ENSGALG00000008713	BIRC5	ENSGALG00000002182	NR5A2	ENSGALG00000012715	CAP2
ENSGALG00000043861	-	ENSGALG00000045085	IFIT5	ENSGALG00000005547	PIK3AP1	ENSGALG00000011621	IGF2R	ENSGALG00000008979	TRMT61B	ENSGALG00000002298	COL8A2	ENSGALG00000013081	VWC2
ENSGALG00000044026	SULT6B1L	ENSGALG00000045414	RNF17	ENSGALG00000005572	NOXO1	ENSGALG00000011889	PRKCH	ENSGALG00000009690	CENPF	ENSGALG00000002517	TMEM35B	ENSGALG00000013124	FHOD3
ENSGALG00000046180	TDRD1	ENSGALG00000045596	-	ENSGALG00000005599	UGT8L	ENSGALG00000012155	EGF	ENSGALG00000009837	DTL	ENSGALG00000002581	HTATIP2	ENSGALG00000013948	RASL11B
ENSGALG00000000314	NEFL	ENSGALG00000000544	RAB44	ENSGALG00000005601	DNAH12	ENSGALG00000012156	DPP10	ENSGALG00000009841	FASTKD1	ENSGALG00000002605	MRPL17	ENSGALG00000014042	SSPN
ENSGALG00000000627	DNAJC11	ENSGALG00000000906	RALGPS1	ENSGALG00000005628	COL9A3	ENSGALG00000012481	TNFAIP6	ENSGALG00000010133	PTCH2	ENSGALG00000002637	RBP7	ENSGALG00000014938	ABHD3
ENSGALG00000001017	WRAP73	ENSGALG00000001512	KCND1	ENSGALG00000005752	ABCA4	ENSGALG00000012721	C2H6orf52	ENSGALG00000010195	PLK4	ENSGALG00000002651	ST3GAL2	ENSGALG00000015117	DRD3
ENSGALG00000001035	NR1D1	ENSGALG00000001608	UNC5D	ENSGALG00000005762	BIRC7	ENSGALG00000012938	AMN1	ENSGALG00000010674	DCTD	ENSGALG00000003554	OPTC	ENSGALG00000015177	GNAQ
ENSGALG00000001130	WBSCR17	ENSGALG00000001633	DUSP26	ENSGALG00000005763	VILL	ENSGALG00000012988	B4GALNT3	ENSGALG00000010700	RPA3	ENSGALG00000003878	PIN4	ENSGALG00000015293	TMEM45A
ENSGALG00000001261	CFAP52	ENSGALG00000001768	TENM2	ENSGALG00000005766	PKD2L1	ENSGALG00000013211	ST8SIA1	ENSGALG00000010745	HMGB2	ENSGALG00000004009	DHRS13	ENSGALG00000015593	EPHA7
ENSGALG00000001270	PRKCZ	ENSGALG00000002080	DOCK2	ENSGALG00000005795	CYP2C23a	ENSGALG00000013225	VAT1L	ENSGALG00000010900	SPC25	ENSGALG00000004833	P3H1	ENSGALG00000015721	SVEP1
ENSGALG00000001288	CFAP74	ENSGALG00000002336	EP400	ENSGALG00000005801	CHRNA4	ENSGALG00000013640	MBP	ENSGALG00000010995	ITGB3BP	ENSGALG00000005649	TMEM150A	ENSGALG00000015908	COL12A1
ENSGALG00000001504	DDX20	ENSGALG00000002350	DNAH3	ENSGALG00000005824	SUSD2	ENSGALG00000013674	TUSC3	ENSGALG00000011270	KERA	ENSGALG00000006179	RPL13	ENSGALG00000015910	CD109
ENSGALG00000001618	OGFOD3	ENSGALG00000002427	SMIM5	ENSGALG00000005842	GDPD2	ENSGALG00000014085	TM7SF3	ENSGALG00000011347	IHH	ENSGALG00000006272	ECE2	ENSGALG00000015967	LRRTM1
ENSGALG00000001662	ATP10B	ENSGALG00000002671	TMEM132D	ENSGALG00000005951	VPS29L	ENSGALG00000014138	NFXL1	ENSGALG00000011967	MAD2L1	ENSGALG00000006899	ATP5L	ENSGALG00000016797	FHL2
ENSGALG00000002142	DGKQ	ENSGALG00000002987	SERPINF2	ENSGALG00000005968	MMP11	ENSGALG00000014218	PHF21B	ENSGALG00000011991	MYOZ2	ENSGALG00000007015	CD40	ENSGALG00000016843	COL4A2
ENSGALG00000002219	WBP2	ENSGALG00000003175	STKLD1	ENSGALG00000005972	KBTBD12	ENSGALG00000014795	TGIF1	ENSGALG00000012055	AMHR2	ENSGALG00000007267	MVD	ENSGALG00000017137	GJA3
ENSGALG00000002621	SLC25A42	ENSGALG00000003212	TSPO2	ENSGALG00000005978	RBP3	ENSGALG00000014910	COLEC12	ENSGALG00000012094	SLC35F4	ENSGALG00000007543	APCDD1L	ENSGALG00000017191	ANGPTL5
ENSGALG00000002744	PCDH15	ENSGALG00000003647	SLC13A2	ENSGALG00000005982	KLHL9	ENSGALG00000014935	GREB1L	ENSGALG00000012160	KIF18A	ENSGALG00000007702	XYLT2	ENSGALG00000017405	NPR3
ENSGALG00000003016	MASP2	ENSGALG00000003849	TRPM1	ENSGALG00000006008	HOMER2	ENSGALG00000015030	NPC1	ENSGALG00000012199	WDHD1	ENSGALG00000007727	HSD17B14	ENSGALG00000017715	TINAGL1
ENSGALG00000003148	SPAG16	ENSGALG00000003899	RAB17	ENSGALG00000006054	CALCB	ENSGALG00000015086	OSBPL1A	ENSGALG00000012546	MCM5	ENSGALG00000007926	ATP5H	ENSGALG00000019063	MMP10
ENSGALG00000003160	CERS1	ENSGALG00000004083	GRIA1	ENSGALG00000006064	TEKT1	ENSGALG00000015107	PIP5K1B	ENSGALG00000012618	FANCC	ENSGALG00000008063	NOX5	ENSGALG00000021869	PODN
ENSGALG00000003228	OARD1	ENSGALG00000004163	NPHS2	ENSGALG00000006072	-	ENSGALG00000015126	TRPM3	ENSGALG00000012647	RFX4	ENSGALG00000008066	UQCR10	ENSGALG00000025842	TPM2
ENSGALG00000003387	DNAJC21	ENSGALG00000004255	SNX8	ENSGALG00000006242	PABPN1L	ENSGALG00000015244	TBX19	ENSGALG00000012802	F13A1	ENSGALG00000008298	LRRC17	ENSGALG00000026159	PDLIM7
ENSGALG00000003803	DAB2	ENSGALG00000004538	TNN	ENSGALG00000006368	PTPN5	ENSGALG00000015311	RNF38	ENSGALG00000012915	MCM4	ENSGALG00000009473	EFCAB1	ENSGALG00000026605	BAG2
ENSGALG00000003928	LHX3	ENSGALG00000004614	NPL	ENSGALG00000006471	SLCO2A1	ENSGALG00000015340	TGS1	ENSGALG00000013208	CENPE	ENSGALG00000009718	FAM53B	ENSGALG00000026661	MSRB3
ENSGALG00000004161	CCNB2	ENSGALG00000004804	TGM3	ENSGALG00000006593	CLDN18	ENSGALG00000015446	POU2F1	ENSGALG00000013265	GYS2	ENSGALG00000010269	KCNAB3	ENSGALG00000027777	CNN2
ENSGALG00000004199	TMEM184A	ENSGALG00000005147	AMY1A	ENSGALG00000006854	NEURL2	ENSGALG00000015568	SH3TC1	ENSGALG00000013294	CYP19A1	ENSGALG00000010386	DLK2	ENSGALG00000028567	MYL9
ENSGALG00000004273	RALGPS2	ENSGALG00000005323	DIRAS2	ENSGALG00000006889	TMC7	ENSGALG00000015669	PTBP3	ENSGALG00000013420	FOXM1	ENSGALG00000010747	FBLN5	ENSGALG00000028721	LMOD1
ENSGALG00000004322	AHR1B	ENSGALG00000006375	TM4SF19	ENSGALG00000006911	TMC5	ENSGALG00000015701	CXADR	ENSGALG00000013494	CENPN	ENSGALG00000011181	FKBP14	ENSGALG00000029416	TRPC6
ENSGALG00000004809	PPIF	ENSGALG00000006868	CRACR2B	ENSGALG00000006973	BLNK	ENSGALG00000015799	ELAVL2	ENSGALG00000013776	CEP135	ENSGALG00000011214	SERPINH1	ENSGALG00000029811	BMPER
ENSGALG00000004852	DNM1	ENSGALG00000007028	CNKSR2L	ENSGALG00000007080	SHROOM1	ENSGALG00000015935	SMYD1	ENSGALG00000014261	UCHL1	ENSGALG00000011623	ADAMTS3	ENSGALG00000029921	CSRP2
ENSGALG00000004969	TIMP4	ENSGALG00000007059	IGSF6	ENSGALG00000007252	ANKDD1A	ENSGALG00000016174	LMBRD1	ENSGALG00000014513	CDCA3	ENSGALG00000012121	RCN1L	ENSGALG00000030540	MIR1653
ENSGALG00000005037	TEX14	ENSGALG00000007118	SOHYE2L	ENSGALG00000007284	SYNPR	ENSGALG00000016288	IL1RAPL1	ENSGALG00000014729	DEPDC1B	ENSGALG00000012186	CASP6	ENSGALG00000031112	COL5A2
ENSGALG00000005125	LSM14B	ENSGALG00000007171	CIITA	ENSGALG00000007324	TP63	ENSGALG00000016361	FAM110C	ENSGALG00000014788	CENPH	ENSGALG00000012394	NID2	ENSGALG00000032955	TUFT1
ENSGALG00000005140	RRAD	ENSGALG00000007356	MAP3K8	ENSGALG00000007358	CILP	ENSGALG00000016709	RCAN2	ENSGALG00000014801	NDC80	ENSGALG00000012429	BMP4	ENSGALG00000032974	ADAMTS2
ENSGALG00000005171	AP1S3	ENSGALG00000007416	CD3E	ENSGALG00000007371	IGDCC3	ENSGALG00000016828	GRTP1	ENSGALG00000015091	HAUS6	ENSGALG00000012623	CFC1	ENSGALG00000033012	SPRY4
ENSGALG00000005291	-	ENSGALG00000007562	FGF4	ENSGALG00000007507	MASTL	ENSGALG00000016884	SLC15A1	ENSGALG00000015128	AQP4	ENSGALG00000013200	GABBR2	ENSGALG00000033286	ARSJ
ENSGALG00000005403	DHRS11	ENSGALG00000007720	AIFM3	ENSGALG00000007526	ES1ML2	ENSGALG00000017274	CD9	ENSGALG00000015142	DSG2	ENSGALG00000014555	C1H12ORF57	ENSGALG00000037460	RP9
ENSGALG00000005519	TLL2	ENSGALG00000007732	RTN4R	ENSGALG00000007530	-	ENSGALG00000017304	PGM2L1	ENSGALG00000015290	LIX1	ENSGALG00000014855	GHR	ENSGALG00000037780	UNC13C
ENSGALG00000005609	OGFR	ENSGALG00000007796	BCAS1	ENSGALG00000007569	KBTBD8	ENSGALG00000020139	DTHD1	ENSGALG00000015360	KIAA1524	ENSGALG00000015015	CYTL1	ENSGALG00000037942	HS6ST2
ENSGALG00000005696	ABHD6	ENSGALG00000007920	PRR5L	ENSGALG00000007593	JAKMIP2	ENSGALG00000021225	CDCA9	ENSGALG00000015513	MMS22L	ENSGALG00000015195	RPS15	ENSGALG00000037951	FBN3
ENSGALG00000005843	EEF1A2	ENSGALG00000007963	NFATC2	ENSGALG00000007618	BTG4	ENSGALG00000021772	MIR202	ENSGALG00000015722	TMED11	ENSGALG00000016954	RGCC	ENSGALG00000038315	HIST1H2B5L
ENSGALG00000005973	LCMT1	ENSGALG00000008465	SORCS1	ENSGALG00000007647	MYO3A	ENSGALG00000021855	CCDC39	ENSGALG00000015884	MIS18A	ENSGALG00000017326	ARHGEF17	ENSGALG00000038775	SPON1
ENSGALG00000006009	PODXL2	ENSGALG00000008696	WDR63	ENSGALG00000007690	TFAP2C	ENSGALG00000023521	ADRA2A	ENSGALG00000016042	CHAF1B	ENSGALG00000019233	PLA2G10L	ENSGALG00000039299	LASP1
ENSGALG00000006329	IL9	ENSGALG00000008701	XDH	ENSGALG00000007703	-	ENSGALG00000026263	RGS8	ENSGALG00000016094	SFXN5	ENSGALG00000021627	IFI27L1	ENSGALG00000039322	DDR2
ENSGALG00000006565	GGT1	ENSGALG00000008744	MCF2L2	ENSGALG00000007806	FGF16	ENSGALG00000026460	ARHGEF1	ENSGALG00000016222	NDP	ENSGALG00000022137	CRP	ENSGALG00000039985	CDH11
ENSGALG00000006681	BRSK2	ENSGALG00000008745	APLF	ENSGALG00000007972	TRPC5	ENSGALG00000026465	TMEM100	ENSGALG00000016278	PRIM2	ENSGALG00000023364	CDC42EP4	ENSGALG00000039990	TNC
ENSGALG00000006750	DET1	ENSGALG00000008842	PIKFYVE	ENSGALG00000008177	NOS1	ENSGALG00000027090	-	ENSGALG00000016322	GSTAL3	ENSGALG00000023612	LZTS2	ENSGALG00000041266	CNN1
ENSGALG00000006898	EIF4ENIF1	ENSGALG00000008874	SLC13A1	ENSGALG00000008198	TPCN3	ENSGALG00000029102	PXYLP1	ENSGALG00000016328	GSTA2	ENSGALG00000023621	SFXN3	ENSGALG00000042079	NID1
ENSGALG00000006989	HS3ST1L	ENSGALG00000009004	ZNF804B	ENSGALG00000008234	ORC2	ENSGALG00000029393	HOXC10	ENSGALG00000016332	MCPH1	ENSGALG00000024398	RPS28	ENSGALG00000042458	ACTN1
ENSGALG00000007412	MPZL2	ENSGALG00000009266	FGA	ENSGALG00000008409	GSTO1	ENSGALG00000030229	CSMD2	ENSGALG00000016438	MELK	ENSGALG00000025972	SELENOM	ENSGALG00000042492	PITX2
ENSGALG00000007476	VAMP7	ENSGALG00000009470	SERPINI1	ENSGALG00000008417	CFAP58	ENSGALG00000031119	ADAMTSL2L	ENSGALG00000016442	RRM2	ENSGALG00000026297	MMP3	ENSGALG00000043034	KIFC3
ENSGALG00000007909	IQCH	ENSGALG00000009511	SI	ENSGALG00000008538	GINS1	ENSGALG00000031411	KCNN1	ENSGALG00000016582	PBK	ENSGALG00000026315	RAB34	ENSGALG00000044427	MZB1
ENSGALG00000007945	CRYAB	ENSGALG00000009552	-	ENSGALG00000008602	SLC39A12	ENSGALG00000031826	MYOT	ENSGALG00000016676	MCM3	ENSGALG00000026525	CEBPA	ENSGALG00000045052	MAB21L1
ENSGALG00000007993	DCX	ENSGALG00000009693	CPXM2	ENSGALG00000008722	MCOLN2	ENSGALG00000032028	SERTM1	ENSGALG00000016692	CENPQ	ENSGALG00000027100	MIR6571	ENSGALG00000046593	ADM
ENSGALG00000008231	PACSIN3	ENSGALG00000009895	GRIP1	ENSGALG00000008763	SSX2IP	ENSGALG00000032361	STXBP5L	ENSGALG00000016852	TNFSF13B	ENSGALG00000027114	-	ENSGALG00000000336	PPP1R12B
ENSGALG00000008456	CACNA1B	ENSGALG00000009995	AKAP6	ENSGALG00000008926	CADPS2	ENSGALG00000032803	-	ENSGALG00000016931	BORA	ENSGALG00000027416	ROMO1	ENSGALG00000000402	LOXL2
ENSGALG00000008691	SNX5	ENSGALG00000010078	GLP1R	ENSGALG00000009012	ZNF385B	ENSGALG00000033195	IGF2BP2	ENSGALG00000017025	CKAP2	ENSGALG00000027418	HINT2Z	ENSGALG00000000621	KANK3
ENSGALG00000008998	TOGARAM2	ENSGALG00000010259	COL28A1	ENSGALG00000009026	CFAP69	ENSGALG00000033813	BTBD6	ENSGALG00000017238	GRM5	ENSGALG00000027446	HDDC3	ENSGALG00000000927	ANGPTL2
ENSGALG00000009037	SPTLC3	ENSGALG00000010769	HPGD	ENSGALG00000009260	TMEM62	ENSGALG00000037220	TMEM52B	ENSGALG00000019741	PSMC3IP	ENSGALG00000027462	P3H4	ENSGALG00000001459	TNNC1
ENSGALG00000009241	SFRP2	ENSGALG00000010803	LRRC72	ENSGALG00000009315	PAPLN	ENSGALG00000037495	FAM49B	ENSGALG00000020210	CENPU	ENSGALG00000027526	COL9A2	ENSGALG00000001995	LIMS2
ENSGALG00000009350	SFXN4	ENSGALG00000011320	TMCC3	ENSGALG00000009349	SLC7A14	ENSGALG00000037561	VPS25	ENSGALG00000021183	CFAP161	ENSGALG00000028115	SFN	ENSGALG00000002282	TMEM200A
ENSGALG00000009668	HPF1	ENSGALG00000011353	TNNI3K	ENSGALG00000009402	LRRC34	ENSGALG00000037944	SOX4	ENSGALG00000021542	SNCB	ENSGALG00000028225	SLC17A9	ENSGALG00000002371	RUSC2
ENSGALG00000009854	NEK2	ENSGALG00000011529	NAAA	ENSGALG00000009491	RAD51B	ENSGALG00000038582	SLC36A1	ENSGALG00000023279	EPN3	ENSGALG00000028294	VWA5B2	ENSGALG00000002655	ITGAV
ENSGALG00000010009	TTC29	ENSGALG00000011624	PNLDC1	ENSGALG00000009498	NPY1R	ENSGALG00000040866	P3H2	ENSGALG00000024481	CENPS	ENSGALG00000028937	TIMM13	ENSGALG00000002667	OLFML2B
ENSGALG00000010178	PUM3	ENSGALG00000011735	XCR1	ENSGALG00000009602	MYO3B	ENSGALG00000041080	CHD7	ENSGALG00000025810	CCNB3	ENSGALG00000029000	HYAL3	ENSGALG00000002708	LINGO1
ENSGALG00000010356	RAD54L	ENSGALG00000011962	NDNF	ENSGALG00000009737	TAC1	ENSGALG00000041272	OLFM2	ENSGALG00000026203	FAM174A	ENSGALG00000029066	-	ENSGALG00000002759	PEAK1
ENSGALG00000010490	DPYSL4	ENSGALG00000012308	MANBA	ENSGALG00000009861	RD3	ENSGALG00000041273	-	ENSGALG00000026631	HOXA10	ENSGALG00000029172	NDUFC2	ENSGALG00000002840	GRM4
ENSGALG00000010596	TACR3	ENSGALG00000012350	TDRD7	ENSGALG00000009864	TRAF5	ENSGALG00000042125	AP2B1	ENSGALG00000027454	CENPW	ENSGALG00000029282	FOXL2	ENSGALG00000002958	DNER
ENSGALG00000010748	EXO1	ENSGALG00000012357	CXCR4	ENSGALG00000009884	SYT14	ENSGALG00000042136	PKHD1	ENSGALG00000028501	DCK	ENSGALG00000029583	PLBD1	ENSGALG00000002963	PID1
ENSGALG00000010901	ABCB5	ENSGALG00000012442	MFNG	ENSGALG00000009959	RAB3IP	ENSGALG00000043448	ABLIM2	ENSGALG00000028643	ANAPC10	ENSGALG00000029694	SNTA1	ENSGALG00000003261	CAVIN1
ENSGALG00000010960	GALNT3	ENSGALG00000012464	SOUL	ENSGALG00000009978	DTD2	ENSGALG00000043734	LIPG	ENSGALG00000028900	CENPT	ENSGALG00000029768	PTGDR	ENSGALG00000003310	SLC45A2
ENSGALG00000011007	OSBPL3	ENSGALG00000012610	CTSV	ENSGALG00000010129	PLK3	ENSGALG00000043908	FAM71D	ENSGALG00000029011	SLC35F1	ENSGALG00000029968	GADD45B	ENSGALG00000003353	RAI14
ENSGALG00000011169	PDCD2	ENSGALG00000012613	FBP1	ENSGALG00000010208	CAPS2	ENSGALG00000044444	-	ENSGALG00000029104	MIR1732	ENSGALG00000029999	CCDC102A	ENSGALG00000003578	FN1
ENSGALG00000011175	TMEM150C	ENSGALG00000012658	TCP11L2	ENSGALG00000010232	VRTN	ENSGALG00000000208	MCC	ENSGALG00000029322	FBXO39	ENSGALG00000030002	KRT18	ENSGALG00000003805	PRKG1
ENSGALG00000011225	SLC25A47	ENSGALG00000012704	MYLIP	ENSGALG00000010323	BATF	ENSGALG00000000681	PAK1	ENSGALG00000029510	STK32B	ENSGALG00000030164	ECH1	ENSGALG00000004167	SRGN
ENSGALG00000011262	KCNH8	ENSGALG00000012834	AKR1D1	ENSGALG00000010379	SNCA	ENSGALG00000000894	APCDD1	ENSGALG00000030022	FANCL	ENSGALG00000030878	RPLP1	ENSGALG00000004655	SMURF1
ENSGALG00000011419	DUSP4	ENSGALG00000013085	PTPRO	ENSGALG00000010397	GRID2	ENSGALG00000001375	COX10	ENSGALG00000030097	RCC1	ENSGALG00000030932	NKX2-3	ENSGALG00000004860	RASD1
ENSGALG00000011473	RPS6KA2	ENSGALG00000013606	FGL1	ENSGALG00000010473	PDZK1IP1	ENSGALG00000001696	SAG	ENSGALG00000030157	MCTP2	ENSGALG00000030994	MRPL24	ENSGALG00000005438	PARVA
ENSGALG00000012115	WT1	ENSGALG00000013747	TAGAP	ENSGALG00000010478	STIL	ENSGALG00000001773	RFX2	ENSGALG00000030597	KIF11	ENSGALG00000031159	HIST1H110	ENSGALG00000005551	DKK3
ENSGALG00000012285	BAIAP2L2	ENSGALG00000014324	SLC2A14	ENSGALG00000010502	SPATA6	ENSGALG00000001933	CORO2A	ENSGALG00000031524	MTBP	ENSGALG00000031164	WFDC2L	ENSGALG00000005632	MRVI1
ENSGALG00000012290	SOX10	ENSGALG00000014537	BMF	ENSGALG00000010540	TTC39A	ENSGALG00000002183	PRR16	ENSGALG00000031812	TDRKH	ENSGALG00000031243	ABCB8	ENSGALG00000005678	FLNB
ENSGALG00000012378	KATNA1	ENSGALG00000014765	TRIM23	ENSGALG00000010611	CFAP97	ENSGALG00000002527	TMEM201	ENSGALG00000032270	NCAPH	ENSGALG00000031313	CELF6	ENSGALG00000006174	VSTM4
ENSGALG00000012480	NMI	ENSGALG00000014918	RFX6	ENSGALG00000010623	ORC1	ENSGALG00000002606	CLSTN1	ENSGALG00000032335	MARCKSL1	ENSGALG00000032004	CSRNP2	ENSGALG00000006190	FHL1
ENSGALG00000013005	SNRNP48	ENSGALG00000015083	DENND4C	ENSGALG00000010738	TC2N	ENSGALG00000002888	CASZ1	ENSGALG00000033063	GINS2	ENSGALG00000032052	RPS26	ENSGALG00000006221	KIF1A
ENSGALG00000013372	IL7R	ENSGALG00000015090	PLIN2	ENSGALG00000010792	AGMO	ENSGALG00000003081	SUCO	ENSGALG00000033671	FREM2	ENSGALG00000032394	SELENOW	ENSGALG00000006670	PPP1R3C
ENSGALG00000013376	CAPSL	ENSGALG00000015307	ABI3BP	ENSGALG00000010820	CHGA	ENSGALG00000003359	RAB5C	ENSGALG00000033781	FEN1	ENSGALG00000032595	NDUFB2	ENSGALG00000006705	MYOF
ENSGALG00000013697	CNDP1	ENSGALG00000015333	PCGF3	ENSGALG00000010866	AREG	ENSGALG00000003550	ARHGAP40	ENSGALG00000033834	TRIP13	ENSGALG00000032742	SLC38A7	ENSGALG00000007048	SYNM
ENSGALG00000013775	CDH19	ENSGALG00000015379	TAGLN3	ENSGALG00000010949	GPNMB	ENSGALG00000003560	SLC6A2	ENSGALG00000037453	IGFBP3	ENSGALG00000033150	MIDN	ENSGALG00000007145	ITGB1
ENSGALG00000013782	CDH7	ENSGALG00000015433	ABCA1	ENSGALG00000010961	IGF2BP3	ENSGALG00000005297	HHATL	ENSGALG00000038032	CBX6	ENSGALG00000033303	AAREL	ENSGALG00000007247	PXN
ENSGALG00000013846	ARFGEF3	ENSGALG00000015441	CD247	ENSGALG00000010980	STK31	ENSGALG00000006521	TRPM5	ENSGALG00000038134	MYL6	ENSGALG00000033405	DBN1	ENSGALG00000007337	LPP
ENSGALG00000013887	FAM210A	ENSGALG00000015474	CD80	ENSGALG00000011046	SNX10	ENSGALG00000008175	ORC5	ENSGALG00000038411	CENPL	ENSGALG00000033854	CSF1	ENSGALG00000007367	WFIKKN2
ENSGALG00000013900	MAP7	ENSGALG00000015623	HGFAC	ENSGALG00000011052	SLC38A11	ENSGALG00000008314	ARL8B	ENSGALG00000038817	CKS2	ENSGALG00000033857	NAT8B	ENSGALG00000007712	MYO1B
ENSGALG00000014264	NSUN7	ENSGALG00000016059	ETS2	ENSGALG00000011093	AK7	ENSGALG00000009082	COQ8B	ENSGALG00000039171	RAD52	ENSGALG00000033953	SHROOM4	ENSGALG00000007819	PDZRN3
ENSGALG00000014371	LGALS8	ENSGALG00000016301	MLIP	ENSGALG00000011113	SGIP1	ENSGALG00000009207	TRIM2	ENSGALG00000039186	SSNA1	ENSGALG00000034004	TRIM3	ENSGALG00000007956	PLXDC2
ENSGALG00000014649	MBLAC2	ENSGALG00000016316	GCM1	ENSGALG00000011141	ITGB6	ENSGALG00000009538	RDH12	ENSGALG00000039200	AXIN2	ENSGALG00000036955	COA3	ENSGALG00000008060	PRKAR2B
ENSGALG00000014897	TYMS	ENSGALG00000016348	SAT1	ENSGALG00000011243	DAZL	ENSGALG00000009667	MFAP3L	ENSGALG00000039448	NCAPD2	ENSGALG00000037031	HYLS1	ENSGALG00000008237	GRAMD3
ENSGALG00000014943	FAM169A	ENSGALG00000016549	CTPS2	ENSGALG00000011369	LHX8	ENSGALG00000010889	HOOK1	ENSGALG00000039571	PRPH	ENSGALG00000037256	-	ENSGALG00000008589	GPR1
ENSGALG00000015059	FAAHL	ENSGALG00000016558	VEGFD	ENSGALG00000011493	TMEM169	ENSGALG00000011008	MAP3K21	ENSGALG00000040586	TUBA3E	ENSGALG00000037361	DEAF1	ENSGALG00000008747	ITGA8
ENSGALG00000015122	TAF4B	ENSGALG00000016740	OCA2	ENSGALG00000011562	PARK2	ENSGALG00000011468	IGFBP5	ENSGALG00000040864	WDR77	ENSGALG00000037394	HEPH	ENSGALG00000008945	NEXN
ENSGALG00000015166	GCNT1	ENSGALG00000016908	PCDH9	ENSGALG00000011571	AGPAT4	ENSGALG00000011792	TMPRSS11F	ENSGALG00000041299	E2F8	ENSGALG00000037441	TMEM14CL	ENSGALG00000009248	HSPA12A
ENSGALG00000015269	OPRK1	ENSGALG00000016981	SPERT	ENSGALG00000011635	TFCP2L1	ENSGALG00000012020	-	ENSGALG00000041334	SNRPD1	ENSGALG00000037487	STAM	ENSGALG00000009400	SLC8A3
ENSGALG00000015338	QRSL1	ENSGALG00000016988	RUBCNL	ENSGALG00000011664	RASSF6	ENSGALG00000012362	THSD7B	ENSGALG00000041923	ESPL1	ENSGALG00000037586	SLC37A2	ENSGALG00000010778	CHRM1
ENSGALG00000015414	NSUN3	ENSGALG00000019489	CHST9	ENSGALG00000011681	DEPDC7	ENSGALG00000012790	DSP	ENSGALG00000042009	HMMR	ENSGALG00000037625	USP35	ENSGALG00000010865	TMEM196
ENSGALG00000015491	GPR89B	ENSGALG00000020827	ATP13A4	ENSGALG00000011930	OVSTL	ENSGALG00000012913	PKP2	ENSGALG00000042045	IRX3	ENSGALG00000037674	POC1B	ENSGALG00000011205	SMOC2
ENSGALG00000015594	TRMT44	ENSGALG00000020895	-	ENSGALG00000012018	UGT8	ENSGALG00000012946	SINHCAF	ENSGALG00000042308	FZD3	ENSGALG00000037835	GRIA3	ENSGALG00000011314	LRRC3B
ENSGALG00000015692	POLN	ENSGALG00000021561	CLDN16L	ENSGALG00000012074	ALPK1	ENSGALG00000013177	BCAT1	ENSGALG00000042418	CHEK1	ENSGALG00000037888	ADMP	ENSGALG00000011469	IGFBP2
ENSGALG00000015712	SLBP	ENSGALG00000022874	RAB31	ENSGALG00000012106	SCTR	ENSGALG00000013809	-	ENSGALG00000043041	NRN1	ENSGALG00000037904	TCIRG1	ENSGALG00000011608	INF2
ENSGALG00000016202	HSF2BP	ENSGALG00000023670	NAALADL2	ENSGALG00000012117	STEAP3	ENSGALG00000013911	ZC3HAV1	ENSGALG00000043223	COL26A1	ENSGALG00000037941	UBA7	ENSGALG00000011994	SYNPO2
ENSGALG00000016326	SLC51AL	ENSGALG00000024136	-	ENSGALG00000012292	BANK1	ENSGALG00000014883	MCM9	ENSGALG00000043381	-	ENSGALG00000038207	WDR27	ENSGALG00000012345	UST
ENSGALG00000016370	TPO	ENSGALG00000026663	CX3CL1	ENSGALG00000012317	ADGB	ENSGALG00000014903	ITGA2	ENSGALG00000043597	RAD54B	ENSGALG00000038224	MIR1552	ENSGALG00000012367	TRIM9
ENSGALG00000016522	PPEF1	ENSGALG00000026739	MIR6580	ENSGALG00000012401	GPR137C	ENSGALG00000015531	PPP2R2C	ENSGALG00000043799	DSCC1	ENSGALG00000038229	MIR1731	ENSGALG00000012374	FRMD6
ENSGALG00000016685	ASMT	ENSGALG00000027255	NRXN3	ENSGALG00000012407	LRP1B	ENSGALG00000015746	JAM2	ENSGALG00000043938	LIG1	ENSGALG00000038330	ATG9B	ENSGALG00000012425	FERMT2
ENSGALG00000016702	PPP2R3B	ENSGALG00000027716	HPS5	ENSGALG00000012541	MB	ENSGALG00000016262	XK	ENSGALG00000044940	GCNT3	ENSGALG00000038343	H2AFJ	ENSGALG00000013414	PDLIM3
ENSGALG00000016708	ENPP4	ENSGALG00000029392	GABRB3	ENSGALG00000012595	AGTPBP1	ENSGALG00000016276	KHDRBS2	ENSGALG00000000693	NOB1	ENSGALG00000038590	GLYATL3	ENSGALG00000013427	SORBS2
ENSGALG00000016972	NUFIP1	ENSGALG00000029532	CXCL13L3	ENSGALG00000012732	PHACTR1	ENSGALG00000016662	GATA4	ENSGALG00000002864	LRRTM3	ENSGALG00000038715	-	ENSGALG00000013617	PDGFRL
ENSGALG00000017128	SKA3	ENSGALG00000029632	CHST13	ENSGALG00000012768	GCM2	ENSGALG00000016803	ST6GAL2	ENSGALG00000003011	TOM1L1	ENSGALG00000038939	TARBP2	ENSGALG00000013795	HIVEP2
ENSGALG00000017168	SLN	ENSGALG00000030175	FBXL2	ENSGALG00000012791	TBXAS1	ENSGALG00000017052	CCNA1	ENSGALG00000003922	TOP2A	ENSGALG00000039822	RASSF10	ENSGALG00000014673	RFESD
ENSGALG00000017169	ELMOD1	ENSGALG00000030376	DHRS3	ENSGALG00000012830	IRF4	ENSGALG00000017077	HSPH1	ENSGALG00000007466	EDNRB2	ENSGALG00000040291	-	ENSGALG00000014688	ZYX
ENSGALG00000019228	SFT2D2	ENSGALG00000032146	SLC4A5	ENSGALG00000012850	RAB19	ENSGALG00000024047	MYCL	ENSGALG00000009603	PRLL	ENSGALG00000041078	MID1IP1	ENSGALG00000014891	ITGA1
ENSGALG00000019284	AKR1B10L3	ENSGALG00000032260	IL10RA	ENSGALG00000012886	MARVELD3	ENSGALG00000028685	SEMA5A	ENSGALG00000010175	HSP90AB1	ENSGALG00000041419	SLC6A8	ENSGALG00000014978	IQGAP2
ENSGALG00000019622	TRIM71	ENSGALG00000033017	C2orf88	ENSGALG00000012941	CDH12	ENSGALG00000029706	RUFY1	ENSGALG00000010337	GPR149	ENSGALG00000041528	LMF2	ENSGALG00000014984	F2RL1
ENSGALG00000019967	MTFR2	ENSGALG00000033541	FRMPD4	ENSGALG00000012984	MYO5B	ENSGALG00000030542	SEMA6D	ENSGALG00000010992	SLC6A15	ENSGALG00000041533	SLC11A2	ENSGALG00000015154	TRPM6
ENSGALG00000020392	PRIMA1	ENSGALG00000033597	ADAMTS13	ENSGALG00000013043	FAM173B	ENSGALG00000031720	LGI1	ENSGALG00000012312	GCAT	ENSGALG00000041616	C5H14orf4	ENSGALG00000015211	DTNA
ENSGALG00000021399	ABCA8	ENSGALG00000037020	GPR17	ENSGALG00000013097	SLC15A5	ENSGALG00000033497	FOXP4L	ENSGALG00000012620	PTCH1	ENSGALG00000042029	SERINC4	ENSGALG00000015554	SORCS2
ENSGALG00000022909	PTPN3	ENSGALG00000037030	MZT2BL	ENSGALG00000013169	IL20RB	ENSGALG00000038520	STRIP2	ENSGALG00000012812	SVOPL	ENSGALG00000042030	P4HA3	ENSGALG00000015556	AFAP1
ENSGALG00000026007	DOLK	ENSGALG00000037249	PBX4	ENSGALG00000013173	PYROXD1	ENSGALG00000000195	SLC23A2	ENSGALG00000015373	PDE6B	ENSGALG00000042033	PRKAG1	ENSGALG00000015570	GPR63
ENSGALG00000026316	TMEM136	ENSGALG00000037263	DUSP3	ENSGALG00000013183	TERT	ENSGALG00000000619	ANGPTL4	ENSGALG00000016324	GSTA4L	ENSGALG00000042220	PRUNE1	ENSGALG00000015630	EDIL3
ENSGALG00000026385	LYPLAL1	ENSGALG00000037377	YTHDC1	ENSGALG00000013281	-	ENSGALG00000001136	-	ENSGALG00000017627	TWNK	ENSGALG00000042804	SAMD4B	ENSGALG00000015847	PRSS35
ENSGALG00000026575	MIR6564	ENSGALG00000037390	MED12	ENSGALG00000013422	RHNO1	ENSGALG00000002283	MAPKAPK3	ENSGALG00000029197	KIRREL3	ENSGALG00000042809	NDUFV1	ENSGALG00000015944	RIMS1
ENSGALG00000026754	-	ENSGALG00000037410	TIAM2	ENSGALG00000013484	ZPBP2	ENSGALG00000002421	SELENOU	ENSGALG00000029382	BARX2	ENSGALG00000042871	SLIT1	ENSGALG00000016014	RCAN1
ENSGALG00000027363	C21H1orf159	ENSGALG00000037416	SIPA1L2	ENSGALG00000013600	GTF2E1L	ENSGALG00000002993	CA10	ENSGALG00000031839	SUV39H1	ENSGALG00000042895	BCAR1	ENSGALG00000016707	CLIC5
ENSGALG00000028207	ZBBX	ENSGALG00000037520	COX6C	ENSGALG00000013626	GMNN	ENSGALG00000003114	NOG	ENSGALG00000032699	CDK2	ENSGALG00000042984	ACY1	ENSGALG00000017173	GUCY1A2
ENSGALG00000028598	SERPINA3/4L	ENSGALG00000037547	MSC	ENSGALG00000013663	FGF20	ENSGALG00000003336	DAPK2	ENSGALG00000032798	ODF3L6	ENSGALG00000043010	NR2F6	ENSGALG00000017205	ENDOD1
ENSGALG00000028710	FAM180B	ENSGALG00000038217	MIR3528	ENSGALG00000014030	CASC1	ENSGALG00000003736	ABCB9	ENSGALG00000037051	MEF2D	ENSGALG00000043327	PHC2	ENSGALG00000017242	FZD4
ENSGALG00000029244	SMAP2	ENSGALG00000039327	VAV3	ENSGALG00000014202	GABRA4	ENSGALG00000003855	SRC	ENSGALG00000037533	RALYL	ENSGALG00000043641	JUND	ENSGALG00000017244	PRSS23
ENSGALG00000029445	FADS6	ENSGALG00000040114	PTPRZ1	ENSGALG00000014228	SMC1B	ENSGALG00000004320	FAT2	ENSGALG00000038194	PIK3C3	ENSGALG00000045312	SEMA6C	ENSGALG00000021357	TP53TG5
ENSGALG00000029571	PIP4P2	ENSGALG00000040730	RXRG	ENSGALG00000014412	CSTA	ENSGALG00000004347	NEDD4	ENSGALG00000043089	VWCE	ENSGALG00000045574	CAMK2N2	ENSGALG00000021620	TMEM59L
ENSGALG00000030250	SV2B	ENSGALG00000040938	NLGN1	ENSGALG00000014453	TENT5C	ENSGALG00000005750	SWAP70	ENSGALG00000046030	TAS1R1	ENSGALG00000045705	H2AFX	ENSGALG00000022696	KCNE3
ENSGALG00000030276	SHTN1	ENSGALG00000041373	ARAP2	ENSGALG00000014582	CADM1	ENSGALG00000006882	ST8SIA2	ENSGALG00000000184	SLC27A6	ENSGALG00000046507	-	ENSGALG00000024428	C18H17ORF67
ENSGALG00000031496	SPIK5	ENSGALG00000042266	PHYHD1	ENSGALG00000014713	DDX4	ENSGALG00000007495	SLC24A1	ENSGALG00000000529	LIMD2	ENSGALG00000046607	SCNM1	ENSGALG00000024488	CD99
ENSGALG00000031590	B3GAT2	ENSGALG00000042803	YPEL1	ENSGALG00000014746	TRPV6	ENSGALG00000008113	PLCL1	ENSGALG00000000557	ETNK2	ENSGALG00000046656	PMVK	ENSGALG00000025937	FXYD6
ENSGALG00000033033	MEP1A	ENSGALG00000044191	-	ENSGALG00000014840	C6	ENSGALG00000009028	BTBD3	ENSGALG00000004250	B4GALNT4	ENSGALG00000026095	CDC26	ENSGALG00000026011	GALR1
ENSGALG00000033198	MYO5C	ENSGALG00000044307	PLA2G4EL5	ENSGALG00000014845	PLCXD3	ENSGALG00000009982	ZNF827	ENSGALG00000004777	AIFM2	ENSGALG00000027980	NANOS1	ENSGALG00000026091	CACNG4
ENSGALG00000033204	PQLC2	ENSGALG00000014372	SLC34A2	ENSGALG00000014872	FGF10	ENSGALG00000010927	DMP1	ENSGALG00000007124	POP5	ENSGALG00000039817	NOG2	ENSGALG00000027192	NTS
ENSGALG00000033304	MYBL1	ENSGALG00000019553	SERPINB10B	ENSGALG00000014994	CRHBP	ENSGALG00000011109	MAPK10	ENSGALG00000007131	HMGN5	ENSGALG00000041152	MOGS	ENSGALG00000027207	PERP2
ENSGALG00000033408	ZBTB7C	ENSGALG00000007959	SLC26A3	ENSGALG00000015010	NSG1	ENSGALG00000011248	PLCL2	ENSGALG00000007419	MASP1			ENSGALG00000027536	PERP1
ENSGALG00000033695	CYP26A1	ENSGALG00000016590	TLR7	ENSGALG00000015143	TTR	ENSGALG00000014337	NWD2	ENSGALG00000007822	MRPL58			ENSGALG00000027707	ESM1
ENSGALG00000033974	HGF	ENSGALG00000031597	HBM	ENSGALG00000015218	SLC19A2	ENSGALG00000014723	GABARAPL1	ENSGALG00000008586	TUBB4B			ENSGALG00000028174	SDPR
ENSGALG00000034007	ITGA6			ENSGALG00000015309	SCML4	ENSGALG00000015248	SNTG1	ENSGALG00000009722	DYNC1I1			ENSGALG00000028186	RERG
ENSGALG00000037315	ABRAXAS2			ENSGALG00000015404	KIF20AL	ENSGALG00000015284	RGMB	ENSGALG00000010636	PRIMPOL			ENSGALG00000029022	NPAS3
ENSGALG00000037479	NOD1			ENSGALG00000015410	BVES	ENSGALG00000015346	NFKBIZ	ENSGALG00000011881	CCNA2			ENSGALG00000029047	TMEM204
ENSGALG00000037856	SMO			ENSGALG00000015434	GRIK2	ENSGALG00000015780	PNRC1	ENSGALG00000012348	MCM6			ENSGALG00000030065	TENM3
ENSGALG00000038025	-			ENSGALG00000015466	SIM1	ENSGALG00000016173	UBASH3A	ENSGALG00000014753	CENPK			ENSGALG00000030602	ADAM33
ENSGALG00000038254	CUZD1			ENSGALG00000015528	JAKMIP1	ENSGALG00000016457	TRIB2	ENSGALG00000015363	HJURP			ENSGALG00000031301	TULP1
ENSGALG00000038320	COLGALT2			ENSGALG00000015608	ADRA2C	ENSGALG00000019290	SLC6A12	ENSGALG00000016067	HMGN1			ENSGALG00000031331	PKIG
ENSGALG00000038469	CDC25A			ENSGALG00000015665	SH3BP2	ENSGALG00000025163	MIR1627	ENSGALG00000017040	C4A			ENSGALG00000031916	ZP1
ENSGALG00000038684	EEFSEC			ENSGALG00000015953	HRH2L	ENSGALG00000025462	MIR1780	ENSGALG00000017350	RRM1			ENSGALG00000032143	CRISPLD2
ENSGALG00000038964	CLDN15			ENSGALG00000016221	EFHC2	ENSGALG00000028256	CCL19	ENSGALG00000020454	C5H14ORF169			ENSGALG00000033178	KLF6
ENSGALG00000039145	CA8			ENSGALG00000016294	HMGCLL1	ENSGALG00000033769	BBS10	ENSGALG00000025751	NMRK2			ENSGALG00000033471	CALD1
ENSGALG00000039458	MSTN			ENSGALG00000016388	KLHL34	ENSGALG00000038056	SOX21	ENSGALG00000026796	SNAPIN			ENSGALG00000036973	KXD1
ENSGALG00000039634	KRT80			ENSGALG00000016459	FAM84A	ENSGALG00000038228	MIR216B	ENSGALG00000028409	SNRPG			ENSGALG00000037109	CMBLL
ENSGALG00000040152	CCNJL			ENSGALG00000016465	ZPAX	ENSGALG00000038242	CACNA2D2	ENSGALG00000028551	GSTAL2			ENSGALG00000037864	GFRA4
ENSGALG00000040761	DRD4			ENSGALG00000016470	KCNS3	ENSGALG00000038265	CREB5	ENSGALG00000028595	CCNO			ENSGALG00000038984	BMP8A
ENSGALG00000040805	RNF212			ENSGALG00000016492	TDRD15	ENSGALG00000038813	KLHL41	ENSGALG00000029296	MPI			ENSGALG00000039013	EXT1
ENSGALG00000041263	DCLK1			ENSGALG00000016664	NEIL2	ENSGALG00000040651	IGF1R	ENSGALG00000029449	RFC2			ENSGALG00000039468	SCHIP1
ENSGALG00000041372	MYRIP			ENSGALG00000016834	MCF2L	ENSGALG00000001153	AUTS2	ENSGALG00000032145	B4GALT7			ENSGALG00000040007	IL17D
ENSGALG00000041456	SLC35G1			ENSGALG00000017102	GPR12	ENSGALG00000001175	C4BPA	ENSGALG00000032207	HMGN4			ENSGALG00000040832	CFD
ENSGALG00000041575	PPP1R14C			ENSGALG00000017136	GJB6	ENSGALG00000001362	CLK3	ENSGALG00000037258	MAP3K9			ENSGALG00000041013	TNS1
ENSGALG00000041774	TESMIN			ENSGALG00000017183	MMP13	ENSGALG00000002222	NOC2L	ENSGALG00000037953	RPS6KA1L			ENSGALG00000041790	SAMD4A
ENSGALG00000041791	DPP6			ENSGALG00000017332	KLHL35	ENSGALG00000002458	VAC14	ENSGALG00000038884	SRL			ENSGALG00000041969	MTSS1
ENSGALG00000041854	FAM184B			ENSGALG00000017392	SPDYA	ENSGALG00000003568	PPP1R16B	ENSGALG00000039964	KIFC1			ENSGALG00000043092	MYH9
ENSGALG00000042374	PDE11A			ENSGALG00000018503	NKX6-3	ENSGALG00000004743	MAPKAPK5	ENSGALG00000041338	TUSC2			ENSGALG00000043118	ATP10A
ENSGALG00000042624	CEP85			ENSGALG00000019003	PRAG1	ENSGALG00000008218	DDB2	ENSGALG00000044851	ITIH6			ENSGALG00000043725	PIEZO1
ENSGALG00000043283	LGI2			ENSGALG00000019211	MAEL	ENSGALG00000008567	PACS1					ENSGALG00000044668	-
ENSGALG00000043583	SCG3			ENSGALG00000019663	ACBD7	ENSGALG00000009042	ISM1					ENSGALG00000045350	-
ENSGALG00000000226	TMEM9			ENSGALG00000020390	SPIA5	ENSGALG00000009100	FSHR					ENSGALG00000005515	CRYBB3
ENSGALG00000000409	CHMP7			ENSGALG00000020486	FADS1L2	ENSGALG00000009677	SSB
ENSGALG00000000516	FANCA			ENSGALG00000021198	HAUS3L	ENSGALG00000012585	UBQLN1
ENSGALG00000000551	C26H6orf89			ENSGALG00000023435	GATM	ENSGALG00000012823	TRIM24
ENSGALG00000000607	GPR37L1			ENSGALG00000024138	-	ENSGALG00000016537	SCML2
ENSGALG00000000637	ZBTB48			ENSGALG00000024296	TMEM45BL	ENSGALG00000016560	SELENOI
ENSGALG00000000654	TMED6			ENSGALG00000024332	CDC34	ENSGALG00000026594	HS3ST5
ENSGALG00000000657	TERF2			ENSGALG00000026037	EIF4E1B	ENSGALG00000030357	ABL2
ENSGALG00000000699	WWP2			ENSGALG00000026163	TNFSF11	ENSGALG00000031380	DENND3
ENSGALG00000000835	PLEKHJ1			ENSGALG00000026187	NMNAT3	ENSGALG00000033090	VDR
ENSGALG00000001126	CHAF1A			ENSGALG00000026396	BG1	ENSGALG00000037838	FOXG1
ENSGALG00000001467	ANKFY1			ENSGALG00000026698	FEV
ENSGALG00000001727	LZTS1			ENSGALG00000026747	GTF2A1L
ENSGALG00000001797	GPSM1			ENSGALG00000026768	SLCO4C1
ENSGALG00000001845	PHTF1			ENSGALG00000026862	CLDN1
ENSGALG00000001869	LINGO2			ENSGALG00000027184	OLFML1
ENSGALG00000001971	UBE2O			ENSGALG00000027247	EOMES
ENSGALG00000001992	PKM			ENSGALG00000027260	MC3R
ENSGALG00000002008	RNF157			ENSGALG00000027316	CRNN
ENSGALG00000002046	SYT15			ENSGALG00000027420	POPDC3
ENSGALG00000002085	FZR1			ENSGALG00000027654	C5orf49
ENSGALG00000002134	THUMPD1			ENSGALG00000027702	SCN11A
ENSGALG00000002151	PEX12			ENSGALG00000027778	-
ENSGALG00000002164	DDX59			ENSGALG00000027793	SCN9A
ENSGALG00000002189	SNX1			ENSGALG00000028047	RHOV
ENSGALG00000002240	C12H3orf18			ENSGALG00000028250	ANKRD22
ENSGALG00000002266	OGDHL			ENSGALG00000028341	MADCAM1
ENSGALG00000002285	SPSB3			ENSGALG00000028407	GDF9
ENSGALG00000002363	HSPA9			ENSGALG00000029006	SYPL1
ENSGALG00000002377	ENO1			ENSGALG00000029211	FKBP6
ENSGALG00000002470	CYP27A1			ENSGALG00000029446	-
ENSGALG00000002484	CRYM			ENSGALG00000029617	COL17A1
ENSGALG00000002528	DNAJC18			ENSGALG00000030025	FABP4
ENSGALG00000002663	ATR			ENSGALG00000030154	-
ENSGALG00000002675	SCUBE3			ENSGALG00000030858	FRMD5
ENSGALG00000002683	DECR2			ENSGALG00000030985	MYH7B
ENSGALG00000002701	DNAJC9			ENSGALG00000031076	ESRP1
ENSGALG00000002734	UHMK1			ENSGALG00000031564	SOGA3
ENSGALG00000002944	CPS1			ENSGALG00000031768	SPO11
ENSGALG00000002952	NRG4			ENSGALG00000032108	TMEM136-1
ENSGALG00000003010	NUP93			ENSGALG00000033369	-
ENSGALG00000003072	RPA1			ENSGALG00000033634	TDRD5
ENSGALG00000003099	PCTP			ENSGALG00000033720	CA7
ENSGALG00000003260	UTP6			ENSGALG00000037112	LRRC14B
ENSGALG00000003438	NUF2			ENSGALG00000037156	TAP1
ENSGALG00000003445	MGST3			ENSGALG00000037435	TMEM241
ENSGALG00000003465	OCM2			ENSGALG00000037608	ATAD3A
ENSGALG00000003484	BARD1			ENSGALG00000037678	ASZ1
ENSGALG00000003503	MYBL2			ENSGALG00000037851	CATSPER2
ENSGALG00000003510	UCK2			ENSGALG00000037889	ANGPT2
ENSGALG00000003800	PABPC4			ENSGALG00000037937	RARA
ENSGALG00000003952	RBPJL			ENSGALG00000037992	TNPO2
ENSGALG00000004063	SLC25A14			ENSGALG00000038495	GRHL1
ENSGALG00000004098	STK4			ENSGALG00000038502	CCNF
ENSGALG00000004146	RIMS4			ENSGALG00000038512	AGTR1
ENSGALG00000004173	AXDND1			ENSGALG00000038940	FBXO43
ENSGALG00000004174	VPS26A			ENSGALG00000039011	DPYS
ENSGALG00000004179	ANAPC5			ENSGALG00000039587	SYNDIG1
ENSGALG00000004198	PDZD11			ENSGALG00000039652	ARHGEF37
ENSGALG00000004205	SOAT1			ENSGALG00000040026	PPP1R36
ENSGALG00000004216	TOR3A			ENSGALG00000040045	DBH
ENSGALG00000004224	MAD1L1			ENSGALG00000040415	ACTBL2L
ENSGALG00000004247	MORN3			ENSGALG00000040447	CDCP1
ENSGALG00000004254	TMEM120B			ENSGALG00000040768	MAL2
ENSGALG00000004494	CCNE1			ENSGALG00000041204	IGF2BP1
ENSGALG00000004598	CUX2			ENSGALG00000041977	RNF128
ENSGALG00000004782	TSEN15			ENSGALG00000042082	MOS
ENSGALG00000004794	H2AFY2			ENSGALG00000042279	CYP24A1
ENSGALG00000004926	ATPAF2			ENSGALG00000042679	FAM134B
ENSGALG00000004936	GLRA4			ENSGALG00000043033	EYA1
ENSGALG00000005007	DUSP13L			ENSGALG00000043106	WDR17
ENSGALG00000005071	MPP1			ENSGALG00000043400	BCDIN3D
ENSGALG00000005139	CLTC			ENSGALG00000043480	GPM6A
ENSGALG00000005170	HRH3			ENSGALG00000043582	LY6CLEL
ENSGALG00000005173	TUBD1			ENSGALG00000043681	DAPP1
ENSGALG00000005217	MOGAT1			ENSGALG00000044510	C18orf63
ENSGALG00000005302	SASS6			ENSGALG00000044894	CCDC63
ENSGALG00000005314	APPBP2			ENSGALG00000044970	LARP6L
ENSGALG00000005383	BRCC3			ENSGALG00000044995	ADAD1
ENSGALG00000005420	AATF			ENSGALG00000045179	ZP3L1
ENSGALG00000005575	AKAP1			ENSGALG00000045499	TCFL5
ENSGALG00000005687	CUEDC2			ENSGALG00000045557	MTTPL
ENSGALG00000005699	NLK			ENSGALG00000046009	-
ENSGALG00000005739	SCD			ENSGALG00000046409	SPIA9
ENSGALG00000006045	SH3GL3			ENSGALG00000046481	-
ENSGALG00000006083	LMINA			ENSGALG00000001603	NARF
ENSGALG00000006123	RTEL1			ENSGALG00000001983	FNDC7
ENSGALG00000006188	KYAT3			ENSGALG00000002403	ULK1
ENSGALG00000006320	SLC2A11L3			ENSGALG00000002883	SCAPER
ENSGALG00000006334	LAP3			ENSGALG00000003122	ZFAND2A
ENSGALG00000006434	TSR3			ENSGALG00000003548	BAIAP2L1
ENSGALG00000006626	PDE6C			ENSGALG00000004400	SPECC1
ENSGALG00000006633	TMEM243			ENSGALG00000004492	PIGL
ENSGALG00000006755	USP2			ENSGALG00000004947	POLR3A
ENSGALG00000006834	CPB1			ENSGALG00000005412	SNAP47
ENSGALG00000006895	CEP131			ENSGALG00000005460	SLCO4A1
ENSGALG00000007007	KNDC1			ENSGALG00000005499	IL17RD
ENSGALG00000007179	ATP13A5			ENSGALG00000005778	SLC2A11L5
ENSGALG00000007373	PRKAB1			ENSGALG00000005936	AGTR2
ENSGALG00000007441	MAP6			ENSGALG00000005994	DERL3
ENSGALG00000007443	TMLHE			ENSGALG00000006297	TRPC7
ENSGALG00000007493	NSDHL			ENSGALG00000006318	IL21R
ENSGALG00000007596	MCT2L			ENSGALG00000006415	CD40LG
ENSGALG00000007649	TIPIN			ENSGALG00000006638	GRIK4
ENSGALG00000007676	EME1			ENSGALG00000006710	RAB36
ENSGALG00000007929	DIXDC1			ENSGALG00000006827	IL4
ENSGALG00000007936	PGK1			ENSGALG00000006976	BDH1B
ENSGALG00000007961	ARMC7			ENSGALG00000007012	ARRDC4
ENSGALG00000008152	SPATS2L			ENSGALG00000007112	CERS3
ENSGALG00000008255	C5H11orf49			ENSGALG00000007288	SNTN
ENSGALG00000008256	BLM			ENSGALG00000007638	HMOX2
ENSGALG00000008368	RAD18			ENSGALG00000007932	TRAF6
ENSGALG00000008383	SFR1			ENSGALG00000008206	TESC
ENSGALG00000008550	MRPS5			ENSGALG00000008386	KIZ
ENSGALG00000008635	-			ENSGALG00000008496	VPS18
ENSGALG00000008698	MGME1			ENSGALG00000008757	CNRIP1
ENSGALG00000008702	OVOL2			ENSGALG00000008795	GPAM
ENSGALG00000008703	RFC4			ENSGALG00000008909	USP13
ENSGALG00000008707	KAT14			ENSGALG00000008991	VPS39
ENSGALG00000008731	DZANK1			ENSGALG00000009179	TNFSF10
ENSGALG00000008738	-			ENSGALG00000009528	TMEM192
ENSGALG00000008798	ZMYND19			ENSGALG00000009564	METTL8
ENSGALG00000008827	FERMT1			ENSGALG00000009654	MLF1
ENSGALG00000008873	POLE3			ENSGALG00000010535	SGMS2
ENSGALG00000009061	ACTL6A			ENSGALG00000010573	GSTCD
ENSGALG00000009119	THUMPD2			ENSGALG00000011389	TRAF3
ENSGALG00000009157	ECT2			ENSGALG00000011447	GADL1
ENSGALG00000009262	FGB			ENSGALG00000012033	SGSM3
ENSGALG00000009308	CNIH3			ENSGALG00000013149	MOCOS
ENSGALG00000009345	DCAF4			ENSGALG00000013212	TMEFF1
ENSGALG00000009504	NSMCE4A			ENSGALG00000013287	C4H4ORF47
ENSGALG00000009519	ARG2			ENSGALG00000013624	FAM65B
ENSGALG00000009525	HAT1			ENSGALG00000013858	CEP76
ENSGALG00000009572	ADAMTS20			ENSGALG00000014668	MCTP1
ENSGALG00000009592	SRP14			ENSGALG00000015034	ANKRD29
ENSGALG00000009604	DBX2			ENSGALG00000015123	ZDHHC23
ENSGALG00000009676	METTL5			ENSGALG00000015442	FSD1L
ENSGALG00000009826	CLGN			ENSGALG00000015849	ME1
ENSGALG00000009843	INTS7			ENSGALG00000016027	CBR1
ENSGALG00000009855	TBC1D9			ENSGALG00000016142	MX1
ENSGALG00000009890	MRPS10			ENSGALG00000016456	LPIN1
ENSGALG00000009971	CDC20			ENSGALG00000017170	ALKBH8
ENSGALG00000009988	ELOVL1			ENSGALG00000017201	CEP57
ENSGALG00000010001	EGLN3			ENSGALG00000017485	TLR1A
ENSGALG00000010118	MIPOL1			ENSGALG00000019147	-
ENSGALG00000010120	KIF2C			ENSGALG00000019514	CNDP2
ENSGALG00000010154	GEMIN2			ENSGALG00000021174	ALG9
ENSGALG00000010183	RAB21			ENSGALG00000022720	GJB2
ENSGALG00000010234	MMACHC			ENSGALG00000023191	MRPS18C
ENSGALG00000010538	TTC27			ENSGALG00000023742	AHR2
ENSGALG00000010719	NEIL3			ENSGALG00000023822	IL5
ENSGALG00000010741	MAP1LC3C			ENSGALG00000027240	TSPAN13
ENSGALG00000010861	OMA1			ENSGALG00000029799	EDPE
ENSGALG00000010863	TWISTNB			ENSGALG00000031763	EDARADD
ENSGALG00000010950	PPP4R4			ENSGALG00000031866	-
ENSGALG00000010971	CSRNP3			ENSGALG00000032173	TADA1
ENSGALG00000011035	AK4			ENSGALG00000032526	B3GNT5
ENSGALG00000011041	DNAJC6			ENSGALG00000032746	ENPP2
ENSGALG00000011111	PGBD5			ENSGALG00000037494	SQLE
ENSGALG00000011116	VRK1			ENSGALG00000039354	VTG1
ENSGALG00000011176	SCRN1			ENSGALG00000040828	POLB
ENSGALG00000011275	DEPDC1			ENSGALG00000041054	FHDC1
ENSGALG00000011293	MRPL42			ENSGALG00000041558	DHX57
ENSGALG00000011427	USP37			ENSGALG00000042908	-
ENSGALG00000011492	XRCC5			ENSGALG00000043363	-
ENSGALG00000011543	SDAD1			ENSGALG00000043676	CHCHD7
ENSGALG00000011626	COX18			ENSGALG00000001605	PPM1J
ENSGALG00000011801	ESR2			ENSGALG00000002001	STXBP3
ENSGALG00000012034	ADSL			ENSGALG00000003370	KIAA1191
ENSGALG00000012101	AP5M1			ENSGALG00000003836	RBM44
ENSGALG00000012150	TAB1			ENSGALG00000003870	MED7
ENSGALG00000012190	TMEM163			ENSGALG00000004759	DHRS7B
ENSGALG00000012208	GMFB			ENSGALG00000005084	TRIM37
ENSGALG00000012220	CDKN3			ENSGALG00000005369	BTBD10
ENSGALG00000012223	ZRANB3			ENSGALG00000005774	NKAIN4
ENSGALG00000012410	NOL12			ENSGALG00000006804	ODF2L
ENSGALG00000012484	RIF1			ENSGALG00000007513	FAM207A
ENSGALG00000012525	FMNL2			ENSGALG00000008043	CORO2B
ENSGALG00000012592	RMI1			ENSGALG00000008103	CEP41
ENSGALG00000012655	POLR3B			ENSGALG00000008606	NDUFS1
ENSGALG00000012692	SIRT5			ENSGALG00000008660	CST7
ENSGALG00000013039	BID			ENSGALG00000008910	CERKL
ENSGALG00000013069	BPGM			ENSGALG00000009129	DLX5
ENSGALG00000013403	MSANTD3			ENSGALG00000010198	TPH2
ENSGALG00000013720	FBXO15			ENSGALG00000010287	IPP
ENSGALG00000013745	RTTN			ENSGALG00000010768	PIGM
ENSGALG00000013869	IL20RA			ENSGALG00000011015	NTPCR
ENSGALG00000014413	CCDC58			ENSGALG00000011511	CKB
ENSGALG00000014568	EMG1			ENSGALG00000013037	BCL2L13
ENSGALG00000014573	NAT10			ENSGALG00000013688	UROS
ENSGALG00000014616	MT3			ENSGALG00000014210	GNPDA2
ENSGALG00000014701	RAP1GAP1			ENSGALG00000015263	TMEM30CP
ENSGALG00000014887	ASF1A			ENSGALG00000015332	CPLX1
ENSGALG00000015069	B4GALT4			ENSGALG00000016157	UMODL1
ENSGALG00000015084	IGSF11			ENSGALG00000016385	EIPR1
ENSGALG00000015326	CLTA			ENSGALG00000016689	ASMTL
ENSGALG00000015391	KCMF1			ENSGALG00000026493	RALB
ENSGALG00000015529	WFS1			ENSGALG00000027991	TTLL4
ENSGALG00000015544	ALDOB			ENSGALG00000033517	VSX2
ENSGALG00000015616	ACOT12			ENSGALG00000033663	ATP6V1B2
ENSGALG00000015663	HSDL2			ENSGALG00000039690	STMN2
ENSGALG00000015709	TACC3			ENSGALG00000041666	ASNSD1
ENSGALG00000015860	UBE3D			ENSGALG00000042981	CARHSP1
ENSGALG00000015874	TTK			ENSGALG00000043756	PEX11G
ENSGALG00000015876	ELOVL4
ENSGALG00000016329	AGPAT5
ENSGALG00000016384	MYT1L
ENSGALG00000016415	MAP7D2
ENSGALG00000016444	ODC1
ENSGALG00000016507	FNDC4
ENSGALG00000016577	OTOF
ENSGALG00000016583	ESCO2
ENSGALG00000016649	MTMR9
ENSGALG00000016665	FDFT1
ENSGALG00000016805	SULT1C3
ENSGALG00000016863	TEX30
ENSGALG00000016889	RAP2A
ENSGALG00000017064	RFC3
ENSGALG00000017111	NUP58
ENSGALG00000017148	CENPJ
ENSGALG00000017218	MED17
ENSGALG00000017289	C1H12ORF4
ENSGALG00000019175	-
ENSGALG00000020292	GABRE
ENSGALG00000020742	PPRC1
ENSGALG00000021285	UNG
ENSGALG00000021340	CA9
ENSGALG00000021637	WDR18
ENSGALG00000021653	IFT22
ENSGALG00000021679	SF3A2
ENSGALG00000022891	B4GALT3
ENSGALG00000023256	RNF8
ENSGALG00000026131	SPTSSBL
ENSGALG00000027624	-
ENSGALG00000027960	GRPR
ENSGALG00000028059	MIR196B
ENSGALG00000028682	CBLN2
ENSGALG00000029235	CPNE4
ENSGALG00000029238	TOR1AIP1
ENSGALG00000029268	CIAPIN1
ENSGALG00000029509	NECAB1
ENSGALG00000029863	PHYHIPL
ENSGALG00000030054	PTPRN2
ENSGALG00000030084	EXOSC7
ENSGALG00000030313	RAD51
ENSGALG00000030569	TRIM41
ENSGALG00000030808	POLR2J
ENSGALG00000030845	ENHO
ENSGALG00000031139	LSM3
ENSGALG00000031303	FAM234A
ENSGALG00000031373	PADIL
ENSGALG00000031606	NDC1
ENSGALG00000032022	CDH10
ENSGALG00000032280	NUP88
ENSGALG00000032400	UTP23
ENSGALG00000032453	PMP2
ENSGALG00000033062	PDE6D
ENSGALG00000033231	RACGAP1
ENSGALG00000033510	ERBB3
ENSGALG00000033603	METTL22
ENSGALG00000034011	PMS1
ENSGALG00000036964	PDRG1
ENSGALG00000037373	-
ENSGALG00000037414	TSNAX
ENSGALG00000037576	REXO2
ENSGALG00000037611	PRDM16
ENSGALG00000037679	PPM1D
ENSGALG00000037687	MYH1A
ENSGALG00000037739	UBTD2
ENSGALG00000037791	KRT75
ENSGALG00000037811	MARCKS
ENSGALG00000038649	DONSON
ENSGALG00000039120	NBEAL2
ENSGALG00000039479	BPIFCB
ENSGALG00000039751	PANX1
ENSGALG00000039772	RGS7
ENSGALG00000040021	HOXA11
ENSGALG00000040397	HAUS1
ENSGALG00000040794	CCNE2
ENSGALG00000040811	-
ENSGALG00000040993	BAMBI
ENSGALG00000041065	SMKR1
ENSGALG00000041346	CXCL12
ENSGALG00000042454	DCDC2
ENSGALG00000042773	VOPP1
ENSGALG00000042840	OSGIN2
ENSGALG00000043650	GFI1
ENSGALG00000043831	LRRC73
ENSGALG00000044225	-
ENSGALG00000044661	CTSG
ENSGALG00000044814	CCDC14
ENSGALG00000045165	C23H1ORF109
ENSGALG00000045343	-
ENSGALG00000045366	HSD3B7
ENSGALG00000045740	HEMGN
ENSGALG00000045814	CRLF2
ENSGALG00000046187	PARP12
ENSGALG00000016287	NR0B1
